# Supplementary material for: Defining the healthy "core microbiome" of oral microbial communities
Source: BMC Microbiol. 2009 Dec 15;9:259. doi: 10.1186/1471-2180-9-259 (PMC2805672; doi:10.1186/1471-2180-9-259)
Supplement: Additional file 1 — Full list and taxonomy of OTUs clustered at 3% difference in descending order of their relative abundance (%). This is an Excel file listing all 818 OTUs, number of unique sequences within each OTU, abundance and the taxonomic assignment of each OTU per individual S1, S2 and S3. [file 1471-2180-9-259-S1.XLS]

## Sheet: Additional file 1
Additional file 1. OTUs clustered at 3% difference and taxonomy in descending order of their relative abundance (%) .
ID of	Unique sequences per OTU	Size		Volunteer
OTU		(reads)	S1 (%)	S2 (%)	S3 (%)	Total (%)	Taxonomy	Rank
803	265	20073	11.3254	1.61904	6.55213	6.73001	Bacteria;Firmicutes;Bacilli;Lactobacillales;Streptococcaceae;Streptococcus	genus
165	171	17981	2.87251	3.05831	11.1483	6.02861	Bacteria;Firmicutes;Bacilli;Lactobacillales;Streptococcaceae;Streptococcus	genus
280	87	17088	9.60829	2.52482	4.72315	5.72921	Bacteria;Actinobacteria;Actinobacteria;Actinomycetales;Corynebacteriaceae;Corynebacterium	genus
637	185	14132	4.72033	4.86755	4.65428	4.73813	Bacteria;Proteobacteria;Betaproteobacteria;Neisseriales;Neisseriaceae;Neisseria;meningitidis	species
513	80	11448	0.844092	4.00005	6.3974	3.83825	Bacteria;Actinobacteria;Actinobacteria;Actinomycetales;Micrococcaceae;Rothia	genus
110	63	9887	1.31004	2.63964	5.63272	3.31488	Bacteria;Firmicutes;Clostridia;Clostridiales;Veillonellaceae	family
230	159	9462	0.631573	9.2886	0.73338	3.17239	Bacteria;Firmicutes;Bacilli;Lactobacillales;Streptococcaceae;Streptococcus	genus
335	101	6439	1.24818	2.1247	3.00149	2.15885	Bacteria;Firmicutes;Bacilli;Lactobacillales;Carnobacteriaceae;Granulicatella	genus
697	96	6312	0.559735	6.30915	0.278148	2.11627	Bacteria;Proteobacteria;Gammaproteobacteria;Pasteurellales;Pasteurellaceae;Haemophilus	genus
534	83	6082	0.742322	6.08183	0.0840704	2.03915	Bacteria;Proteobacteria;Gammaproteobacteria;Pasteurellales;Pasteurellaceae;Haemophilus	genus
419	84	5923	1.09552	4.66807	0.715493	1.98584	Bacteria;Actinobacteria;Actinobacteria;Actinomycetales;Actinomycetaceae;Actinomyces	genus
181	91	5746	0.392114	3.5489	2.05078	1.9265	Bacteria;Bacteroidetes;Bacteroidia;Bacteroidales;Prevotellaceae;Prevotella	genus
262	145	5250	0.620597	2.61876	2.11965	1.7602	Bacteria;Firmicutes;Bacilli;Lactobacillales;Streptococcaceae;Streptococcus	genus
475	81	5207	1.47467	0.563648	2.90043	1.74579	Bacteria;Bacteroidetes;Bacteroidia;Bacteroidales;Porphyromonadaceae;Porphyromonas;catoniae	species
592	72	5049	0.786223	0.518417	3.41111	1.69281	Bacteria;Firmicutes	phylum
452	60	4404	0.837108	2.8078	1.02316	1.47656	Bacteria;Firmicutes;Bacilli;Lactobacillales;Streptococcaceae;Streptococcus	genus
145	215	4140	1.82986	0.569447	1.62327	1.38805	Bacteria;Actinobacteria;Actinobacteria;Actinomycetales;Corynebacteriaceae;Corynebacterium	genus
591	36	3942	0.882007	3.12558	0.324655	1.32166	Bacteria;Proteobacteria;Betaproteobacteria;Neisseriales;Neisseriaceae;Neisseria	genus
476	50	3663	2.64702	0.0962609	0.829078	1.22812	Bacteria;Bacteroidetes;Flavobacteria;Flavobacteriales;Flavobacteriaceae;Capnocytophaga	genus
798	28	3304	1.70515	1.73734	0.0867535	1.10775	Bacteria;Proteobacteria;Betaproteobacteria;Neisseriales;Neisseriaceae;Neisseria	genus
752	69	3241	2.09028	0.695862	0.488324	1.08663	Bacteria;Actinobacteria;Actinobacteria;Actinomycetales;Actinomycetaceae;Actinomyces	genus
374	82	3226	1.25516	1.10062	0.911359	1.0816	Bacteria;Actinobacteria;Actinobacteria;Actinomycetales;Actinomycetaceae;Actinomyces	genus
202	3	3101	0.92491	0.816478	1.31472	1.03969	Bacteria;Fusobacteria;Fusobacteria;Fusobacteriales;Fusobacteriaceae;Fusobacterium	genus
421	33	3031	2.85455	0.133374	0.0491902	1.01622	Bacteria;Actinobacteria;Actinobacteria;Actinomycetales;Actinomycetaceae;Actinobaculum	genus
64	23	2828	0.643546	1.07047	1.1269	0.948163	Bacteria;Actinobacteria;Actinobacteria;Actinomycetales;Micrococcaceae;Rothia	genus
758	29	2826	1.60537	0.132214	0.986486	0.947492	Bacteria;Fusobacteria;Fusobacteria;Fusobacteriales;Fusobacteriaceae;Fusobacterium	genus
669	37	2795	0.543771	2.05743	0.425718	0.937099	Bacteria;Firmicutes;Bacilli;Lactobacillales;Streptococcaceae;Streptococcus	genus
456	70	2764	0.050885	1.99132	0.890789	0.926705	Bacteria;Actinobacteria;Actinobacteria;Actinomycetales;Micrococcaceae;Rothia	genus
316	28	2459	0.850079	0.440713	1.09739	0.824446	Bacteria;Proteobacteria;Epsilonproteobacteria;Campylobacterales;Campylobacteraceae;Campylobacter	genus
683	49	2452	1.55249	0.117137	0.711021	0.822099	Bacteria;Proteobacteria;Betaproteobacteria;Neisseriales;Neisseriaceae	family
610	21	2351	0.857063	0.780525	0.732486	0.788236	Bacteria;Actinobacteria;Actinobacteria;Actinomycetales;Corynebacteriaceae;Corynebacterium	genus
679	29	2326	1.49163	0.298061	0.513366	0.779854	Bacteria;Firmicutes;Bacilli;Lactobacillales;Streptococcaceae;Streptococcus;cristatus	species
774	22	2181	2.17608	0	0	0.731239	Bacteria;Proteobacteria;Gammaproteobacteria;Pasteurellales;Pasteurellaceae	family
784	31	1967	0.0458963	0.228475	1.54189	0.65949	Bacteria;Proteobacteria;Betaproteobacteria;Neisseriales;Neisseriaceae;Neisseria	genus
382	20	1935	0.490891	0.310818	1.05088	0.648761	Bacteria;Actinobacteria;Actinobacteria;Actinomycetales;Actinomycetaceae;Actinomyces	genus
580	21	1843	1.40183	0.241232	0.205704	0.617915	Bacteria;Proteobacteria;Betaproteobacteria;Neisseriales;Neisseriaceae	family
477	34	1723	1.5046	0.20296	0.0357747	0.577682	Bacteria;Proteobacteria;Gammaproteobacteria;Pasteurellales;Pasteurellaceae;Haemophilus	genus
721	19	1700	0.25243	1.0322	0.498162	0.569971	Bacteria;Actinobacteria;Actinobacteria;Actinomycetales;Micrococcaceae;Rothia	genus
210	23	1673	1.25317	0.215717	0.206599	0.560918	Bacteria;Proteobacteria;Gammaproteobacteria;Pasteurellales;Pasteurellaceae;Haemophilus	genus
701	16	1635	1.62533	0.00695862	0	0.548178	Bacteria;Bacteroidetes;Bacteroidia;Bacteroidales	order
676	19	1546	0.226488	0.803721	0.559873	0.518338	Bacteria;Firmicutes;Bacilli;Lactobacillales;Streptococcaceae;Streptococcus	genus
597	21	1415	1.16537	0.176285	0.0849648	0.474417	Bacteria;Proteobacteria;Gammaproteobacteria;Cardiobacteriales;Cardiobacteriaceae;Cardiobacterium;valvarum	species
608	6	1315	0.623591	0.547411	0.194972	0.440889	Bacteria;Fusobacteria;Fusobacteria;Fusobacteriales;Fusobacteriaceae;Fusobacterium	genus
307	7	1245	0	0.00115977	1.11259	0.41742	Bacteria;Firmicutes	phylum
407	19	1235	0.0169617	0.896502	0.397993	0.414067	Bacteria;Proteobacteria;Gammaproteobacteria;Pasteurellales;Pasteurellaceae	family
109	15	1198	0.277373	0.634394	0.333599	0.401662	Bacteria;Firmicutes;Bacilli;Lactobacillales;Streptococcaceae;Streptococcus	genus
5	23	1155	0.193563	0.447671	0.514261	0.387245	Bacteria;Proteobacteria;Gammaproteobacteria;Pasteurellales;Pasteurellaceae;Haemophilus	genus
616	15	1151	0.69044	0.498701	0.0259366	0.385904	Bacteria;Proteobacteria;Betaproteobacteria;Burkholderiales	order
466	29	1150	0.0887993	0.119456	0.856803	0.385568	Bacteria;Firmicutes;Bacilli;Lactobacillales;Streptococcaceae;Streptococcus	genus
500	25	1146	0.639555	0.179764	0.313028	0.384227	Bacteria;Actinobacteria;Actinobacteria;Actinomycetales;Actinomycetaceae;Actinomyces	genus
100	16	1138	0.00498873	0.242392	0.826395	0.381545	Bacteria;Proteobacteria;Betaproteobacteria;Neisseriales;Neisseriaceae;Neisseria	genus
9	26	1048	0.442001	0.461588	0.185134	0.35137	Bacteria;Fusobacteria;Fusobacteria;Fusobacteriales;Leptotrichiaceae;Leptotrichia	genus
42	19	1046	0.520823	0.132214	0.36669	0.3507	Bacteria;Proteobacteria;Betaproteobacteria;Neisseriales;Neisseriaceae	family
630	15	1012	0.969808	0.0197161	0.0205704	0.3393	Bacteria;Fusobacteria;Fusobacteria;Fusobacteriales;Leptotrichiaceae;Leptotrichia	genus
34	18	1009	0.282362	0.0324736	0.624268	0.338294	Bacteria;Bacteroidetes;Bacteroidia;Bacteroidales;Prevotellaceae;Prevotella	genus
411	104	1002	0.0878016	0.376925	0.526782	0.335947	Bacteria;Firmicutes;Clostridia;Clostridiales;Veillonellaceae	family
517	19	986	0.680462	0.142652	0.16188	0.330583	Bacteria;Bacteroidetes;Flavobacteria;Flavobacteriales;Flavobacteriaceae;Capnocytophaga;sputigena	species
40	14	985	0.349211	0.491742	0.188711	0.330248	Bacteria;TM7	phylum
179	12	965	0.0259414	0.560169	0.407831	0.323542	Bacteria;Bacteroidetes;Bacteroidia;Bacteroidales;Prevotellaceae;Prevotella;pallens	species
117	14	923	0.00498873	0.00695862	0.815662	0.309461	Bacteria;Bacteroidetes;Flavobacteria;Flavobacteriales;Flavobacteriaceae;Capnocytophaga	genus
719	50	913	0.380141	0.070746	0.421247	0.306108	Bacteria;TM7	phylum
16	13	899	0.211522	0.492902	0.234324	0.301414	Bacteria;Proteobacteria;Gammaproteobacteria;Pasteurellales;Pasteurellaceae;Haemophilus	genus
276	10	883	0.0109752	0.793283	0.168141	0.296049	Bacteria;Firmicutes;Bacilli;Lactobacillales;Streptococcaceae;Streptococcus	genus
659	7	876	0.00598647	1.009	0	0.293702	Bacteria;Proteobacteria;Betaproteobacteria;Neisseriales;Neisseriaceae;Neisseria;elongata	species
375	21	870	0.289346	0.25051	0.325549	0.291691	Bacteria;Fusobacteria;Fusobacteria;Fusobacteriales;Fusobacteriaceae;Fusobacterium	genus
727	8	826	0.349211	0.446511	0.0813873	0.276939	Bacteria;Bacteroidetes;Bacteroidia;Bacteroidales;Porphyromonadaceae;Porphyromonas;catoniae	species
690	9	819	0.742322	0.0568287	0.0232535	0.274592	Bacteria;Actinobacteria;Actinobacteria;Actinomycetales	order
336	57	813	0.0698422	0.0823437	0.601014	0.27258	Bacteria;Firmicutes;Bacilli;Lactobacillales;Streptococcaceae;Streptococcus	genus
239	18	795	0.115738	0.417517	0.285303	0.266545	Bacteria;Firmicutes;Bacilli;Lactobacillales;Carnobacteriaceae;Granulicatella	genus
345	19	792	0.107756	0.30038	0.380106	0.265539	Bacteria;Bacteroidetes;Flavobacteria;Flavobacteriales;Flavobacteriaceae;Capnocytophaga	genus
321	14	759	0.378145	0.286463	0.118951	0.254475	Bacteria;Proteobacteria;Betaproteobacteria;Burkholderiales;Alcaligenaceae;Derxia	genus
615	9	744	0.631573	0.109018	0.0152042	0.249446	Bacteria;Fusobacteria;Fusobacteria;Fusobacteriales;Leptotrichiaceae;Leptotrichia	genus
162	14	741	0.11075	0.0800241	0.50174	0.24844	Bacteria;Actinobacteria;Actinobacteria;Actinomycetales;Actinomycetaceae;Actinomyces	genus
594	19	737	0.0728354	0.586844	0.14131	0.247099	Bacteria;Bacteroidetes;Bacteroidia;Bacteroidales	order
731	13	699	0.258416	0.506819	0.0026831	0.234358	Bacteria;Bacteroidetes;Bacteroidia;Bacteroidales;Prevotellaceae;Prevotella;nanceiensis	species
797	13	690	0.302317	0.298061	0.116268	0.231341	Bacteria;Proteobacteria;Betaproteobacteria;Burkholderiales;Comamonadaceae;Acidovorax	genus
491	8	686	0.00598647	0	0.608169	0.23	Bacteria;TM7	phylum
182	13	662	0.1327	0.437233	0.135944	0.221953	Bacteria;Proteobacteria;Gammaproteobacteria;Pasteurellales;Pasteurellaceae;Haemophilus	genus
168	8	660	0.413066	0	0.220014	0.221283	Bacteria;Bacteroidetes;Bacteroidia;Bacteroidales;Porphyromonadaceae;Porphyromonas;catoniae	species
755	14	646	0.498873	0.104379	0.0500845	0.216589	Bacteria;Fusobacteria;Fusobacteria;Fusobacteriales;Leptotrichiaceae;Leptotrichia	genus
677	27	593	0.338236	0.0649471	0.177085	0.198819	Bacteria;Firmicutes;Clostridia;Clostridiales;Veillonellaceae;Selenomonas	genus
458	9	583	0.40708	0.0139172	0.145782	0.195466	Bacteria;Bacteroidetes;Bacteroidia;Bacteroidales;Prevotellaceae;Prevotella;nigrescens	species
631	6	564	0.473929	0.0173965	0.0661831	0.189096	Bacteria;Bacteroidetes;Flavobacteria;Flavobacteriales;Flavobacteriaceae;Capnocytophaga	genus
573	10	543	0.126714	0.015077	0.36043	0.182055	Bacteria;Proteobacteria;Gammaproteobacteria;Cardiobacteriales;Cardiobacteriaceae;Cardiobacterium	genus
748	10	543	0.441003	0	0.090331	0.182055	Bacteria;TM7	phylum
395	64	535	0.0339233	0.20296	0.291563	0.179373	Bacteria;Actinobacteria;Actinobacteria;Actinomycetales;Micrococcaceae;Rothia	genus
578	11	535	0.12372	0.114817	0.279042	0.179373	Bacteria;Actinobacteria;Actinobacteria;Actinomycetales;Actinomycetaceae;Actinomyces	genus
18	6	511	0.117734	0.1009	0.273676	0.171326	Bacteria;Bacteroidetes;Flavobacteria;Flavobacteriales;Flavobacteriaceae;Capnocytophaga	genus
714	12	505	0.409075	0.0255149	0.0652887	0.169315	Bacteria;Bacteroidetes;Bacteroidia;Bacteroidales;Prevotellaceae;Prevotella;tannerae	species
370	10	501	0.0399098	0.0719057	0.356852	0.167974	Bacteria;Firmicutes;Clostridia;Clostridiales;Veillonellaceae	family
2	26	487	0.0558737	0.221516	0.214648	0.16328	Bacteria;Firmicutes;Bacilli;Lactobacillales;Lactobacillaceae;Lactobacillus	genus
397	48	477	0.371161	0.0336333	0.0679718	0.159927	Bacteria;Firmicutes;Bacilli;Lactobacillales;Streptococcaceae;Streptococcus	genus
423	5	473	0	0.00115977	0.422141	0.158586	Bacteria;Actinobacteria;Actinobacteria;Actinomycetales	order
19	43	467	0.0239459	0.205279	0.237901	0.156574	Bacteria;Actinobacteria;Actinobacteria;Actinomycetales;Micrococcaceae;Rothia	genus
384	10	463	0.143675	0.075385	0.227169	0.155233	Bacteria;Bacteroidetes;Flavobacteria;Flavobacteriales;Flavobacteriaceae;Capnocytophaga	genus
7	8	447	0.18159	0.0266747	0.216437	0.149869	Bacteria;Firmicutes;Clostridia;Clostridiales;Peptostreptococcaceae;Parvimonas	genus
603	3	440	0.157644	0.327055	0	0.147522	Bacteria;Fusobacteria;Fusobacteria;Fusobacteriales;Leptotrichiaceae;Leptotrichia;goodfellowii	species
11	13	422	0.0758286	0.314298	0.0670775	0.141487	Bacteria;Actinobacteria;Actinobacteria;Actinomycetales;Actinomycetaceae;Actinomyces	genus
242	19	422	0.330254	0.030154	0.0581338	0.141487	Bacteria;Bacteroidetes;Bacteroidia;Bacteroidales;Prevotellaceae;Prevotella	genus
350	23	422	0.127711	0.20412	0.105535	0.141487	Bacteria;Firmicutes;Clostridia;Clostridiales;Lachnospiraceae;Moryella	genus
57	8	419	0.217508	0.0382724	0.150254	0.140481	Bacteria;Actinobacteria;Actinobacteria;Actinomycetales;Actinomycetaceae;Actinomyces	genus
135	18	419	0.0957835	0.197161	0.136838	0.140481	Bacteria;Firmicutes;Clostridia;Clostridiales;Lachnospiraceae;Oribacterium	genus
122	18	413	0.0688444	0.128734	0.208387	0.138469	Bacteria;Firmicutes;Bacilli;Lactobacillales	order
192	7	411	0.135693	0.170486	0.114479	0.137799	Bacteria;Proteobacteria;Gammaproteobacteria;Cardiobacteriales;Cardiobacteriaceae;Cardiobacterium;hominis	species
487	22	403	0.11075	0.0336333	0.235218	0.135117	Bacteria;Firmicutes;Clostridia;Clostridiales;Lachnospiraceae	family
569	43	400	0.232475	0.0811839	0.0867535	0.134111	Bacteria;Actinobacteria;Actinobacteria;Actinomycetales;Corynebacteriaceae;Corynebacterium	genus
108	8	373	0.145671	0.00347931	0.200338	0.125058	Bacteria;Bacteroidetes;Bacteroidia;Bacteroidales;Prevotellaceae;Prevotella	genus
593	4	364	0.204538	0.0498701	0.103747	0.122041	Bacteria;Bacteroidetes;Bacteroidia;Bacteroidales;Porphyromonadaceae;Porphyromonas	genus
785	7	364	0.363179	0	0	0.122041	Bacteria;Bacteroidetes;Bacteroidia;Bacteroidales	order
89	14	363	0.0209526	0.147291	0.192289	0.121705	Bacteria;Firmicutes;Clostridia;Clostridiales;Lachnospiraceae	family
668	4	360	0.357193	0.00231954	0	0.1207	Bacteria;Fusobacteria;Fusobacteria;Fusobacteriales;Fusobacteriaceae;Fusobacterium	genus
543	18	359	0.0838106	0.085823	0.179768	0.120364	Bacteria;Proteobacteria;Betaproteobacteria;Neisseriales;Neisseriaceae;Neisseria	genus
438	12	358	0.0349211	0.120616	0.195866	0.120029	Bacteria;Actinobacteria;Actinobacteria;Actinomycetales;Propionibacteriaceae	family
226	19	346	0.0329256	0.0115977	0.270993	0.116006	Bacteria;Firmicutes	phylum
449	12	343	0.0299324	0.317777	0.0348803	0.115	Bacteria;Firmicutes;Bacilli;Lactobacillales;Streptococcaceae;Streptococcus	genus
71	6	338	0.216511	0.0916218	0.0375634	0.113324	Bacteria;Fusobacteria;Fusobacteria;Fusobacteriales;Leptotrichiaceae;Leptotrichia	genus
153	9	331	0.0179594	0.0893023	0.21107	0.110977	Bacteria;Actinobacteria;Actinobacteria;Actinomycetales;Actinomycetaceae;Actinomyces	genus
403	7	320	0.15066	0.0139172	0.140416	0.107289	Bacteria;Firmicutes;Clostridia;Clostridiales;Veillonellaceae	family
682	5	316	0.315287	0	0	0.105947	Bacteria;Proteobacteria;Betaproteobacteria;Neisseriales;Neisseriaceae;Kingella	genus
759	12	316	0.261409	0.055669	0.0053662	0.105947	Bacteria;Actinobacteria;Actinobacteria;Actinomycetales;Actinomycetaceae;Actinomyces	genus
765	11	316	0.12372	0.222676	0	0.105947	Bacteria;Proteobacteria;Gammaproteobacteria;Pasteurellales;Pasteurellaceae	family
178	3	309	0.00399098	0	0.272782	0.103601	Bacteria;Firmicutes;Clostridia;Clostridiales;Veillonellaceae	family
620	8	306	0.0907948	0.109018	0.108218	0.102595	Bacteria;Firmicutes	phylum
80	9	305	0.126714	0.206439	0	0.102259	Bacteria;Fusobacteria;Fusobacteria;Fusobacteriales;Leptotrichiaceae;Leptotrichia	genus
354	5	297	0.00798196	0.00811839	0.252211	0.0995772	Bacteria;Firmicutes;Bacilli;Lactobacillales;Streptococcaceae;Streptococcus	genus
364	13	293	0.171612	0.015077	0.0965916	0.0982361	Bacteria;Firmicutes;Bacilli;Lactobacillales;Streptococcaceae;Streptococcus	genus
128	3	291	0.178596	0.0231954	0.0822817	0.0975656	Bacteria;Bacteroidetes;Bacteroidia;Bacteroidales	order
512	14	290	0.169617	0.0115977	0.0983803	0.0972303	Bacteria;Firmicutes;Clostridia;Clostridiales;Veillonellaceae;Selenomonas	genus
219	12	284	0.103765	0.0173965	0.14757	0.0952186	Bacteria;Bacteroidetes;Bacteroidia;Bacteroidales	order
558	13	279	0.142678	0.0405919	0.090331	0.0935422	Bacteria;Actinobacteria;Actinobacteria;Actinomycetales;Corynebacteriaceae;Corynebacterium	genus
761	21	268	0.050885	0.224995	0.0205704	0.0898542	Bacteria;Proteobacteria;Gammaproteobacteria	class
17	8	263	0.0259414	0.155409	0.0921197	0.0881778	Bacteria;Actinobacteria;Actinobacteria;Coriobacteriales;Coriobacteriaceae;Atopobium	genus
363	6	247	0.0828128	0.0939414	0.0742324	0.0828134	Bacteria;Firmicutes;Erysipelotrichi;Erysipelotrichales;Erysipelotrichaceae	family
604	6	246	0.187576	0.015077	0.0402465	0.0824781	Bacteria;Fusobacteria;Fusobacteria;Fusobacteriales;Leptotrichiaceae;Leptotrichia	genus
30	15	244	0.0149662	0.144971	0.0930141	0.0818075	Bacteria;Bacteroidetes;Bacteroidia;Bacteroidales;Prevotellaceae;Prevotella	genus
602	16	242	0.185581	0.0347931	0.0232535	0.081137	Bacteria;Firmicutes;Clostridia;Clostridiales;Lachnospiraceae	family
240	12	241	0.0598647	0.0185563	0.14757	0.0808017	Bacteria;Bacteroidetes;Flavobacteria;Flavobacteriales;Flavobacteriaceae	family
729	3	241	0.216511	0.00231954	0.0196761	0.0808017	Bacteria;Proteobacteria;Betaproteobacteria;Neisseriales;Neisseriaceae;Simonsiella;muelleri	species
632	7	237	0.236466	0	0	0.0794606	Bacteria;Proteobacteria;Gammaproteobacteria;Pasteurellales;Pasteurellaceae	family
547	7	236	0.00798196	0.213398	0.0393521	0.0791253	Bacteria;Firmicutes;Bacilli;Lactobacillales;Aerococcaceae;Abiotrophia	genus
619	9	234	0.216511	0.00231954	0.0134155	0.0784548	Bacteria;Firmicutes;Clostridia;Clostridiales;Veillonellaceae;Selenomonas	genus
125	7	233	0.00199549	0	0.206599	0.0781195	Bacteria;Firmicutes;Clostridia;Clostridiales;Veillonellaceae;Selenomonas	genus
505	11	233	0.0269391	0.055669	0.14131	0.0781195	Bacteria;Firmicutes	phylum
292	12	228	0.042903	0.0661069	0.114479	0.0764431	Bacteria;Actinobacteria;Actinobacteria;Actinomycetales;Micrococcaceae;Rothia	genus
623	4	222	0.167621	0	0.0482958	0.0744315	Bacteria;Bacteroidetes;Bacteroidia;Bacteroidales;Prevotellaceae;Prevotella;shahii	species
414	11	221	0.0947858	0.0173965	0.0992747	0.0740962	Bacteria;Actinobacteria;Actinobacteria;Actinomycetales;Corynebacteriaceae;Corynebacterium	genus
600	2	220	0.202542	0.0162368	0.0026831	0.0737609	Bacteria;Firmicutes;Clostridia;Clostridiales;Veillonellaceae	family
31	6	215	0.097779	0.0162368	0.0921197	0.0720845	Bacteria;Actinobacteria;Actinobacteria	class
313	13	213	0.0878016	0.0475506	0.0751268	0.071414	Bacteria;Fusobacteria;Fusobacteria;Fusobacteriales;Fusobacteriaceae;Fusobacterium	genus
575	12	211	0.046894	0	0.146676	0.0707434	Bacteria;Actinobacteria;Actinobacteria;Actinomycetales;Actinomycetaceae;Actinomyces;israelii	species
20	8	210	0.0299324	0.00811839	0.154725	0.0704081	Bacteria;Bacteroidetes;Bacteroidia;Bacteroidales;Prevotellaceae;Prevotella	genus
151	9	210	0.00798196	0.0347931	0.153831	0.0704081	Bacteria;Proteobacteria;Gammaproteobacteria;Pasteurellales;Pasteurellaceae;Aggregatibacter	genus
795	10	209	0.151657	0.0382724	0.0214648	0.0700729	Bacteria;Bacteroidetes;Flavobacteria;Flavobacteriales;Flavobacteriaceae;Capnocytophaga	genus
53	7	208	0.102768	0.055669	0.0509789	0.0697376	Bacteria;Actinobacteria;Actinobacteria;Actinomycetales;Corynebacteriaceae;Corynebacterium	genus
200	24	206	0.0329256	0.0463908	0.118951	0.069067	Bacteria;Firmicutes;Clostridia;Clostridiales;Veillonellaceae	family
776	7	206	0.169617	0.00347931	0.0295141	0.069067	Bacteria;TM7	phylum
63	17	204	0.0339233	0.158888	0.0295141	0.0683965	Bacteria;Proteobacteria;Gammaproteobacteria;Pasteurellales;Pasteurellaceae	family
1	4	203	0.0768264	0.0637873	0.0635	0.0680612	Bacteria;Actinobacteria;Actinobacteria;Actinomycetales;Corynebacteriaceae;Corynebacterium	genus
93	9	188	0.0119729	0.186723	0.0134155	0.063032	Bacteria;Actinobacteria;Actinobacteria;Actinomycetales;Micrococcaceae;Rothia	genus
157	13	187	0.093788	0.0104379	0.0751268	0.0626968	Bacteria;Firmicutes;Bacilli;Lactobacillales;Streptococcaceae;Streptococcus	genus
544	7	186	0.180592	0	0.00447183	0.0623615	Bacteria;Bacteroidetes;Flavobacteria;Flavobacteriales;Flavobacteriaceae	family
750	7	186	0.0389121	0.00695862	0.126106	0.0623615	Bacteria;Bacteroidetes;Bacteroidia;Bacteroidales;Prevotellaceae;Prevotella	genus
233	17	182	0.0728354	0.0440713	0.0635	0.0610204	Bacteria;Fusobacteria;Fusobacteria;Fusobacteriales;Fusobacteriaceae;Fusobacterium	genus
368	25	181	0.0149662	0.055669	0.105535	0.0606851	Bacteria;Firmicutes;Clostridia;Clostridiales;Veillonellaceae	family
204	11	178	0.00399098	0.171646	0.0232535	0.0596793	Bacteria;Actinobacteria;Actinobacteria;Actinomycetales;Actinomycetaceae;Actinomyces	genus
409	16	178	0.0129707	0.0510299	0.108218	0.0596793	Bacteria	domain
193	3	177	0.113743	0.00231954	0.0545563	0.059344	Bacteria;Firmicutes;Clostridia;Clostridiales;Veillonellaceae	family
344	7	173	0.0209526	0.0440713	0.101958	0.0580029	Bacteria;Firmicutes;Clostridia;Clostridiales;Veillonellaceae;Veillonella	genus
560	3	173	0.133698	0.0115977	0.0259366	0.0580029	Bacteria;Spirochaetes;Spirochaetes;Spirochaetales;Spirochaetaceae;Treponema	genus
497	14	169	0.0149662	0.0347931	0.110901	0.0566618	Bacteria;Firmicutes;Clostridia;Clostridiales;Veillonellaceae	family
654	5	168	0.00897971	0.0498701	0.103747	0.0563265	Bacteria;Bacteroidetes;Flavobacteria;Flavobacteriales;Flavobacteriaceae;Capnocytophaga	genus
671	11	167	0.142678	0.00463908	0.0178873	0.0559912	Bacteria;Firmicutes;Clostridia;Clostridiales;Lachnospiraceae;Oribacterium	genus
815	7	162	0.10177	0.0197161	0.0384578	0.0543148	Bacteria;Firmicutes;Bacilli;Lactobacillales;Streptococcaceae;Streptococcus;cristatus	species
707	7	150	0.0828128	0.0185563	0.0456127	0.0502915	Bacteria;Firmicutes;Clostridia;Clostridiales;Lachnospiraceae	family
4	5	149	0.000997745	0.0997402	0.0554507	0.0499562	Bacteria;Firmicutes;Clostridia;Clostridiales;Peptostreptococcaceae;Peptostreptococcus	genus
324	6	148	0.0329256	0.045231	0.0679718	0.049621	Bacteria;Actinobacteria;Actinobacteria;Actinomycetales;Micrococcaceae;Rothia	genus
3	13	144	0.0169617	0.0371126	0.0849648	0.0482799	Bacteria;Actinobacteria;Actinobacteria;Actinomycetales;Micrococcaceae;Rothia	genus
50	6	141	0.0279369	0.0591483	0.0554507	0.047274	Bacteria;Fusobacteria;Fusobacteria;Fusobacteriales;Leptotrichiaceae;Leptotrichia	genus
480	7	138	0.0848083	0.0197161	0.0321972	0.0462682	Bacteria;Actinobacteria;Actinobacteria;Actinomycetales;Actinomycetaceae;Actinomyces	genus
224	5	131	0.0239459	0.0104379	0.0876479	0.0439213	Bacteria;Firmicutes;Bacilli;Lactobacillales;Streptococcaceae;Streptococcus	genus
315	9	129	0.0538782	0.0568287	0.0232535	0.0432507	Bacteria;TM7	phylum
506	4	128	0.0818151	0.00231954	0.0393521	0.0429154	Bacteria;Spirochaetes;Spirochaetes;Spirochaetales;Spirochaetaceae;Treponema	genus
39	2	125	0.0458963	0.00115977	0.0697606	0.0419096	Bacteria;Actinobacteria;Actinobacteria	class
609	4	124	0.0957835	0.00927816	0.0178873	0.0415743	Bacteria;Actinobacteria;Actinobacteria;Actinomycetales;Corynebacteriaceae;Corynebacterium	genus
266	3	122	0.0518827	0.00347931	0.0599225	0.0409038	Bacteria;Firmicutes;Bacilli;Lactobacillales;Streptococcaceae;Streptococcus;pneumoniae	species
681	7	122	0.00897971	0.0916218	0.0304085	0.0409038	Bacteria;Firmicutes;Clostridia;Clostridiales;Veillonellaceae	family
227	4	120	0.0369166	0.0359529	0.0465071	0.0402332	Bacteria;Actinobacteria;Actinobacteria;Actinomycetales;Actinomycetaceae;Actinomyces	genus
112	4	119	0.0967813	0	0.0196761	0.0398979	Bacteria;Firmicutes;Clostridia;Clostridiales;Veillonellaceae;Selenomonas	genus
413	3	117	0.0369166	0.0336333	0.0456127	0.0392274	Bacteria;Actinobacteria;Actinobacteria;Actinomycetales;Corynebacteriaceae;Corynebacterium	genus
348	8	116	0.0269391	0.0939414	0.00715493	0.0388921	Bacteria;Proteobacteria;Gammaproteobacteria;Alteromonadales;Shewanellaceae;Shewanella	genus
21	4	113	0.00199549	0.0765448	0.0402465	0.0378863	Bacteria;Bacteroidetes;Bacteroidia;Bacteroidales;Prevotellaceae;Prevotella	genus
250	5	112	0.000997745	0.109018	0.0152042	0.037551	Bacteria;Firmicutes;Bacilli;Lactobacillales;Streptococcaceae;Streptococcus	genus
60	2	111	0.00598647	0.121776	0	0.0372157	Bacteria;Proteobacteria;Gammaproteobacteria;Vibrionales;Vibrionaceae;Salinivibrio	genus
322	7	110	0.0329256	0	0.0688662	0.0368805	Bacteria;TM7	phylum
402	12	110	0.0119729	0.104379	0.00715493	0.0368805	Bacteria;Proteobacteria;Gammaproteobacteria	class
43	5	107	0.0249436	0.0336333	0.0474014	0.0358746	Bacteria;Actinobacteria;Actinobacteria;Actinomycetales;Actinomycetaceae;Actinomyces	genus
685	8	107	0.0279369	0.0881425	0.0026831	0.0358746	Bacteria;Proteobacteria;Betaproteobacteria;Burkholderiales	order
82	8	105	0.0159639	0.015077	0.0679718	0.0352041	Bacteria;Firmicutes;Bacilli;Lactobacillales;Streptococcaceae;Streptococcus	genus
101	3	104	0	0	0.0930141	0.0348688	Bacteria;Actinobacteria;Actinobacteria;Actinomycetales;Propionibacteriaceae;Propionibacterium;australiense	species
286	2	104	0.0848083	0.00927816	0.00983803	0.0348688	Bacteria;Firmicutes;Clostridia;Clostridiales	order
293	7	103	0.00199549	0.0417517	0.0581338	0.0345335	Bacteria;Firmicutes;Clostridia;Clostridiales;Veillonellaceae;Acidaminococcus	genus
188	5	101	0.0319278	0.0788644	0.000894366	0.033863	Bacteria;Firmicutes;Clostridia;Clostridiales;Eubacteriaceae;Anaerovorax	genus
28	3	100	0.0349211	0.0324736	0.0330916	0.0335277	Bacteria;Actinobacteria;Actinobacteria;Actinomycetales;Corynebacteriaceae;Corynebacterium	genus
35	2	100	0.0558737	0.00231954	0.0375634	0.0335277	Bacteria;Firmicutes;Clostridia;Clostridiales;Eubacteriaceae;Anaerovorax	genus
85	6	100	0.0349211	0.0684264	0.0053662	0.0335277	Bacteria;Proteobacteria;Gammaproteobacteria;Pasteurellales;Pasteurellaceae;Haemophilus	genus
757	9	99	0.058867	0.0139172	0.0250423	0.0331924	Bacteria;Proteobacteria;Gammaproteobacteria;Pasteurellales;Pasteurellaceae;Haemophilus	genus
249	8	96	0.00598647	0.0371126	0.0518733	0.0321866	Bacteria;Firmicutes;Clostridia;Clostridiales;Ruminococcaceae	family
228	9	95	0.0359188	0.00231954	0.0509789	0.0318513	Bacteria;Firmicutes;Clostridia;Clostridiales;Ruminococcaceae	family
640	3	95	0.093788	0	0.000894366	0.0318513	Bacteria;Actinobacteria;Actinobacteria;Actinomycetales;Actinomycetaceae;Actinobaculum	genus
251	2	94	0	0	0.0840704	0.031516	Bacteria	domain
436	6	94	0.0359188	0.0127575	0.0420352	0.031516	Bacteria;Actinobacteria;Actinobacteria;Actinomycetales;Actinomycetaceae;Actinomyces	genus
638	2	94	0.093788	0	0	0.031516	Bacteria;Bacteroidetes;Flavobacteria;Flavobacteriales;Flavobacteriaceae;Capnocytophaga;haemolytica	species
296	8	91	0.042903	0.0185563	0.0286197	0.0305102	Bacteria;Bacteroidetes;Bacteroidia;Bacteroidales;Prevotellaceae;Prevotella;oulorum	species
511	10	91	0.00598647	0.0951011	0.0026831	0.0305102	Bacteria;Proteobacteria;Gammaproteobacteria;Pasteurellales;Pasteurellaceae;Haemophilus	genus
590	7	90	0.0698422	0.0139172	0.00715493	0.0301749	Bacteria;TM7	phylum
664	5	90	0.0558737	0	0.0304085	0.0301749	Bacteria;Bacteroidetes;Flavobacteria;Flavobacteriales;Flavobacteriaceae;Capnocytophaga	genus
389	5	89	0.0568715	0.00347931	0.0259366	0.0298396	Bacteria;Firmicutes;Bacilli;Lactobacillales;Streptococcaceae;Streptococcus	genus
65	8	88	0.0229481	0.0730655	0.00178873	0.0295044	Bacteria;Proteobacteria;Gammaproteobacteria;Vibrionales;Vibrionaceae;Vibrio	genus
217	5	87	0.0219504	0.0278345	0.036669	0.0291691	Bacteria;Firmicutes;Bacilli;Lactobacillales;Streptococcaceae;Streptococcus	genus
246	6	87	0.00698422	0.0881425	0.00357747	0.0291691	Bacteria;Firmicutes;Bacilli;Lactobacillales	order
621	2	87	0.0818151	0	0.00447183	0.0291691	Bacteria;Firmicutes;Clostridia;Clostridiales;Veillonellaceae;Mitsuokella	genus
59	4	86	0.00199549	0.0115977	0.0661831	0.0288338	Bacteria;Firmicutes;Bacilli;Lactobacillales;Streptococcaceae;Streptococcus;milleri	species
95	2	85	0.0109752	0.00463908	0.0626056	0.0284985	Bacteria;Firmicutes;Bacilli;Lactobacillales;Carnobacteriaceae;Granulicatella	genus
23	7	84	0.00698422	0.0231954	0.0509789	0.0281633	Bacteria;Firmicutes;Bacilli;Lactobacillales;Carnobacteriaceae;Granulicatella	genus
441	6	82	0.0758286	0.00231954	0.00357747	0.0274927	Bacteria;Actinobacteria;Actinobacteria;Actinomycetales;Actinomycetaceae;Actinobaculum	genus
639	7	82	0.0738331	0.00927816	0	0.0274927	Bacteria;Actinobacteria;Actinobacteria;Actinomycetales;Actinomycetaceae;Actinobaculum	genus
27	9	81	0.0259414	0.0208759	0.0330916	0.0271574	Bacteria;Firmicutes;Bacilli;Lactobacillales;Streptococcaceae;Streptococcus;pneumoniae	species
507	5	81	0.0638557	0.00347931	0.0125211	0.0271574	Bacteria;Firmicutes;Clostridia;Clostridiales;Veillonellaceae;Selenomonas	genus
809	2	80	0.00698422	0.0846632	0	0.0268221	Bacteria;Bacteroidetes;Flavobacteria;Flavobacteriales;Flavobacteriaceae;Capnocytophaga;haemolytica	species
532	6	79	0.00698422	0.0765448	0.0053662	0.0264869	Bacteria;Proteobacteria;Gammaproteobacteria	class
655	8	79	0.0498873	0.0139172	0.0152042	0.0264869	Bacteria	domain
327	5	78	0.0269391	0.0371126	0.016993	0.0261516	Bacteria;Proteobacteria;Gammaproteobacteria	class
509	10	78	0.0209526	0.00695862	0.0456127	0.0261516	Bacteria;Firmicutes;Bacilli;Lactobacillales;Streptococcaceae;Streptococcus	genus
29	3	77	0.0419053	0.0139172	0.0205704	0.0258163	Bacteria;Firmicutes;Clostridia;Clostridiales	order
598	6	77	0.0608625	0.00927816	0.00715493	0.0258163	Bacteria;Bacteroidetes;Bacteroidia;Bacteroidales;Prevotellaceae;Prevotella	genus
764	7	77	0.0708399	0.00695862	0	0.0258163	Bacteria;Actinobacteria;Actinobacteria;Actinomycetales;Corynebacteriaceae;Corynebacterium	genus
221	9	76	0.0159639	0.0139172	0.0429296	0.025481	Bacteria;Firmicutes;Bacilli;Lactobacillales;Streptococcaceae;Streptococcus	genus
115	6	75	0.0249436	0.0173965	0.0313028	0.0251458	Bacteria;TM7	phylum
343	5	74	0.00997745	0.0289942	0.0348803	0.0248105	Bacteria;Firmicutes;Clostridia;Clostridiales;Veillonellaceae;Veillonella	genus
256	8	73	0.0239459	0.0139172	0.0330916	0.0244752	Bacteria;Actinobacteria;Actinobacteria;Actinomycetales;Corynebacteriaceae;Corynebacterium	genus
323	7	73	0.0389121	0.00811839	0.0241479	0.0244752	Bacteria;Firmicutes;Bacilli;Lactobacillales;Streptococcaceae;Streptococcus;pneumoniae	species
533	3	71	0.0668489	0.00115977	0.0026831	0.0238047	Bacteria;Proteobacteria;Betaproteobacteria;Burkholderiales;Comamonadaceae	family
352	9	70	0.0229481	0.0185563	0.0277254	0.0234694	Bacteria;Fusobacteria;Fusobacteria;Fusobacteriales;Fusobacteriaceae;Fusobacterium	genus
722	6	69	0.0369166	0	0.0286197	0.0231341	Bacteria;Proteobacteria;Gammaproteobacteria;Pasteurellales;Pasteurellaceae	family
252	7	68	0.0478918	0.00463908	0.0143099	0.0227988	Bacteria;Bacteroidetes;Flavobacteria;Flavobacteriales;Flavobacteriaceae;Capnocytophaga	genus
474	5	68	0.0189572	0.0545092	0.00178873	0.0227988	Bacteria;Proteobacteria;Gammaproteobacteria	class
208	5	67	0.0249436	0	0.0375634	0.0224635	Bacteria;Bacteroidetes;Flavobacteria;Flavobacteriales;Flavobacteriaceae;Capnocytophaga	genus
304	6	67	0.0309301	0.0127575	0.0223592	0.0224635	Bacteria;Actinobacteria;Actinobacteria;Actinomycetales;Corynebacteriaceae;Corynebacterium	genus
607	8	67	0.0518827	0.0173965	0	0.0224635	Bacteria;Bacteroidetes;Flavobacteria;Flavobacteriales;Flavobacteriaceae;Capnocytophaga	genus
24	5	66	0.00698422	0.0185563	0.0384578	0.0221283	Bacteria;Firmicutes;Clostridia;Clostridiales;Veillonellaceae;Veillonella	genus
310	5	66	0.0129707	0.0324736	0.0223592	0.0221283	Bacteria;Actinobacteria;Actinobacteria;Actinomycetales;Actinomycetaceae;Actinomyces	genus
55	5	64	0.00498873	0.00695862	0.0474014	0.0214577	Bacteria;Firmicutes	phylum
66	3	64	0	0	0.0572394	0.0214577	Bacteria;TM7	phylum
283	6	64	0.0299324	0	0.0304085	0.0214577	Bacteria;Bacteroidetes;Flavobacteria;Flavobacteriales;Flavobacteriaceae;Capnocytophaga	genus
455	7	64	0.0229481	0.0371126	0.0080493	0.0214577	Bacteria;Firmicutes;Clostridia;Clostridiales;Lachnospiraceae;Catonella	genus
589	3	64	0	0.0324736	0.0321972	0.0214577	Bacteria;Firmicutes;Bacilli;Lactobacillales;Streptococcaceae;Streptococcus;mutans	species
33	4	62	0.0389121	0.00231954	0.0187817	0.0207872	Bacteria;Firmicutes;Clostridia;Clostridiales;Lachnospiraceae	family
88	3	62	0.00299324	0.0591483	0.00715493	0.0207872	Bacteria;Bacteroidetes;Bacteroidia;Bacteroidales	order
291	7	62	0.0239459	0.00115977	0.0330916	0.0207872	Bacteria;Actinobacteria;Actinobacteria;Actinomycetales;Corynebacteriaceae;Corynebacterium	genus
79	6	60	0.0139684	0.00463908	0.0375634	0.0201166	Bacteria;Firmicutes;Bacilli;Lactobacillales;Streptococcaceae;Streptococcus	genus
236	6	60	0.00199549	0.055669	0.00894366	0.0201166	Bacteria;Proteobacteria;Gammaproteobacteria;Enterobacteriales;Enterobacteriaceae;Enterobacter	genus
418	8	60	0.00498873	0.0637873	0	0.0201166	Bacteria;Proteobacteria;Gammaproteobacteria;Enterobacteriales;Enterobacteriaceae	family
299	6	59	0.00498873	0.0568287	0.00447183	0.0197813	Bacteria;Actinobacteria;Actinobacteria;Actinomycetales;Micrococcaceae;Rothia	genus
426	6	59	0.00199549	0.0614678	0.00357747	0.0197813	Bacteria;Actinobacteria;Actinobacteria;Actinomycetales;Actinomycetaceae;Actinomyces	genus
666	3	59	0.0558737	0.00347931	0	0.0197813	Bacteria;Bacteroidetes;Flavobacteria;Flavobacteriales;Flavobacteriaceae;Capnocytophaga	genus
770	5	59	0.0319278	0.0127575	0.0143099	0.0197813	Bacteria;Proteobacteria;Betaproteobacteria;Neisseriales;Neisseriaceae;Neisseria	genus
535	2	58	0.00698422	0.0591483	0	0.0194461	Bacteria;Bacteroidetes;Bacteroidia;Bacteroidales;Prevotellaceae;Prevotella	genus
762	5	57	0.0448985	0.00115977	0.00983803	0.0191108	Bacteria;Actinobacteria;Actinobacteria;Actinomycetales	order
167	3	56	0.0309301	0.00695862	0.016993	0.0187755	Bacteria;Actinobacteria;Actinobacteria;Actinomycetales;Actinomycetaceae;Actinomyces	genus
279	6	56	0.00698422	0.0185563	0.0295141	0.0187755	Bacteria;Actinobacteria;Actinobacteria;Actinomycetales;Corynebacteriaceae;Corynebacterium	genus
753	8	56	0.00399098	0.060308	0	0.0187755	Bacteria;Proteobacteria;Gammaproteobacteria;Vibrionales;Vibrionaceae;Vibrio	genus
254	5	55	0.00498873	0.00463908	0.0411409	0.0184402	Bacteria;Firmicutes;Bacilli;Lactobacillales;Streptococcaceae;Streptococcus;pneumoniae	species
290	5	55	0.0139684	0.00231954	0.0348803	0.0184402	Bacteria;Proteobacteria;Betaproteobacteria;Neisseriales;Neisseriaceae	family
72	5	53	0.00798196	0.00347931	0.0375634	0.0177697	Bacteria;Proteobacteria;Betaproteobacteria;Neisseriales;Neisseriaceae	family
687	8	53	0.0419053	0.00115977	0.00894366	0.0177697	Bacteria;Bacteroidetes;Bacteroidia;Bacteroidales;Prevotellaceae;Prevotella	genus
694	3	51	0.042903	0	0.00715493	0.0170991	Bacteria;Proteobacteria;Betaproteobacteria;Rhodocyclales;Rhodocyclaceae;Propionivibrio	genus
767	3	51	0.0189572	0.00463908	0.0250423	0.0170991	Bacteria;Actinobacteria;Actinobacteria;Actinomycetales;Corynebacteriaceae;Corynebacterium	genus
6	5	50	0	0.0545092	0.0026831	0.0167638	Bacteria;Firmicutes;Bacilli;Lactobacillales;Streptococcaceae;Streptococcus;thermophilus	species
54	4	49	0	0.0185563	0.0295141	0.0164286	Bacteria;Bacteroidetes;Bacteroidia;Bacteroidales;Prevotellaceae;Prevotella	genus
61	4	49	0.00997745	0.00347931	0.0321972	0.0164286	Bacteria;Firmicutes;Clostridia;Clostridiales;Veillonellaceae;Veillonella	genus
124	1	49	0	0	0.043824	0.0164286	Bacteria;Proteobacteria;Gammaproteobacteria;Cardiobacteriales;Cardiobacteriaceae;Suttonella;ornithocola	species
447	7	49	0.0209526	0.0162368	0.0125211	0.0164286	Bacteria;Proteobacteria;Betaproteobacteria;Neisseriales;Neisseriaceae	family
625	8	49	0.00598647	0.0498701	0	0.0164286	Bacteria;Proteobacteria;Gammaproteobacteria;Pasteurellales;Pasteurellaceae;Haemophilus	genus
131	3	48	0.00399098	0.00579885	0.0348803	0.0160933	Bacteria;Actinobacteria;Actinobacteria;Actinomycetales;Actinomycetaceae;Actinomyces	genus
169	2	48	0.0239459	0.00463908	0.0178873	0.0160933	Bacteria;Actinobacteria;Actinobacteria;Actinomycetales;Corynebacteriaceae;Corynebacterium	genus
272	5	48	0.00299324	0.0510299	0.000894366	0.0160933	Bacteria;Bacteroidetes;Bacteroidia;Bacteroidales;Prevotellaceae;Prevotella	genus
373	3	48	0.00498873	0.030154	0.0152042	0.0160933	Bacteria;Actinobacteria;Actinobacteria;Actinomycetales;Micrococcaceae;Rothia	genus
716	3	48	0.0478918	0	0	0.0160933	Bacteria;Bacteroidetes;Bacteroidia;Bacteroidales	order
717	6	48	0.0399098	0.00927816	0	0.0160933	Bacteria;Proteobacteria;Gammaproteobacteria;Pasteurellales;Pasteurellaceae	family
443	6	47	0.000997745	0.045231	0.00626056	0.015758	Bacteria;Bacteroidetes;Bacteroidia;Bacteroidales;Prevotellaceae;Prevotella	genus
396	5	46	0.000997745	0.0429115	0.00715493	0.0154227	Bacteria;Firmicutes;Bacilli;Lactobacillales;Streptococcaceae;Streptococcus;pneumoniae	species
741	4	46	0.0129707	0.0359529	0.00178873	0.0154227	Bacteria;Proteobacteria;Betaproteobacteria;Neisseriales;Neisseriaceae;Chitinibacter	genus
521	4	45	0	0.0463908	0.00447183	0.0150875	Bacteria;Firmicutes;Bacilli;Lactobacillales;Streptococcaceae;Streptococcus	genus
756	4	45	0.0269391	0.0208759	0	0.0150875	Bacteria;Proteobacteria;Betaproteobacteria;Neisseriales;Neisseriaceae;Chitinibacter	genus
70	5	44	0.00798196	0.0313138	0.0080493	0.0147522	Bacteria;Firmicutes;Clostridia;Clostridiales;Veillonellaceae	family
485	5	44	0.0199549	0.0104379	0.0134155	0.0147522	Bacteria;Actinobacteria;Actinobacteria;Actinomycetales;Actinomycetaceae;Actinomyces	genus
633	3	44	0.0269391	0.00579885	0.0107324	0.0147522	Bacteria;Actinobacteria;Actinobacteria;Actinomycetales;Corynebacteriaceae;Corynebacterium	genus
15	4	43	0	0.0429115	0.0053662	0.0144169	Bacteria;Bacteroidetes;Bacteroidia;Bacteroidales;Prevotellaceae;Prevotella	genus
41	4	43	0.0239459	0.00463908	0.0134155	0.0144169	Bacteria;Actinobacteria;Actinobacteria;Actinomycetales;Corynebacteriaceae;Corynebacterium	genus
62	1	43	0.0159639	0.00579885	0.0196761	0.0144169	Bacteria;Bacteroidetes;Bacteroidia;Bacteroidales	order
241	4	43	0.0139684	0.0336333	0	0.0144169	Bacteria;Proteobacteria;Betaproteobacteria;Neisseriales;Neisseriaceae;Neisseria	genus
437	5	43	0.0139684	0.0185563	0.0116268	0.0144169	Bacteria;Actinobacteria;Actinobacteria;Actinomycetales;Actinomycetaceae;Actinomyces	genus
484	2	43	0.0149662	0.0220356	0.0080493	0.0144169	Bacteria;Proteobacteria;Alphaproteobacteria;Rhizobiales;Phyllobacteriaceae;Mesorhizobium	genus
773	4	43	0.0239459	0.00463908	0.0134155	0.0144169	Bacteria;Firmicutes;Clostridia;Clostridiales	order
518	7	42	0.00897971	0.0173965	0.0160986	0.0140816	Bacteria;Firmicutes	phylum
778	5	42	0.0309301	0.00927816	0.0026831	0.0140816	Bacteria;Firmicutes;Bacilli;Lactobacillales;Streptococcaceae;Streptococcus	genus
98	6	41	0	0.0475506	0	0.0137463	Bacteria;Firmicutes;Clostridia;Clostridiales;Lachnospiraceae	family
376	2	41	0.0349211	0.00115977	0.00447183	0.0137463	Bacteria;Bacteroidetes;Bacteroidia;Bacteroidales;Prevotellaceae;Prevotella	genus
588	3	41	0.0139684	0	0.0241479	0.0137463	Bacteria;Actinobacteria;Actinobacteria;Bifidobacteriales;Bifidobacteriaceae	family
636	3	41	0.0339233	0	0.00626056	0.0137463	Bacteria;Bacteroidetes;Bacteroidia;Bacteroidales;Prevotellaceae;Prevotella	genus
268	4	40	0.0139684	0	0.0232535	0.0134111	Bacteria;Bacteroidetes	phylum
353	5	40	0	0	0.0357747	0.0134111	Bacteria;Firmicutes;Bacilli;Bacillales;Staphylococcaceae;Gemella	genus
377	3	40	0.00399098	0.0104379	0.0241479	0.0134111	Bacteria;Actinobacteria;Actinobacteria;Actinomycetales;Micrococcaceae;Rothia	genus
385	4	39	0.00897971	0.0347931	0	0.0130758	Bacteria;Proteobacteria;Betaproteobacteria;Neisseriales;Neisseriaceae;Chitinibacter	genus
647	3	39	0.00299324	0.0417517	0	0.0130758	Bacteria;Proteobacteria	phylum
691	5	39	0.0139684	0	0.0223592	0.0130758	Bacteria;Firmicutes;Clostridia;Clostridiales;Veillonellaceae	family
243	4	38	0	0.0440713	0	0.0127405	Bacteria;Proteobacteria;Gammaproteobacteria;Pasteurellales;Pasteurellaceae;Haemophilus	genus
75	5	37	0.00199549	0.030154	0.0080493	0.0124052	Bacteria;Actinobacteria;Actinobacteria;Actinomycetales;Actinomycetaceae;Actinomyces	genus
303	2	37	0.00498873	0.00115977	0.0277254	0.0124052	Bacteria;Bacteroidetes;Bacteroidia;Bacteroidales;Prevotellaceae;Prevotella	genus
420	4	37	0	0	0.0330916	0.0124052	Bacteria;Bacteroidetes;Flavobacteria;Flavobacteriales;Flavobacteriaceae;Capnocytophaga	genus
445	2	37	0.00399098	0.0266747	0.00894366	0.0124052	Bacteria;Firmicutes;Clostridia;Clostridiales;Veillonellaceae	family
461	2	37	0.0319278	0	0.00447183	0.0124052	Bacteria;Firmicutes	phylum
469	5	36	0	0.0278345	0.0107324	0.01207	Bacteria	domain
622	3	36	0.0289346	0.00231954	0.00447183	0.01207	Bacteria;Firmicutes;Bacilli;Lactobacillales;Streptococcaceae;Streptococcus	genus
740	4	36	0.0329256	0.00115977	0.00178873	0.01207	Bacteria;Actinobacteria;Actinobacteria;Actinomycetales;Actinomycetaceae;Actinobaculum	genus
817	4	36	0.0209526	0.0115977	0.00447183	0.01207	Bacteria;Proteobacteria;Betaproteobacteria;Burkholderiales	order
114	5	35	0.00598647	0	0.0259366	0.0117347	Bacteria	domain
130	4	35	0.00199549	0.0162368	0.016993	0.0117347	Bacteria;Firmicutes;Clostridia;Clostridiales;Veillonellaceae	family
736	5	35	0.0319278	0	0.0026831	0.0117347	Bacteria;Proteobacteria;Betaproteobacteria;Neisseriales;Neisseriaceae	family
8	2	34	0.0239459	0	0.00894366	0.0113994	Bacteria;Actinobacteria;Actinobacteria;Actinomycetales;Brevibacteriaceae	family
87	2	34	0.000997745	0.0255149	0.00983803	0.0113994	Bacteria;Firmicutes;Clostridia;Clostridiales;Veillonellaceae;Veillonella	genus
104	4	34	0	0.0104379	0.0223592	0.0113994	Bacteria;Firmicutes;Bacilli;Lactobacillales;Aerococcaceae;Aerococcus	genus
779	3	34	0.0339233	0	0	0.0113994	Bacteria;Proteobacteria;Gammaproteobacteria;Pasteurellales;Pasteurellaceae;Haemophilus	genus
78	4	33	0.0119729	0.0220356	0.00178873	0.0110641	Bacteria;Firmicutes;Clostridia;Clostridiales;Eubacteriaceae;Mogibacterium	genus
342	3	33	0	0	0.0295141	0.0110641	Bacteria;Firmicutes;Clostridia;Clostridiales;Peptostreptococcaceae;Filifactor	genus
482	3	33	0.0279369	0.00115977	0.00357747	0.0110641	Bacteria;Firmicutes;Bacilli;Lactobacillales;Streptococcaceae;Streptococcus	genus
656	2	33	0.0269391	0.00695862	0	0.0110641	Bacteria;Bacteroidetes;Bacteroidia;Bacteroidales;Prevotellaceae;Prevotella	genus
663	4	33	0.00598647	0	0.0241479	0.0110641	Bacteria;Actinobacteria;Actinobacteria;Actinomycetales;Actinomycetaceae;Actinomyces	genus
127	3	32	0.00897971	0.00115977	0.0196761	0.0107289	Bacteria;Fusobacteria;Fusobacteria;Fusobacteriales;Fusobacteriaceae;Fusobacterium	genus
155	2	32	0	0.0324736	0.00357747	0.0107289	Bacteria;Proteobacteria;Gammaproteobacteria;Vibrionales;Vibrionaceae;Salinivibrio	genus
287	4	32	0.00399098	0.0313138	0.000894366	0.0107289	Bacteria	domain
492	3	32	0.00399098	0.0115977	0.0160986	0.0107289	Bacteria;Actinobacteria;Actinobacteria;Actinomycetales;Micrococcaceae;Rothia	genus
548	3	32	0.0259414	0.00347931	0.0026831	0.0107289	Bacteria;Actinobacteria;Actinobacteria;Actinomycetales;Actinomycetaceae;Actinomyces	genus
627	3	32	0.0319278	0	0	0.0107289	Bacteria;Bacteroidetes;Bacteroidia;Bacteroidales	order
670	4	32	0.0309301	0	0.000894366	0.0107289	Bacteria;Proteobacteria;Gammaproteobacteria;Pasteurellales;Pasteurellaceae	family
539	3	31	0	0.0278345	0.00626056	0.0103936	Bacteria;Actinobacteria;Actinobacteria;Actinomycetales;Micrococcaceae;Rothia	genus
786	5	31	0.00798196	0.0173965	0.00715493	0.0103936	Bacteria;Proteobacteria;Betaproteobacteria;Neisseriales;Neisseriaceae;Neisseria	genus
26	4	30	0.000997745	0.00463908	0.0223592	0.0100583	Bacteria;Firmicutes;Bacilli;Lactobacillales;Streptococcaceae;Streptococcus	genus
459	4	30	0.00897971	0	0.0187817	0.0100583	Bacteria;Firmicutes;Bacilli;Lactobacillales;Streptococcaceae;Streptococcus	genus
502	2	30	0	0.0173965	0.0134155	0.0100583	Bacteria;Bacteroidetes;Bacteroidia;Bacteroidales;Prevotellaceae;Prevotella	genus
742	3	30	0.0289346	0.00115977	0	0.0100583	Bacteria;Proteobacteria;Gammaproteobacteria;Cardiobacteriales;Cardiobacteriaceae;Cardiobacterium	genus
260	4	29	0.0149662	0.00231954	0.0107324	0.00972303	Bacteria;Actinobacteria;Actinobacteria;Actinomycetales;Corynebacteriaceae;Corynebacterium	genus
278	2	29	0.00399098	0.0197161	0.00715493	0.00972303	Bacteria;Firmicutes;Bacilli;Lactobacillales;Streptococcaceae;Streptococcus	genus
530	3	29	0.0119729	0	0.0152042	0.00972303	Bacteria;Spirochaetes;Spirochaetes;Spirochaetales;Spirochaetaceae;Treponema	genus
674	3	29	0.0289346	0	0	0.00972303	Bacteria;Proteobacteria;Gammaproteobacteria;Pasteurellales;Pasteurellaceae;Haemophilus	genus
94	2	28	0	0.0173965	0.0116268	0.00938775	Bacteria;Bacteroidetes;Bacteroidia;Bacteroidales;Prevotellaceae;Prevotella	genus
196	3	28	0.000997745	0.0243552	0.0053662	0.00938775	Bacteria;Actinobacteria;Actinobacteria;Actinomycetales;Actinomycetaceae;Actinomyces	genus
237	2	28	0.0129707	0.00231954	0.0116268	0.00938775	Bacteria;Bacteroidetes;Bacteroidia;Bacteroidales	order
360	1	28	0.0109752	0.0104379	0.00715493	0.00938775	Bacteria;Proteobacteria;Betaproteobacteria;Methylophilales;Methylophilaceae;Methylovorus	genus
494	3	28	0.0129707	0	0.0134155	0.00938775	Bacteria;Firmicutes;Clostridia;Clostridiales;Syntrophomonadaceae	family
703	3	28	0.0149662	0.0104379	0.00357747	0.00938775	Bacteria;Proteobacteria;Alphaproteobacteria;Rhizobiales;Methylocystaceae;Methylocystis	genus
725	3	28	0.0279369	0	0	0.00938775	Bacteria;Proteobacteria;Betaproteobacteria;Neisseriales;Neisseriaceae	family
288	2	27	0.00299324	0.0127575	0.0116268	0.00905247	Bacteria;Actinobacteria;Actinobacteria;Actinomycetales;Micrococcaceae;Rothia	genus
365	3	27	0.00598647	0.00231954	0.016993	0.00905247	Bacteria	domain
372	2	27	0.0139684	0	0.0116268	0.00905247	Bacteria;Spirochaetes;Spirochaetes;Spirochaetales;Spirochaetaceae;Treponema;socranskii	species
415	3	27	0.00897971	0.00811839	0.00983803	0.00905247	Bacteria;Proteobacteria;Gammaproteobacteria;Alteromonadales;Shewanellaceae;Shewanella	genus
417	5	27	0.00299324	0.0208759	0.0053662	0.00905247	Bacteria;Actinobacteria;Actinobacteria;Actinomycetales	order
471	4	27	0.00199549	0.0231954	0.00447183	0.00905247	Bacteria;Proteobacteria;Gammaproteobacteria;Pasteurellales;Pasteurellaceae;Haemophilus	genus
775	3	27	0.0269391	0	0	0.00905247	Bacteria;Bacteroidetes;Bacteroidia;Bacteroidales;Prevotellaceae;Prevotella	genus
173	3	26	0.00798196	0.00927816	0.00894366	0.0087172	Bacteria;Firmicutes;Bacilli;Lactobacillales;Streptococcaceae;Streptococcus	genus
186	2	26	0.0189572	0	0.00626056	0.0087172	Bacteria;Actinobacteria;Actinobacteria;Actinomycetales;Actinomycetaceae;Actinomyces	genus
187	4	26	0.00798196	0.00231954	0.0143099	0.0087172	Bacteria;Firmicutes;Bacilli;Lactobacillales	order
199	4	26	0.00698422	0	0.016993	0.0087172	Bacteria;Proteobacteria;Betaproteobacteria;Neisseriales;Neisseriaceae;Neisseria	genus
347	4	26	0	0.00579885	0.0187817	0.0087172	Bacteria;Firmicutes;Bacilli;Lactobacillales	order
431	4	26	0.0159639	0.00347931	0.00626056	0.0087172	Bacteria;Fusobacteria;Fusobacteria;Fusobacteriales;Fusobacteriaceae;Fusobacterium	genus
572	3	26	0.00798196	0.0185563	0.00178873	0.0087172	Bacteria;Actinobacteria;Actinobacteria;Actinomycetales;Micrococcaceae;Rothia	genus
606	1	26	0	0.030154	0	0.0087172	Bacteria;Proteobacteria;Gammaproteobacteria;Pasteurellales;Pasteurellaceae;Aggregatibacter;actinomycetemcomitans	species
90	2	25	0	0	0.0223592	0.00838192	Bacteria;Actinobacteria;Actinobacteria;Actinomycetales;Actinomycetaceae;Actinomyces;nasicola	species
134	2	25	0	0.015077	0.0107324	0.00838192	Bacteria;Bacteroidetes;Bacteroidia;Bacteroidales;Prevotellaceae;Prevotella	genus
177	4	25	0.0149662	0.00231954	0.00715493	0.00838192	Bacteria	domain
183	4	25	0.00897971	0.00579885	0.00983803	0.00838192	Bacteria;Actinobacteria;Actinobacteria;Actinomycetales;Actinomycetaceae;Actinomyces	genus
514	3	25	0.0219504	0.00231954	0.000894366	0.00838192	Bacteria;Actinobacteria;Actinobacteria;Actinomycetales;Actinomycetaceae;Actinomyces	genus
585	2	25	0.0219504	0	0.0026831	0.00838192	Bacteria;Bacteroidetes;Flavobacteria;Flavobacteriales;Flavobacteriaceae;Capnocytophaga	genus
706	3	25	0.0109752	0.00347931	0.00983803	0.00838192	Bacteria;Bacteroidetes;Bacteroidia;Bacteroidales;Prevotellaceae;Prevotella	genus
751	3	25	0.0129707	0	0.0107324	0.00838192	Bacteria;Proteobacteria;Betaproteobacteria;Neisseriales;Neisseriaceae;Chitinibacter	genus
211	2	24	0.00299324	0.0173965	0.0053662	0.00804664	Bacteria;Firmicutes;Clostridia;Clostridiales;Veillonellaceae	family
232	2	24	0.000997745	0.00231954	0.0187817	0.00804664	Bacteria;Proteobacteria;Betaproteobacteria;Neisseriales;Neisseriaceae;Neisseria	genus
355	2	24	0.0169617	0.00579885	0.00178873	0.00804664	Bacteria;Actinobacteria;Actinobacteria;Acidimicrobiales	order
525	3	24	0.00399098	0.0173965	0.00447183	0.00804664	Bacteria;Actinobacteria;Actinobacteria;Actinomycetales;Actinomycetaceae;Actinomyces	genus
564	3	24	0.00199549	0.00811839	0.0134155	0.00804664	Bacteria;Actinobacteria;Actinobacteria;Actinomycetales;Corynebacteriaceae;Corynebacterium	genus
678	4	24	0.00399098	0.00695862	0.0125211	0.00804664	Bacteria;Proteobacteria;Betaproteobacteria;Neisseriales;Neisseriaceae;Neisseria	genus
175	2	23	0	0.0231954	0.0026831	0.00771137	Bacteria;Actinobacteria;Actinobacteria;Actinomycetales;Actinomycetaceae;Actinomyces	genus
314	2	23	0	0.0266747	0	0.00771137	Bacteria;Firmicutes;Bacilli;Bacillales;Staphylococcaceae;Staphylococcus	genus
338	4	23	0.00498873	0.00347931	0.0134155	0.00771137	Bacteria;Firmicutes;Bacilli;Lactobacillales;Streptococcaceae;Streptococcus	genus
356	2	23	0.000997745	0.0255149	0	0.00771137	Bacteria;Firmicutes;Bacilli;Lactobacillales;Streptococcaceae;Streptococcus	genus
448	2	23	0.000997745	0.0173965	0.00626056	0.00771137	Bacteria;TM7	phylum
529	4	23	0.00199549	0	0.0187817	0.00771137	Bacteria;Bacteroidetes;Bacteroidia;Bacteroidales;Porphyromonadaceae;Porphyromonas;catoniae	species
577	4	23	0.0129707	0.00811839	0.0026831	0.00771137	Bacteria;Actinobacteria;Actinobacteria;Actinomycetales;Actinomycetaceae;Actinomyces	genus
628	3	23	0.0219504	0	0.000894366	0.00771137	Bacteria;Proteobacteria;Gammaproteobacteria;Pasteurellales;Pasteurellaceae;Haemophilus	genus
38	2	22	0	0.00115977	0.0187817	0.00737609	Bacteria;Bacteroidetes;Bacteroidia;Bacteroidales;Prevotellaceae;Prevotella	genus
273	2	22	0.0119729	0	0.00894366	0.00737609	Bacteria;Bacteroidetes;Flavobacteria;Flavobacteriales;Flavobacteriaceae;Capnocytophaga	genus
319	2	22	0.00399098	0.0104379	0.0080493	0.00737609	Bacteria;Proteobacteria;Betaproteobacteria;Neisseriales;Neisseriaceae;Kingella;kingae	species
358	3	22	0	0.0139172	0.00894366	0.00737609	Bacteria	domain
614	2	22	0.0209526	0.00115977	0	0.00737609	Bacteria;Actinobacteria;Actinobacteria;Actinomycetales	order
692	3	22	0.0189572	0.00347931	0	0.00737609	Bacteria;Actinobacteria;Actinobacteria;Actinomycetales;Actinomycetaceae;Actinomyces	genus
799	3	22	0.0219504	0	0	0.00737609	Bacteria;Proteobacteria;Gammaproteobacteria;Pasteurellales;Pasteurellaceae;Actinobacillus	genus
333	2	21	0.00199549	0.0185563	0.0026831	0.00704081	Bacteria;Actinobacteria;Actinobacteria;Actinomycetales;Actinomycetaceae;Actinomyces	genus
340	2	21	0.0189572	0	0.00178873	0.00704081	Bacteria;Proteobacteria;Gammaproteobacteria;Pasteurellales;Pasteurellaceae	family
406	2	21	0.0179594	0	0.0026831	0.00704081	Bacteria;Firmicutes;Bacilli;Lactobacillales;Streptococcaceae;Streptococcus;oligofermentans	species
408	2	21	0	0.0208759	0.0026831	0.00704081	Bacteria;Bacteroidetes;Bacteroidia;Bacteroidales;Prevotellaceae;Prevotella	genus
432	4	21	0.00698422	0.00811839	0.00626056	0.00704081	Bacteria;Fusobacteria;Fusobacteria;Fusobacteriales;Fusobacteriaceae;Fusobacterium	genus
481	2	21	0	0.0185563	0.00447183	0.00704081	Bacteria;Actinobacteria;Actinobacteria;Actinomycetales;Actinomycetaceae;Actinomyces	genus
496	2	21	0.00897971	0	0.0107324	0.00704081	Bacteria;Actinobacteria;Actinobacteria;Actinomycetales;Micrococcaceae;Rothia	genus
528	3	21	0.0179594	0	0.0026831	0.00704081	Bacteria;Bacteroidetes;Flavobacteria;Flavobacteriales;Flavobacteriaceae;Capnocytophaga	genus
416	1	20	0.0189572	0	0.000894366	0.00670554	Bacteria;Actinobacteria;Actinobacteria;Actinomycetales;Corynebacteriaceae;Corynebacterium	genus
450	3	20	0	0.0231954	0	0.00670554	Bacteria;Actinobacteria;Actinobacteria;Actinomycetales;Actinomycetaceae;Actinomyces	genus
516	3	20	0.00897971	0.00115977	0.00894366	0.00670554	Bacteria;Actinobacteria;Actinobacteria;Actinomycetales;Corynebacteriaceae;Corynebacterium	genus
519	3	20	0.00598647	0.00811839	0.00626056	0.00670554	Bacteria;Proteobacteria;Gammaproteobacteria	class
624	2	20	0.0189572	0	0.000894366	0.00670554	Bacteria;Spirochaetes;Spirochaetes;Spirochaetales;Spirochaetaceae;Treponema	genus
749	2	20	0.0199549	0	0	0.00670554	Bacteria;Proteobacteria;Betaproteobacteria;Neisseriales;Neisseriaceae	family
794	3	20	0.0199549	0	0	0.00670554	Bacteria;Actinobacteria;Actinobacteria;Actinomycetales;Actinomycetaceae;Actinobaculum	genus
92	1	19	0.00199549	0	0.0152042	0.00637026	Bacteria;Bacteroidetes;Bacteroidia;Bacteroidales;Porphyromonadaceae;Porphyromonas;catoniae	species
143	3	19	0.00399098	0.00463908	0.00983803	0.00637026	Bacteria;Firmicutes;Clostridia;Clostridiales;Veillonellaceae	family
156	2	19	0	0.00347931	0.0143099	0.00637026	Bacteria;TM7	phylum
381	3	19	0.00598647	0.00927816	0.00447183	0.00637026	Bacteria;Firmicutes;Bacilli;Lactobacillales;Aerococcaceae;Aerococcus	genus
439	3	19	0.000997745	0	0.0160986	0.00637026	Bacteria;Bacteroidetes;Bacteroidia;Bacteroidales;Porphyromonadaceae;Porphyromonas;catoniae	species
451	2	19	0.00498873	0.0115977	0.00357747	0.00637026	Bacteria;Fusobacteria;Fusobacteria;Fusobacteriales;Fusobacteriaceae;Fusobacterium	genus
546	2	19	0.00698422	0.0139172	0	0.00637026	Bacteria;Bacteroidetes;Bacteroidia;Bacteroidales;Prevotellaceae;Prevotella	genus
556	3	19	0.00299324	0	0.0143099	0.00637026	Bacteria	domain
744	3	19	0.00798196	0.00463908	0.00626056	0.00637026	Bacteria;Firmicutes;Bacilli;Lactobacillales;Streptococcaceae;Streptococcus	genus
807	3	19	0.00498873	0.00347931	0.00983803	0.00637026	Bacteria;Actinobacteria;Actinobacteria;Actinomycetales;Actinomycetaceae;Actinomyces;georgiae	species
810	3	19	0.0149662	0.00463908	0	0.00637026	Bacteria;Proteobacteria;Gammaproteobacteria	class
68	2	18	0.00598647	0.00579885	0.00626056	0.00603498	Bacteria;Firmicutes;Bacilli;Lactobacillales	order
212	3	18	0.000997745	0.00347931	0.0125211	0.00603498	Bacteria;Firmicutes;Clostridia;Clostridiales;Veillonellaceae	family
261	2	18	0	0.0208759	0	0.00603498	Bacteria;Bacteroidetes;Bacteroidia;Bacteroidales;Prevotellaceae;Prevotella;shahii	species
425	2	18	0.00897971	0.00811839	0.00178873	0.00603498	Bacteria;Cyanobacteria	phylum
446	3	18	0.00199549	0.0185563	0	0.00603498	Bacteria;Proteobacteria;Betaproteobacteria;Neisseriales;Neisseriaceae;Kingella	genus
581	3	18	0	0.0208759	0	0.00603498	Bacteria;Proteobacteria;Gammaproteobacteria;Pasteurellales;Pasteurellaceae;Haemophilus	genus
618	2	18	0.0159639	0.00231954	0	0.00603498	Bacteria;Spirochaetes;Spirochaetes;Spirochaetales;Spirochaetaceae;Treponema	genus
667	3	18	0.0169617	0	0.000894366	0.00603498	Bacteria;Firmicutes;Clostridia;Clostridiales;Lachnospiraceae	family
739	1	18	0.0179594	0	0	0.00603498	Bacteria;Bacteroidetes;Bacteroidia;Bacteroidales	order
743	2	18	0.0119729	0	0.0053662	0.00603498	Bacteria;Firmicutes;Bacilli;Lactobacillales;Streptococcaceae;Streptococcus	genus
806	3	18	0.0179594	0	0	0.00603498	Bacteria;Actinobacteria;Actinobacteria;Actinomycetales;Actinomycetaceae;Actinobaculum	genus
14	2	17	0.00897971	0	0.00715493	0.00569971	Bacteria;Firmicutes;Clostridia;Clostridiales;Veillonellaceae	family
121	3	17	0.00299324	0.00811839	0.00626056	0.00569971	Bacteria;Firmicutes;Bacilli;Lactobacillales	order
269	1	17	0.00199549	0.00579885	0.00894366	0.00569971	Bacteria;Firmicutes;Clostridia;Clostridiales;Veillonellaceae;Veillonella	genus
362	2	17	0.000997745	0.00811839	0.0080493	0.00569971	Bacteria;Proteobacteria;Epsilonproteobacteria;Campylobacterales;Campylobacteraceae;Campylobacter	genus
551	3	17	0	0.0162368	0.0026831	0.00569971	Bacteria;Bacteroidetes;Bacteroidia;Bacteroidales;Prevotellaceae;Prevotella;intermedia	species
626	2	17	0.00997745	0.00579885	0.00178873	0.00569971	Bacteria;Proteobacteria;Betaproteobacteria	class
648	1	17	0	0.0197161	0	0.00569971	Bacteria;Actinobacteria;Actinobacteria;Actinomycetales;Propionibacteriaceae;Propionibacterium	genus
802	2	17	0.0169617	0	0	0.00569971	Bacteria;Proteobacteria;Gammaproteobacteria;Pasteurellales;Pasteurellaceae;Actinobacillus	genus
25	1	16	0	0.00347931	0.0116268	0.00536443	Bacteria;Firmicutes;Clostridia;Clostridiales;Veillonellaceae	family
96	1	16	0.00199549	0	0.0125211	0.00536443	Bacteria;Actinobacteria;Actinobacteria	class
103	3	16	0	0.00231954	0.0125211	0.00536443	Bacteria;Actinobacteria;Actinobacteria;Actinomycetales;Micrococcaceae;Rothia	genus
231	3	16	0.000997745	0.00231954	0.0116268	0.00536443	Bacteria;Firmicutes	phylum
294	3	16	0.000997745	0	0.0134155	0.00536443	Bacteria;Proteobacteria;Epsilonproteobacteria;Campylobacterales;Campylobacteraceae;Campylobacter	genus
394	2	16	0.0129707	0.00115977	0.00178873	0.00536443	Bacteria;Fusobacteria;Fusobacteria;Fusobacteriales;Fusobacteriaceae;Fusobacterium	genus
440	2	16	0	0.0162368	0.00178873	0.00536443	Bacteria;Proteobacteria;Gammaproteobacteria;Pasteurellales;Pasteurellaceae;Haemophilus	genus
601	2	16	0.0149662	0.00115977	0	0.00536443	Bacteria;Actinobacteria;Actinobacteria;Actinomycetales;Corynebacteriaceae;Corynebacterium	genus
699	2	16	0.0139684	0.00231954	0	0.00536443	Bacteria;Actinobacteria;Actinobacteria;Actinomycetales	order
754	2	16	0.00498873	0.0127575	0	0.00536443	Bacteria;Firmicutes;Clostridia;Clostridiales;Veillonellaceae	family
51	3	15	0	0	0.0134155	0.00502915	Bacteria;Actinobacteria;Actinobacteria;Actinomycetales;Dermabacteraceae;Brachybacterium	genus
123	2	15	0.00897971	0.00463908	0.00178873	0.00502915	Bacteria;Actinobacteria;Actinobacteria;Actinomycetales;Actinomycetaceae;Actinomyces	genus
149	2	15	0.00399098	0.0115977	0.000894366	0.00502915	Bacteria;Proteobacteria;Betaproteobacteria;Neisseriales;Neisseriaceae;Neisseria	genus
253	2	15	0.00598647	0	0.0080493	0.00502915	Bacteria;Bacteroidetes;Bacteroidia;Bacteroidales	order
300	3	15	0.000997745	0.0127575	0.0026831	0.00502915	Bacteria;Actinobacteria;Actinobacteria;Actinomycetales;Micrococcaceae;Rothia	genus
312	2	15	0.0109752	0.00115977	0.0026831	0.00502915	Bacteria;Proteobacteria;Epsilonproteobacteria;Campylobacterales;Campylobacteraceae;Campylobacter	genus
387	2	15	0.000997745	0.0162368	0	0.00502915	Bacteria;Firmicutes;Bacilli;Lactobacillales;Streptococcaceae;Streptococcus	genus
479	2	15	0.00498873	0.00115977	0.0080493	0.00502915	Bacteria;Actinobacteria;Actinobacteria;Actinomycetales;Corynebacteriaceae;Corynebacterium;aquilae	species
553	2	15	0.00498873	0.00695862	0.00357747	0.00502915	Bacteria;Firmicutes;Bacilli;Lactobacillales;Streptococcaceae;Streptococcus	genus
586	3	15	0.00598647	0.00579885	0.00357747	0.00502915	Bacteria;Actinobacteria;Actinobacteria;Actinomycetales;Micrococcaceae	family
644	1	15	0.0149662	0	0	0.00502915	Bacteria;Bacteroidetes;Bacteroidia;Bacteroidales;Porphyromonadaceae;Porphyromonas;catoniae	species
746	2	15	0	0.00695862	0.0080493	0.00502915	Bacteria;Actinobacteria;Actinobacteria;Bifidobacteriales;Bifidobacteriaceae	family
781	2	15	0.00798196	0	0.00626056	0.00502915	Bacteria;Proteobacteria;Deltaproteobacteria;Desulfobacterales;Desulfobulbaceae;Desulfobulbus	genus
45	1	14	0	0.00231954	0.0107324	0.00469388	Bacteria;Firmicutes;Clostridia;Clostridiales;Veillonellaceae	family
142	2	14	0.00199549	0.00347931	0.0080493	0.00469388	Bacteria;Firmicutes;Clostridia;Clostridiales;Veillonellaceae	family
164	2	14	0	0.00927816	0.0053662	0.00469388	Bacteria;Actinobacteria;Actinobacteria;Actinomycetales;Micrococcaceae;Rothia	genus
174	2	14	0.00399098	0.00347931	0.00626056	0.00469388	Bacteria;Firmicutes;Erysipelotrichi;Erysipelotrichales;Erysipelotrichaceae;Bulleidia	genus
244	2	14	0.00199549	0.00927816	0.00357747	0.00469388	Bacteria;Proteobacteria;Alphaproteobacteria;Rhizobiales	order
311	2	14	0	0	0.0125211	0.00469388	Bacteria;Firmicutes;Bacilli;Lactobacillales;Streptococcaceae;Streptococcus	genus
332	2	14	0.00498873	0.00927816	0.000894366	0.00469388	Bacteria;Proteobacteria;Gammaproteobacteria	class
379	1	14	0	0	0.0125211	0.00469388	Bacteria;Actinobacteria;Actinobacteria;Actinomycetales;Micrococcaceae;Rothia	genus
499	2	14	0.00798196	0.00231954	0.00357747	0.00469388	Bacteria;Actinobacteria;Actinobacteria;Actinomycetales;Propionibacteriaceae;Propionibacterium	genus
587	2	14	0.00897971	0.00463908	0.000894366	0.00469388	Bacteria;Proteobacteria;Alphaproteobacteria;Rhizobiales;Hyphomicrobiaceae;Hyphomicrobium	genus
613	1	14	0	0.0162368	0	0.00469388	Bacteria;Actinobacteria;Actinobacteria;Actinomycetales;Propionibacteriaceae	family
651	2	14	0.0139684	0	0	0.00469388	Bacteria;Proteobacteria;Gammaproteobacteria;Pasteurellales;Pasteurellaceae;Haemophilus	genus
711	1	14	0.0129707	0.00115977	0	0.00469388	Bacteria;Actinobacteria;Actinobacteria;Actinomycetales;Actinomycetaceae;Actinomyces	genus
800	2	14	0.000997745	0.015077	0	0.00469388	Bacteria;Firmicutes	phylum
47	1	13	0.000997745	0.00695862	0.0053662	0.0043586	Bacteria;Proteobacteria;Betaproteobacteria;Neisseriales;Neisseriaceae	family
84	1	13	0	0	0.0116268	0.0043586	Bacteria;Fusobacteria;Fusobacteria;Fusobacteriales;Leptotrichiaceae;Leptotrichia	genus
150	2	13	0.00598647	0	0.00626056	0.0043586	Bacteria;Firmicutes	phylum
255	1	13	0.00698422	0	0.0053662	0.0043586	Bacteria;Bacteroidetes;Bacteroidia;Bacteroidales;Porphyromonadaceae;Porphyromonas;catoniae	species
282	1	13	0	0	0.0116268	0.0043586	Bacteria;Bacteroidetes;Bacteroidia;Bacteroidales;Porphyromonadaceae;Porphyromonas;catoniae	species
284	2	13	0	0.015077	0	0.0043586	Bacteria;Proteobacteria;Betaproteobacteria;Neisseriales;Neisseriaceae;Neisseria;meningitidis	species
378	2	13	0.00399098	0.00811839	0.00178873	0.0043586	Bacteria;Firmicutes;Clostridia;Clostridiales;Veillonellaceae;Veillonella	genus
444	1	13	0.00798196	0.00231954	0.0026831	0.0043586	Bacteria;Bacteroidetes;Bacteroidia;Bacteroidales;Prevotellaceae;Prevotella	genus
457	2	13	0	0	0.0116268	0.0043586	Bacteria;Firmicutes;Clostridia;Clostridiales;Veillonellaceae	family
490	2	13	0.00498873	0.00347931	0.00447183	0.0043586	Bacteria;Bacteroidetes;Sphingobacteria;Sphingobacteriales	order
565	1	13	0.00997745	0	0.0026831	0.0043586	Bacteria;Bacteroidetes	phylum
584	1	13	0.0119729	0	0.000894366	0.0043586	Bacteria;Bacteroidetes;Flavobacteria;Flavobacteriales;Flavobacteriaceae;Capnocytophaga	genus
596	2	13	0.0109752	0.00115977	0.000894366	0.0043586	Bacteria	domain
605	2	13	0.00399098	0.00927816	0.000894366	0.0043586	Bacteria;Firmicutes;Clostridia;Clostridiales	order
680	2	13	0.0129707	0	0	0.0043586	Bacteria;Firmicutes;Bacilli;Lactobacillales;Streptococcaceae;Streptococcus	genus
693	1	13	0.0129707	0	0	0.0043586	Bacteria;Firmicutes;Clostridia;Clostridiales;Syntrophomonadaceae	family
709	2	13	0.0129707	0	0	0.0043586	Bacteria;Fusobacteria;Fusobacteria;Fusobacteriales;Leptotrichiaceae;Leptotrichia	genus
720	2	13	0.00897971	0.00115977	0.0026831	0.0043586	Bacteria;Firmicutes;Clostridia;Clostridiales;Lachnospiraceae;Shuttleworthia	genus
780	2	13	0.0129707	0	0	0.0043586	Bacteria;Proteobacteria;Gammaproteobacteria;Pasteurellales;Pasteurellaceae	family
13	1	12	0	0	0.0107324	0.00402332	Bacteria;Actinobacteria;Actinobacteria;Actinomycetales;Micrococcaceae;Rothia	genus
58	2	12	0.00199549	0.00463908	0.0053662	0.00402332	Bacteria;Firmicutes;Bacilli;Lactobacillales;Streptococcaceae;Streptococcus	genus
111	2	12	0.00199549	0.00579885	0.00447183	0.00402332	Bacteria;Proteobacteria;Betaproteobacteria;Neisseriales;Neisseriaceae;Kingella;kingae	species
132	2	12	0.000997745	0	0.00983803	0.00402332	Bacteria;Bacteroidetes;Bacteroidia;Bacteroidales;Prevotellaceae;Prevotella	genus
136	2	12	0.0109752	0	0.000894366	0.00402332	Bacteria;Bacteroidetes;Bacteroidia;Bacteroidales;Prevotellaceae;Prevotella;oralis	species
160	1	12	0	0	0.0107324	0.00402332	Bacteria;Actinobacteria;Actinobacteria;Actinomycetales;Actinomycetaceae;Actinomyces	genus
318	2	12	0	0	0.0107324	0.00402332	Bacteria;Firmicutes;Clostridia;Clostridiales;Veillonellaceae	family
326	2	12	0.00299324	0.00811839	0.00178873	0.00402332	Bacteria;Proteobacteria;Gammaproteobacteria	class
330	2	12	0.00399098	0	0.00715493	0.00402332	Bacteria;Bacteroidetes;Bacteroidia;Bacteroidales;Prevotellaceae;Prevotella	genus
398	2	12	0.00299324	0.0104379	0	0.00402332	Bacteria;Proteobacteria;Gammaproteobacteria;Alteromonadales;Shewanellaceae;Shewanella	genus
520	2	12	0.00199549	0.0115977	0	0.00402332	Bacteria;Bacteroidetes;Bacteroidia;Bacteroidales;Prevotellaceae;Prevotella;nanceiensis	species
576	2	12	0.000997745	0.00695862	0.00447183	0.00402332	Bacteria;Proteobacteria;Betaproteobacteria;Burkholderiales;Burkholderiaceae;Ralstonia	genus
583	2	12	0	0.00811839	0.00447183	0.00402332	Bacteria;Proteobacteria;Gammaproteobacteria;Cardiobacteriales;Cardiobacteriaceae;Cardiobacterium;hominis	species
642	1	12	0.0119729	0	0	0.00402332	Bacteria;Proteobacteria;Gammaproteobacteria;Pasteurellales;Pasteurellaceae;Actinobacillus;rossii	species
645	1	12	0.0119729	0	0	0.00402332	Bacteria;Firmicutes;Clostridia;Clostridiales;Peptococcaceae;Peptococcus	genus
650	2	12	0.00598647	0	0.0053662	0.00402332	Bacteria;Firmicutes	phylum
657	2	12	0	0.0139172	0	0.00402332	Bacteria;Actinobacteria;Actinobacteria;Actinomycetales;Micrococcaceae;Rothia	genus
738	1	12	0.0109752	0.00115977	0	0.00402332	Bacteria;Proteobacteria;Epsilonproteobacteria;Campylobacterales;Campylobacteraceae;Campylobacter	genus
763	2	12	0.00698422	0.00347931	0.00178873	0.00402332	Bacteria;Proteobacteria;Alphaproteobacteria;Rhizobiales;Bradyrhizobiaceae;Bradyrhizobium	genus
789	2	12	0.00997745	0.00115977	0.000894366	0.00402332	Bacteria;Actinobacteria;Actinobacteria;Actinomycetales;Actinomycetaceae;Actinobaculum	genus
32	1	11	0	0	0.00983803	0.00368805	Bacteria;Proteobacteria;Epsilonproteobacteria;Campylobacterales;Campylobacteraceae;Campylobacter	genus
48	2	11	0.00199549	0.00579885	0.00357747	0.00368805	Bacteria;Fusobacteria;Fusobacteria;Fusobacteriales;Leptotrichiaceae;Leptotrichia	genus
49	2	11	0	0	0.00983803	0.00368805	Bacteria;Firmicutes;Bacilli;Lactobacillales;Enterococcaceae;Enterococcus	genus
99	1	11	0.000997745	0	0.00894366	0.00368805	Bacteria;Actinobacteria;Actinobacteria;Actinomycetales;Actinomycetaceae;Actinomyces;georgiae	species
105	2	11	0.00598647	0	0.00447183	0.00368805	Bacteria;Actinobacteria;Actinobacteria;Actinomycetales;Actinomycetaceae;Actinomyces	genus
133	2	11	0.00199549	0.00463908	0.00447183	0.00368805	Bacteria;Firmicutes;Bacilli;Lactobacillales;Streptococcaceae;Streptococcus;pneumoniae	species
144	1	11	0	0.0115977	0.000894366	0.00368805	Bacteria;Proteobacteria;Gammaproteobacteria;Enterobacteriales;Enterobacteriaceae;Plesiomonas	genus
172	2	11	0.00399098	0	0.00626056	0.00368805	Bacteria;Actinobacteria;Actinobacteria;Actinomycetales;Corynebacteriaceae;Corynebacterium	genus
198	2	11	0	0.0104379	0.00178873	0.00368805	Bacteria;Firmicutes;Bacilli;Lactobacillales;Streptococcaceae;Streptococcus	genus
203	2	11	0.00199549	0.00231954	0.00626056	0.00368805	Bacteria;Firmicutes;Bacilli;Lactobacillales;Streptococcaceae;Streptococcus	genus
206	2	11	0.00399098	0.00579885	0.00178873	0.00368805	Bacteria;Fusobacteria;Fusobacteria;Fusobacteriales;Fusobacteriaceae;Fusobacterium	genus
216	2	11	0	0	0.00983803	0.00368805	Bacteria;Bacteroidetes;Bacteroidia;Bacteroidales	order
258	2	11	0	0.00927816	0.0026831	0.00368805	Bacteria;Fusobacteria;Fusobacteria;Fusobacteriales;Leptotrichiaceae;Leptotrichia	genus
263	1	11	0	0.00231954	0.0080493	0.00368805	Bacteria;Actinobacteria;Actinobacteria;Actinomycetales;Micrococcaceae;Rothia	genus
277	2	11	0	0.0127575	0	0.00368805	Bacteria;Actinobacteria;Actinobacteria;Actinomycetales;Actinomycetaceae;Actinomyces	genus
305	2	11	0.00698422	0	0.00357747	0.00368805	Bacteria	domain
404	2	11	0.00399098	0	0.00626056	0.00368805	Bacteria;Bacteroidetes;Bacteroidia;Bacteroidales	order
424	2	11	0.00399098	0.00231954	0.00447183	0.00368805	Bacteria	domain
430	2	11	0.00299324	0	0.00715493	0.00368805	Bacteria;Actinobacteria;Actinobacteria;Actinomycetales;Actinomycetaceae;Actinomyces	genus
493	2	11	0.00598647	0.00115977	0.00357747	0.00368805	Bacteria;Firmicutes;Clostridia;Clostridiales;Veillonellaceae	family
495	1	11	0.00498873	0.00115977	0.00447183	0.00368805	Bacteria;Actinobacteria;Actinobacteria;Actinomycetales;Micrococcaceae;Rothia	genus
515	2	11	0	0	0.00983803	0.00368805	Bacteria;Firmicutes;Clostridia;Clostridiales;Veillonellaceae	family
542	2	11	0.000997745	0.00115977	0.0080493	0.00368805	Bacteria;Firmicutes;Clostridia;Clostridiales;Veillonellaceae	family
550	2	11	0.00897971	0	0.00178873	0.00368805	Bacteria;Fusobacteria;Fusobacteria;Fusobacteriales;Fusobacteriaceae;Fusobacterium	genus
552	1	11	0.00698422	0.00231954	0.00178873	0.00368805	Bacteria;Actinobacteria;Actinobacteria;Actinomycetales;Actinomycetaceae;Actinobaculum	genus
561	2	11	0.00299324	0.00463908	0.00357747	0.00368805	Bacteria;Proteobacteria;Betaproteobacteria;Neisseriales;Neisseriaceae;Neisseria	genus
562	2	11	0.00498873	0	0.0053662	0.00368805	Bacteria	domain
568	1	11	0.00698422	0.00347931	0.000894366	0.00368805	Bacteria;Proteobacteria;Betaproteobacteria;Neisseriales;Neisseriaceae;Neisseria	genus
595	1	11	0.0109752	0	0	0.00368805	Bacteria;Firmicutes;Bacilli;Lactobacillales;Streptococcaceae;Streptococcus	genus
617	1	11	0.0109752	0	0	0.00368805	Bacteria;Proteobacteria;Betaproteobacteria;Burkholderiales	order
665	2	11	0.0109752	0	0	0.00368805	Bacteria;Actinobacteria;Actinobacteria;Actinomycetales;Corynebacteriaceae;Corynebacterium	genus
672	1	11	0.0109752	0	0	0.00368805	Bacteria;Firmicutes;Clostridia;Clostridiales;Veillonellaceae;Selenomonas	genus
712	2	11	0.00997745	0.00115977	0	0.00368805	Bacteria;Fusobacteria;Fusobacteria;Fusobacteriales;Fusobacteriaceae;Fusobacterium	genus
747	2	11	0.0109752	0	0	0.00368805	Bacteria;Firmicutes	phylum
782	2	11	0	0.0127575	0	0.00368805	Bacteria;Proteobacteria;Gammaproteobacteria;Enterobacteriales;Enterobacteriaceae	family
792	2	11	0.00598647	0.00115977	0.00357747	0.00368805	Bacteria;Proteobacteria;Betaproteobacteria;Neisseriales;Neisseriaceae;Neisseria;meningitidis	species
818	2	11	0	0.00695862	0.00447183	0.00368805	Bacteria;Proteobacteria;Betaproteobacteria;Neisseriales;Neisseriaceae	family
36	1	10	0.000997745	0.00579885	0.00357747	0.00335277	Bacteria;Proteobacteria;Betaproteobacteria	class
74	2	10	0.00299324	0.00463908	0.0026831	0.00335277	Bacteria	domain
77	1	10	0	0.00347931	0.00626056	0.00335277	Bacteria;Firmicutes;Bacilli;Lactobacillales;Aerococcaceae;Aerococcus	genus
159	2	10	0.000997745	0	0.0080493	0.00335277	Bacteria	domain
184	1	10	0.00598647	0	0.00357747	0.00335277	Bacteria;Proteobacteria;Betaproteobacteria;Neisseriales;Neisseriaceae;Neisseria;meningitidis	species
218	1	10	0	0.00811839	0.0026831	0.00335277	Bacteria;Bacteroidetes;Bacteroidia;Bacteroidales;Prevotellaceae;Prevotella	genus
235	2	10	0.00199549	0.00579885	0.0026831	0.00335277	Bacteria;Proteobacteria;Gammaproteobacteria;Vibrionales;Vibrionaceae	family
289	2	10	0	0.00811839	0.0026831	0.00335277	Bacteria;Actinobacteria;Actinobacteria;Actinomycetales;Micrococcaceae;Rothia	genus
298	2	10	0.000997745	0.00115977	0.00715493	0.00335277	Bacteria;Firmicutes;Bacilli;Lactobacillales;Lactobacillaceae;Lactobacillus	genus
301	2	10	0.000997745	0.00115977	0.00715493	0.00335277	Bacteria;Firmicutes;Clostridia;Clostridiales;Veillonellaceae	family
380	1	10	0	0.0115977	0	0.00335277	Bacteria;Actinobacteria;Actinobacteria;Actinomycetales;Actinomycetaceae;Actinomyces	genus
383	2	10	0.00199549	0	0.00715493	0.00335277	Bacteria;Actinobacteria;Actinobacteria;Actinomycetales;Micrococcaceae;Rothia	genus
464	2	10	0.00498873	0	0.00447183	0.00335277	Bacteria;Fusobacteria;Fusobacteria;Fusobacteriales;Fusobacteriaceae;Fusobacterium	genus
468	2	10	0.000997745	0.00811839	0.00178873	0.00335277	Bacteria;Actinobacteria;Actinobacteria;Actinomycetales;Actinomycetaceae;Actinomyces	genus
483	1	10	0.00399098	0	0.0053662	0.00335277	Bacteria;Actinobacteria;Actinobacteria;Actinomycetales;Corynebacteriaceae;Corynebacterium;durum	species
504	2	10	0.000997745	0	0.0080493	0.00335277	Bacteria;Proteobacteria;Epsilonproteobacteria;Campylobacterales;Campylobacteraceae;Campylobacter	genus
536	1	10	0.00498873	0.00463908	0.000894366	0.00335277	Bacteria;Actinobacteria;Actinobacteria;Actinomycetales;Actinomycetaceae;Actinomyces	genus
549	2	10	0.00299324	0.00347931	0.00357747	0.00335277	Bacteria;Proteobacteria;Gammaproteobacteria;Cardiobacteriales;Cardiobacteriaceae;Cardiobacterium	genus
611	2	10	0.00299324	0.00231954	0.00447183	0.00335277	Bacteria;Proteobacteria	phylum
695	2	10	0.000997745	0.00695862	0.0026831	0.00335277	Bacteria;Firmicutes;Bacilli;Lactobacillales;Streptococcaceae;Streptococcus;pneumoniae	species
700	2	10	0.00897971	0	0.000894366	0.00335277	Bacteria;Actinobacteria;Actinobacteria;Actinomycetales;Actinomycetaceae;Actinobaculum	genus
732	2	10	0.00997745	0	0	0.00335277	Bacteria	domain
189	1	9	0	0	0.0080493	0.00301749	Bacteria;Bacteroidetes;Bacteroidia;Bacteroidales;Prevotellaceae;Prevotella	genus
201	1	9	0.00199549	0	0.00626056	0.00301749	Bacteria;Firmicutes;Clostridia;Clostridiales;Veillonellaceae;Veillonella	genus
213	1	9	0	0.0104379	0	0.00301749	Bacteria;Firmicutes;Bacilli;Bacillales;Staphylococcaceae;Gemella	genus
265	1	9	0.00199549	0.00579885	0.00178873	0.00301749	Bacteria;Firmicutes;Bacilli;Lactobacillales;Streptococcaceae;Streptococcus	genus
317	1	9	0	0.00811839	0.00178873	0.00301749	Bacteria;Bacteroidetes;Bacteroidia;Bacteroidales	order
540	1	9	0	0	0.0080493	0.00301749	Bacteria;Proteobacteria;Betaproteobacteria;Neisseriales;Neisseriaceae	family
555	1	9	0.00798196	0	0.000894366	0.00301749	Bacteria;Proteobacteria;Betaproteobacteria;Neisseriales;Neisseriaceae	family
566	1	9	0.00798196	0	0.000894366	0.00301749	Bacteria;Proteobacteria;Gammaproteobacteria;Pasteurellales;Pasteurellaceae	family
710	1	9	0.000997745	0.00927816	0	0.00301749	Bacteria;Proteobacteria;Gammaproteobacteria;Alteromonadales;Shewanellaceae;Shewanella	genus
766	1	9	0.00897971	0	0	0.00301749	Bacteria;Firmicutes;Clostridia;Clostridiales;Veillonellaceae	family
783	1	9	0.000997745	0.00927816	0	0.00301749	Bacteria;Firmicutes;Bacilli;Lactobacillales;Streptococcaceae;Streptococcus	genus
56	1	8	0.00399098	0	0.00357747	0.00268221	Bacteria;Bacteroidetes;Flavobacteria;Flavobacteriales;Flavobacteriaceae;Capnocytophaga	genus
67	1	8	0	0	0.00715493	0.00268221	Bacteria;Bacteroidetes;Bacteroidia;Bacteroidales;Prevotellaceae;Prevotella;nanceiensis	species
83	1	8	0	0.00695862	0.00178873	0.00268221	Bacteria;Firmicutes;Clostridia;Clostridiales;Veillonellaceae	family
154	1	8	0.000997745	0	0.00626056	0.00268221	Bacteria;Proteobacteria;Betaproteobacteria;Neisseriales;Neisseriaceae;Neisseria	genus
158	1	8	0	0	0.00715493	0.00268221	Bacteria;Firmicutes;Clostridia;Clostridiales;Lachnospiraceae	family
171	1	8	0.00299324	0.00115977	0.00357747	0.00268221	Bacteria;Proteobacteria;Betaproteobacteria;Neisseriales;Neisseriaceae;Chitinibacter	genus
185	1	8	0.00498873	0.00115977	0.00178873	0.00268221	Bacteria;Bacteroidetes;Flavobacteria;Flavobacteriales;Flavobacteriaceae;Capnocytophaga	genus
229	1	8	0.000997745	0	0.00626056	0.00268221	Bacteria;Bacteroidetes;Bacteroidia;Bacteroidales	order
328	1	8	0	0	0.00715493	0.00268221	Bacteria;Proteobacteria;Gammaproteobacteria;Pasteurellales;Pasteurellaceae	family
341	1	8	0.00199549	0.00115977	0.00447183	0.00268221	Bacteria;Firmicutes;Bacilli;Lactobacillales;Streptococcaceae;Streptococcus	genus
399	1	8	0	0.00695862	0.00178873	0.00268221	Bacteria;Firmicutes;Bacilli;Lactobacillales;Streptococcaceae;Streptococcus;pneumoniae	species
454	1	8	0.00598647	0.00231954	0	0.00268221	Bacteria;Proteobacteria;Betaproteobacteria;Burkholderiales;Comamonadaceae;Pelomonas	genus
498	1	8	0	0.00231954	0.0053662	0.00268221	Bacteria;Firmicutes;Clostridia;Clostridiales;Veillonellaceae	family
510	1	8	0	0.00927816	0	0.00268221	Bacteria;Proteobacteria;Betaproteobacteria;Neisseriales;Neisseriaceae;Neisseria	genus
526	1	8	0	0.00927816	0	0.00268221	Bacteria;Actinobacteria;Actinobacteria;Actinomycetales;Micrococcaceae;Rothia	genus
629	1	8	0	0.00927816	0	0.00268221	Bacteria;Proteobacteria;Betaproteobacteria;Neisseriales;Neisseriaceae;Neisseria	genus
652	1	8	0.00798196	0	0	0.00268221	Bacteria;Actinobacteria;Actinobacteria;Actinomycetales;Corynebacteriaceae;Corynebacterium	genus
660	1	8	0.00798196	0	0	0.00268221	Bacteria;Bacteroidetes;Bacteroidia;Bacteroidales;Prevotellaceae;Prevotella;tannerae	species
661	1	8	0	0.00927816	0	0.00268221	Bacteria;Bacteroidetes;Bacteroidia;Bacteroidales;Prevotellaceae;Prevotella	genus
673	1	8	0	0.00927816	0	0.00268221	Bacteria;Actinobacteria;Actinobacteria;Actinomycetales;Corynebacteriaceae;Corynebacterium	genus
22	1	7	0	0	0.00626056	0.00234694	Bacteria;Actinobacteria;Actinobacteria;Actinomycetales	order
69	1	7	0	0	0.00626056	0.00234694	Bacteria;Bacteroidetes;Bacteroidia;Bacteroidales;Porphyromonadaceae;Porphyromonas;catoniae	species
91	1	7	0	0	0.00626056	0.00234694	Bacteria;Firmicutes;Clostridia;Clostridiales;Lachnospiraceae	family
107	1	7	0	0	0.00626056	0.00234694	Bacteria;Firmicutes;Clostridia;Clostridiales;Veillonellaceae	family
120	1	7	0	0.00231954	0.00447183	0.00234694	Bacteria;Firmicutes;Bacilli;Lactobacillales;Aerococcaceae;Aerococcus	genus
138	1	7	0.000997745	0.00231954	0.00357747	0.00234694	Bacteria;Firmicutes;Clostridia;Clostridiales;Veillonellaceae	family
140	1	7	0.00299324	0	0.00357747	0.00234694	Bacteria;Proteobacteria;Betaproteobacteria;Burkholderiales;Oxalobacteraceae	family
146	1	7	0.000997745	0	0.0053662	0.00234694	Bacteria;Bacteroidetes;Bacteroidia;Bacteroidales;Porphyromonadaceae;Porphyromonas	genus
161	1	7	0.000997745	0	0.0053662	0.00234694	Bacteria;Actinobacteria;Actinobacteria;Actinomycetales;Corynebacteriaceae;Corynebacterium	genus
191	1	7	0.00498873	0	0.00178873	0.00234694	Bacteria;Firmicutes;Bacilli;Lactobacillales;Streptococcaceae;Streptococcus	genus
220	1	7	0	0	0.00626056	0.00234694	Bacteria;Spirochaetes;Spirochaetes;Spirochaetales;Spirochaetaceae;Treponema	genus
222	1	7	0	0	0.00626056	0.00234694	Bacteria;Actinobacteria;Actinobacteria;Coriobacteriales;Coriobacteriaceae	family
223	1	7	0	0	0.00626056	0.00234694	Bacteria;Actinobacteria;Actinobacteria;Bifidobacteriales;Bifidobacteriaceae;Parascardovia;denticolens	species
225	1	7	0	0	0.00626056	0.00234694	Bacteria;Firmicutes;Clostridia;Clostridiales;Lachnospiraceae	family
248	1	7	0.00498873	0	0.00178873	0.00234694	Bacteria;Bacteroidetes;Flavobacteria;Flavobacteriales;Flavobacteriaceae;Capnocytophaga	genus
257	1	7	0	0	0.00626056	0.00234694	Bacteria;Proteobacteria;Gammaproteobacteria	class
274	1	7	0.00399098	0	0.0026831	0.00234694	Bacteria;Firmicutes;Clostridia;Clostridiales;Ruminococcaceae	family
325	1	7	0	0	0.00626056	0.00234694	Bacteria;Proteobacteria;Betaproteobacteria;Neisseriales;Neisseriaceae;Neisseria	genus
337	1	7	0.00399098	0	0.0026831	0.00234694	Bacteria;Bacteroidetes;Sphingobacteria;Sphingobacteriales;Cytophagaceae;Sporocytophaga	genus
349	1	7	0.00598647	0	0.000894366	0.00234694	Bacteria;Actinobacteria;Actinobacteria;Actinomycetales;Corynebacteriaceae;Corynebacterium	genus
351	1	7	0	0	0.00626056	0.00234694	Bacteria;Proteobacteria;Gammaproteobacteria;Pseudomonadales;Pseudomonadaceae;Pseudomonas	genus
357	1	7	0	0	0.00626056	0.00234694	Bacteria;Firmicutes	phylum
388	1	7	0	0	0.00626056	0.00234694	Bacteria;Actinobacteria;Actinobacteria	class
412	1	7	0.000997745	0	0.0053662	0.00234694	Bacteria;Bacteroidetes;Bacteroidia;Bacteroidales;Prevotellaceae;Prevotella;shahii	species
422	1	7	0.000997745	0	0.0053662	0.00234694	Bacteria;Bacteroidetes;Bacteroidia;Bacteroidales;Porphyromonadaceae;Porphyromonas;catoniae	species
435	1	7	0	0	0.00626056	0.00234694	Bacteria;Bacteroidetes;Bacteroidia;Bacteroidales;Porphyromonadaceae;Porphyromonas;asaccharolytica	species
442	1	7	0.00199549	0.00115977	0.00357747	0.00234694	Bacteria;Firmicutes;Bacilli;Lactobacillales;Streptococcaceae;Streptococcus	genus
465	1	7	0	0.00811839	0	0.00234694	Bacteria;Actinobacteria;Actinobacteria;Actinomycetales;Actinomycetaceae;Actinomyces	genus
524	1	7	0.000997745	0.00463908	0.00178873	0.00234694	Bacteria;Fusobacteria;Fusobacteria;Fusobacteriales;Fusobacteriaceae;Fusobacterium	genus
538	1	7	0	0.00811839	0	0.00234694	Bacteria;Bacteroidetes;Bacteroidia;Bacteroidales;Prevotellaceae;Prevotella;shahii	species
646	1	7	0.00698422	0	0	0.00234694	Bacteria;Actinobacteria;Actinobacteria	class
689	1	7	0.00698422	0	0	0.00234694	Bacteria;Bacteroidetes;Bacteroidia;Bacteroidales;Prevotellaceae;Prevotella	genus
704	1	7	0	0.00811839	0	0.00234694	Bacteria;Proteobacteria;Gammaproteobacteria;Enterobacteriales;Enterobacteriaceae	family
733	1	7	0.00698422	0	0	0.00234694	Bacteria;Fusobacteria;Fusobacteria;Fusobacteriales;Leptotrichiaceae;Leptotrichia	genus
769	1	7	0.00698422	0	0	0.00234694	Bacteria;Firmicutes;Bacilli;Lactobacillales;Streptococcaceae;Streptococcus;marimammalium	species
796	1	7	0.00698422	0	0	0.00234694	Bacteria;Proteobacteria;Gammaproteobacteria;Pasteurellales;Pasteurellaceae;Haemophilus	genus
808	1	7	0.00698422	0	0	0.00234694	Bacteria;Firmicutes;Clostridia;Clostridiales;Veillonellaceae;Dialister	genus
12	1	6	0	0	0.0053662	0.00201166	Bacteria;Actinobacteria;Actinobacteria;Actinomycetales;Actinomycetaceae;Actinomyces	genus
37	1	6	0.000997745	0	0.00447183	0.00201166	Bacteria;Actinobacteria;Actinobacteria;Actinomycetales;Actinomycetaceae;Actinomyces	genus
52	1	6	0	0.00115977	0.00447183	0.00201166	Bacteria;Firmicutes;Clostridia;Clostridiales;Veillonellaceae;Acidaminococcus	genus
73	1	6	0	0	0.0053662	0.00201166	Bacteria;Firmicutes;Clostridia;Clostridiales;Veillonellaceae	family
81	1	6	0	0.00231954	0.00357747	0.00201166	Bacteria;Proteobacteria;Epsilonproteobacteria;Campylobacterales;Campylobacteraceae;Campylobacter	genus
86	1	6	0	0	0.0053662	0.00201166	Bacteria;Firmicutes;Clostridia;Clostridiales	order
97	1	6	0	0.00347931	0.0026831	0.00201166	Bacteria;Firmicutes;Clostridia;Clostridiales;Veillonellaceae	family
119	1	6	0	0	0.0053662	0.00201166	Bacteria;Bacteroidetes;Flavobacteria;Flavobacteriales;Flavobacteriaceae;Capnocytophaga	genus
126	1	6	0	0	0.0053662	0.00201166	Bacteria;Firmicutes;Clostridia;Clostridiales;Veillonellaceae;Selenomonas	genus
137	1	6	0	0	0.0053662	0.00201166	Bacteria;Actinobacteria;Actinobacteria;Actinomycetales;Corynebacteriaceae;Corynebacterium	genus
141	1	6	0.00498873	0	0.000894366	0.00201166	Bacteria;Proteobacteria;Betaproteobacteria;Neisseriales;Neisseriaceae	family
152	1	6	0	0	0.0053662	0.00201166	Bacteria;Actinobacteria;Actinobacteria;Bifidobacteriales;Bifidobacteriaceae;Bifidobacterium	genus
166	1	6	0	0.00695862	0	0.00201166	Bacteria;Proteobacteria;Epsilonproteobacteria;Campylobacterales;Campylobacteraceae;Campylobacter	genus
176	1	6	0.000997745	0.00347931	0.00178873	0.00201166	Bacteria;Actinobacteria;Actinobacteria;Actinomycetales;Actinomycetaceae;Actinomyces	genus
190	1	6	0	0	0.0053662	0.00201166	Bacteria;Firmicutes;Clostridia;Clostridiales;Veillonellaceae	family
197	1	6	0.000997745	0	0.00447183	0.00201166	Bacteria;Actinobacteria;Actinobacteria;Actinomycetales;Actinomycetaceae;Actinomyces	genus
207	1	6	0	0.00579885	0.000894366	0.00201166	Bacteria;Proteobacteria;Gammaproteobacteria;Vibrionales;Vibrionaceae	family
215	1	6	0	0.00231954	0.00357747	0.00201166	Bacteria;Proteobacteria;Betaproteobacteria;Neisseriales;Neisseriaceae	family
238	1	6	0	0	0.0053662	0.00201166	Bacteria;Firmicutes;Clostridia;Clostridiales;Ruminococcaceae;Ruminococcus	genus
247	1	6	0	0	0.0053662	0.00201166	Bacteria;Firmicutes;Clostridia;Clostridiales;Veillonellaceae	family
259	1	6	0	0	0.0053662	0.00201166	Bacteria;Firmicutes	phylum
270	1	6	0	0	0.0053662	0.00201166	Bacteria;Firmicutes;Bacilli;Lactobacillales;Streptococcaceae;Streptococcus;constellatus	species
275	1	6	0.00299324	0.00115977	0.00178873	0.00201166	Bacteria;Proteobacteria;Alphaproteobacteria;Rhizobiales;Bradyrhizobiaceae;Bosea	genus
295	1	6	0.00299324	0.00115977	0.00178873	0.00201166	Bacteria;Fusobacteria;Fusobacteria;Fusobacteriales;Leptotrichiaceae;Leptotrichia	genus
297	1	6	0	0	0.0053662	0.00201166	Bacteria;Bacteroidetes;Bacteroidia;Bacteroidales	order
302	1	6	0.000997745	0.00579885	0	0.00201166	Bacteria;Fusobacteria;Fusobacteria;Fusobacteriales;Leptotrichiaceae;Leptotrichia	genus
339	1	6	0	0	0.0053662	0.00201166	Bacteria;Actinobacteria;Actinobacteria;Actinomycetales;Dermatophilaceae;Dermatophilus	genus
346	1	6	0.00299324	0	0.0026831	0.00201166	Bacteria;Firmicutes;Bacilli;Lactobacillales;Streptococcaceae;Streptococcus	genus
367	1	6	0	0	0.0053662	0.00201166	Bacteria;Proteobacteria;Betaproteobacteria;Neisseriales;Neisseriaceae;Neisseria	genus
369	1	6	0	0.00695862	0	0.00201166	Bacteria;Firmicutes;Clostridia;Clostridiales;Veillonellaceae;Veillonella	genus
386	1	6	0.000997745	0	0.00447183	0.00201166	Bacteria;Bacteroidetes;Bacteroidia;Bacteroidales;Porphyromonadaceae;Porphyromonas;catoniae	species
392	1	6	0.00299324	0	0.0026831	0.00201166	Bacteria;Firmicutes;Bacilli;Lactobacillales;Streptococcaceae;Streptococcus	genus
429	1	6	0.00399098	0	0.00178873	0.00201166	Bacteria;Bacteroidetes;Flavobacteria;Flavobacteriales;Flavobacteriaceae;Capnocytophaga	genus
433	1	6	0	0	0.0053662	0.00201166	Bacteria;Actinobacteria;Actinobacteria;Actinomycetales;Actinomycetaceae;Actinomyces;georgiae	species
463	1	6	0.00299324	0	0.0026831	0.00201166	Bacteria;Firmicutes;Bacilli;Lactobacillales;Streptococcaceae;Streptococcus	genus
470	1	6	0.00299324	0	0.0026831	0.00201166	Bacteria;Firmicutes;Bacilli;Lactobacillales;Streptococcaceae;Streptococcus	genus
486	1	6	0	0	0.0053662	0.00201166	Bacteria;Firmicutes;Clostridia;Clostridiales;Veillonellaceae	family
503	1	6	0.00498873	0	0.000894366	0.00201166	Bacteria;Proteobacteria;Gammaproteobacteria;Pasteurellales;Pasteurellaceae	family
541	1	6	0.00498873	0	0.000894366	0.00201166	Bacteria;Bacteroidetes;Flavobacteria;Flavobacteriales;Flavobacteriaceae;Capnocytophaga	genus
559	1	6	0.00299324	0.00347931	0	0.00201166	Bacteria;Actinobacteria;Actinobacteria;Actinomycetales;Micrococcaceae;Rothia	genus
567	1	6	0.00299324	0.00231954	0.000894366	0.00201166	Bacteria;Actinobacteria;Actinobacteria;Actinomycetales;Corynebacteriaceae;Corynebacterium	genus
570	1	6	0.000997745	0.00579885	0	0.00201166	Bacteria;Actinobacteria;Actinobacteria;Actinomycetales;Actinomycetaceae;Actinomyces	genus
574	1	6	0	0.00695862	0	0.00201166	Bacteria;Bacteroidetes;Bacteroidia;Bacteroidales;Prevotellaceae;Prevotella	genus
612	1	6	0.00498873	0.00115977	0	0.00201166	Bacteria;Proteobacteria;Betaproteobacteria;Rhodocyclales;Rhodocyclaceae;Propionivibrio	genus
635	1	6	0.00598647	0	0	0.00201166	Bacteria;Actinobacteria;Actinobacteria;Actinomycetales	order
658	1	6	0.00598647	0	0	0.00201166	Bacteria;Actinobacteria;Actinobacteria;Actinomycetales;Actinomycetaceae;Actinobaculum	genus
662	1	6	0.00598647	0	0	0.00201166	Bacteria;Actinobacteria;Actinobacteria;Actinomycetales;Actinomycetaceae;Actinomyces	genus
698	1	6	0.00598647	0	0	0.00201166	Bacteria;Proteobacteria;Gammaproteobacteria;Pasteurellales;Pasteurellaceae	family
705	1	6	0.00598647	0	0	0.00201166	Bacteria;Bacteroidetes;Flavobacteria;Flavobacteriales;Flavobacteriaceae	family
708	1	6	0.00598647	0	0	0.00201166	Bacteria;Proteobacteria;Gammaproteobacteria;Pasteurellales;Pasteurellaceae;Haemophilus	genus
715	1	6	0	0.00695862	0	0.00201166	Bacteria;Proteobacteria;Gammaproteobacteria;Pasteurellales;Pasteurellaceae;Haemophilus;parainfluenzae	species
734	1	6	0.00598647	0	0	0.00201166	Bacteria;Proteobacteria;Gammaproteobacteria;Pasteurellales;Pasteurellaceae;Haemophilus;influenzae	species
768	1	6	0.00598647	0	0	0.00201166	Bacteria;Actinobacteria;Actinobacteria;Actinomycetales;Corynebacteriaceae;Corynebacterium	genus
771	1	6	0.00598647	0	0	0.00201166	Bacteria;Proteobacteria;Epsilonproteobacteria;Campylobacterales;Campylobacteraceae;Campylobacter	genus
788	1	6	0.00598647	0	0	0.00201166	Bacteria;Actinobacteria;Actinobacteria;Actinomycetales;Corynebacteriaceae;Corynebacterium;ciconiae	species
793	1	6	0.00598647	0	0	0.00201166	Bacteria;Firmicutes;Clostridia;Clostridiales;Veillonellaceae	family
801	1	6	0.000997745	0.00579885	0	0.00201166	Bacteria;Proteobacteria;Gammaproteobacteria;Vibrionales;Vibrionaceae;Vibrio	genus
10	1	5	0.00299324	0	0.00178873	0.00167638	Bacteria;Proteobacteria;Gammaproteobacteria;Pasteurellales;Pasteurellaceae	family
44	1	5	0.000997745	0.00115977	0.0026831	0.00167638	Bacteria;Firmicutes;Bacilli;Lactobacillales;Carnobacteriaceae;Granulicatella	genus
46	1	5	0	0	0.00447183	0.00167638	Bacteria;Firmicutes;Bacilli;Lactobacillales;Streptococcaceae;Streptococcus;canis	species
76	1	5	0	0	0.00447183	0.00167638	Bacteria;Actinobacteria;Actinobacteria;Actinomycetales;Micrococcaceae;Rothia;aeria	species
102	1	5	0	0.00347931	0.00178873	0.00167638	Bacteria;Actinobacteria;Actinobacteria;Actinomycetales;Actinomycetaceae;Actinomyces	genus
106	1	5	0	0.00579885	0	0.00167638	Bacteria;Proteobacteria;Gammaproteobacteria;Pasteurellales;Pasteurellaceae	family
113	1	5	0	0.00347931	0.00178873	0.00167638	Bacteria;Firmicutes;Bacilli;Lactobacillales;Streptococcaceae;Streptococcus	genus
116	1	5	0.000997745	0	0.00357747	0.00167638	Bacteria;Bacteroidetes;Bacteroidia;Bacteroidales;Prevotellaceae;Prevotella	genus
118	1	5	0	0	0.00447183	0.00167638	Bacteria;Bacteroidetes;Bacteroidia;Bacteroidales;Porphyromonadaceae;Porphyromonas;catoniae	species
129	1	5	0	0	0.00447183	0.00167638	Bacteria;Actinobacteria;Actinobacteria;Actinomycetales;Micrococcaceae;Rothia;nasimurium	species
139	1	5	0	0	0.00447183	0.00167638	Bacteria;Bacteroidetes;Bacteroidia;Bacteroidales;Prevotellaceae;Prevotella	genus
147	1	5	0	0	0.00447183	0.00167638	Bacteria;Proteobacteria;Betaproteobacteria;Neisseriales;Neisseriaceae;Neisseria	genus
148	1	5	0	0	0.00447183	0.00167638	Bacteria;Firmicutes;Clostridia;Clostridiales;Veillonellaceae	family
163	1	5	0	0	0.00447183	0.00167638	Bacteria;Firmicutes;Bacilli;Lactobacillales;Carnobacteriaceae;Granulicatella	genus
170	1	5	0	0	0.00447183	0.00167638	Bacteria;Actinobacteria;Actinobacteria;Actinomycetales;Actinomycetaceae;Actinomyces	genus
180	1	5	0	0	0.00447183	0.00167638	Bacteria;Firmicutes;Bacilli;Lactobacillales;Streptococcaceae;Streptococcus	genus
194	1	5	0	0	0.00447183	0.00167638	Bacteria;Actinobacteria;Actinobacteria;Actinomycetales;Actinomycetaceae;Actinomyces	genus
195	1	5	0	0	0.00447183	0.00167638	Bacteria;Bacteroidetes;Flavobacteria;Flavobacteriales;Flavobacteriaceae;Capnocytophaga	genus
205	1	5	0.00199549	0.00347931	0	0.00167638	Bacteria;Actinobacteria;Actinobacteria;Actinomycetales;Actinomycetaceae;Actinomyces	genus
209	1	5	0	0	0.00447183	0.00167638	Bacteria;Bacteroidetes	phylum
214	1	5	0	0	0.00447183	0.00167638	Bacteria;Actinobacteria;Actinobacteria;Actinomycetales;Micrococcaceae;Rothia	genus
234	1	5	0	0	0.00447183	0.00167638	Bacteria;Firmicutes;Clostridia;Clostridiales;Ruminococcaceae	family
245	1	5	0.000997745	0	0.00357747	0.00167638	Bacteria;Actinobacteria;Actinobacteria;Actinomycetales;Actinomycetaceae;Actinomyces	genus
264	1	5	0	0	0.00447183	0.00167638	Bacteria;Proteobacteria;Betaproteobacteria;Neisseriales;Neisseriaceae;Neisseria	genus
267	1	5	0	0.00463908	0.000894366	0.00167638	Bacteria;Firmicutes;Clostridia;Clostridiales;Lachnospiraceae	family
271	1	5	0.000997745	0	0.00357747	0.00167638	Bacteria;Bacteroidetes;Flavobacteria;Flavobacteriales;Flavobacteriaceae;Capnocytophaga	genus
281	1	5	0.00299324	0	0.00178873	0.00167638	Bacteria;Cyanobacteria	phylum
285	1	5	0.000997745	0.00115977	0.0026831	0.00167638	Bacteria;Actinobacteria;Actinobacteria;Actinomycetales;Actinomycetaceae;Actinomyces	genus
306	1	5	0.00299324	0	0.00178873	0.00167638	Bacteria;Actinobacteria;Actinobacteria;Actinomycetales;Actinomycetaceae;Actinomyces	genus
308	1	5	0	0.00579885	0	0.00167638	Bacteria;Actinobacteria;Actinobacteria;Actinomycetales;Actinomycetaceae;Actinomyces	genus
309	1	5	0	0	0.00447183	0.00167638	Bacteria;Firmicutes	phylum
320	1	5	0.000997745	0	0.00357747	0.00167638	Bacteria;Firmicutes	phylum
329	1	5	0	0	0.00447183	0.00167638	Bacteria;Proteobacteria;Betaproteobacteria;Neisseriales;Neisseriaceae;Conchiformibius;kuhniae	species
331	1	5	0	0.00231954	0.0026831	0.00167638	Bacteria;Actinobacteria;Actinobacteria;Actinomycetales;Micrococcaceae;Rothia	genus
334	1	5	0	0	0.00447183	0.00167638	Bacteria;Actinobacteria;Actinobacteria;Actinomycetales;Actinomycetaceae;Actinomyces	genus
359	1	5	0	0.00231954	0.0026831	0.00167638	Bacteria;Proteobacteria;Betaproteobacteria;Burkholderiales;Comamonadaceae;Rhodoferax	genus
361	1	5	0	0	0.00447183	0.00167638	Bacteria;Actinobacteria;Actinobacteria;Actinomycetales;Actinomycetaceae;Actinomyces	genus
366	1	5	0	0	0.00447183	0.00167638	Bacteria;Firmicutes;Clostridia;Clostridiales;Lachnospiraceae	family
371	1	5	0	0	0.00447183	0.00167638	Bacteria;Firmicutes;Clostridia;Clostridiales;Veillonellaceae	family
390	1	5	0	0	0.00447183	0.00167638	Bacteria;Proteobacteria;Betaproteobacteria;Neisseriales;Neisseriaceae;Neisseria	genus
391	1	5	0	0.00463908	0.000894366	0.00167638	Bacteria;Firmicutes;Bacilli;Lactobacillales;Streptococcaceae;Streptococcus;pneumoniae	species
393	1	5	0.00199549	0.00115977	0.00178873	0.00167638	Bacteria;Firmicutes;Clostridia;Clostridiales;Lachnospiraceae	family
400	1	5	0	0.00579885	0	0.00167638	Bacteria;Firmicutes;Bacilli;Lactobacillales;Streptococcaceae;Streptococcus	genus
401	1	5	0	0	0.00447183	0.00167638	Bacteria;TM7	phylum
405	1	5	0	0	0.00447183	0.00167638	Bacteria;Actinobacteria;Actinobacteria;Actinomycetales;Actinomycetaceae;Actinomyces	genus
410	1	5	0	0	0.00447183	0.00167638	Bacteria;Actinobacteria;Actinobacteria;Actinomycetales;Dermacoccaceae;Dermacoccus	genus
427	1	5	0.000997745	0.00115977	0.0026831	0.00167638	Bacteria;Firmicutes;Clostridia;Clostridiales;Veillonellaceae	family
428	1	5	0.000997745	0.00115977	0.0026831	0.00167638	Bacteria;Firmicutes;Bacilli;Lactobacillales;Lactobacillaceae;Lactobacillus	genus
434	1	5	0	0.00579885	0	0.00167638	Bacteria;Proteobacteria;Gammaproteobacteria;Alteromonadales;Shewanellaceae;Shewanella	genus
453	1	5	0	0	0.00447183	0.00167638	Bacteria;Bacteroidetes;Bacteroidia;Bacteroidales;Porphyromonadaceae;Porphyromonas;catoniae	species
460	1	5	0.00199549	0.00115977	0.00178873	0.00167638	Bacteria;Firmicutes;Bacilli;Lactobacillales;Streptococcaceae;Streptococcus	genus
462	1	5	0	0.00579885	0	0.00167638	Bacteria;Bacteroidetes;Bacteroidia;Bacteroidales;Prevotellaceae;Prevotella	genus
467	1	5	0.00299324	0.00115977	0.000894366	0.00167638	Bacteria;Bacteroidetes;Flavobacteria;Flavobacteriales;Cryomorphaceae;Owenweeksia	genus
472	1	5	0	0	0.00447183	0.00167638	Bacteria;Proteobacteria;Betaproteobacteria;Neisseriales;Neisseriaceae;Neisseria	genus
473	1	5	0	0	0.00447183	0.00167638	Bacteria;Actinobacteria;Actinobacteria;Actinomycetales;Actinomycetaceae;Actinomyces	genus
478	1	5	0.00199549	0	0.0026831	0.00167638	Bacteria;Actinobacteria;Actinobacteria;Actinomycetales;Corynebacteriaceae;Corynebacterium	genus
488	1	5	0.00399098	0	0.000894366	0.00167638	Bacteria;Proteobacteria;Epsilonproteobacteria;Campylobacterales;Campylobacteraceae;Campylobacter	genus
489	1	5	0.00399098	0	0.000894366	0.00167638	Bacteria;Proteobacteria;Betaproteobacteria;Neisseriales;Neisseriaceae;Neisseria;meningitidis	species
501	1	5	0	0	0.00447183	0.00167638	Bacteria;Firmicutes;Clostridia;Clostridiales;Veillonellaceae;Selenomonas	genus
508	1	5	0.000997745	0	0.00357747	0.00167638	Bacteria;Proteobacteria;Betaproteobacteria;Neisseriales;Neisseriaceae;Neisseria;meningitidis	species
522	1	5	0	0	0.00447183	0.00167638	Bacteria;Proteobacteria;Gammaproteobacteria;Aeromonadales;Succinivibrionaceae;Succinivibrio	genus
523	1	5	0	0	0.00447183	0.00167638	Bacteria;Actinobacteria;Actinobacteria;Actinomycetales;Actinomycetaceae;Actinomyces	genus
527	1	5	0	0	0.00447183	0.00167638	Bacteria;Actinobacteria;Actinobacteria;Actinomycetales;Actinomycetaceae;Actinomyces;nasicola	species
531	1	5	0.000997745	0.00347931	0.000894366	0.00167638	Bacteria;Firmicutes	phylum
537	1	5	0	0.00231954	0.0026831	0.00167638	Bacteria;Firmicutes;Bacilli;Lactobacillales;Streptococcaceae;Streptococcus	genus
545	1	5	0	0	0.00447183	0.00167638	Bacteria;Firmicutes;Clostridia;Clostridiales;Veillonellaceae;Veillonella	genus
554	1	5	0.00399098	0	0.000894366	0.00167638	Bacteria;Proteobacteria;Betaproteobacteria;Burkholderiales	order
557	1	5	0.00199549	0.00347931	0	0.00167638	Bacteria;Actinobacteria;Actinobacteria;Actinomycetales;Actinomycetaceae;Actinomyces	genus
563	1	5	0.000997745	0.00231954	0.00178873	0.00167638	Bacteria;Firmicutes;Bacilli;Lactobacillales	order
571	1	5	0.00199549	0.00115977	0.00178873	0.00167638	Bacteria;Actinobacteria;Actinobacteria;Actinomycetales;Actinomycetaceae;Actinomyces	genus
579	1	5	0.00399098	0	0.000894366	0.00167638	Bacteria;Bacteroidetes;Flavobacteria;Flavobacteriales;Flavobacteriaceae;Riemerella;anatipestifer	species
582	1	5	0	0.00579885	0	0.00167638	Bacteria;Proteobacteria;Betaproteobacteria;Neisseriales;Neisseriaceae	family
599	1	5	0	0.00579885	0	0.00167638	Bacteria;Proteobacteria;Betaproteobacteria;Neisseriales;Neisseriaceae;Neisseria;elongata	species
634	1	5	0.00399098	0.00115977	0	0.00167638	Bacteria;Actinobacteria;Actinobacteria;Actinomycetales;Corynebacteriaceae;Corynebacterium	genus
641	1	5	0.00498873	0	0	0.00167638	Bacteria;Proteobacteria;Betaproteobacteria;Neisseriales;Neisseriaceae;Neisseria	genus
643	1	5	0.00399098	0.00115977	0	0.00167638	Bacteria;Actinobacteria;Actinobacteria;Bifidobacteriales;Bifidobacteriaceae;Bifidobacterium	genus
649	1	5	0	0.00579885	0	0.00167638	Bacteria;Bacteroidetes;Bacteroidia;Bacteroidales;Porphyromonadaceae;Porphyromonas;catoniae	species
653	1	5	0	0.00579885	0	0.00167638	Bacteria;Actinobacteria;Actinobacteria;Actinomycetales;Micrococcaceae;Rothia	genus
675	1	5	0.00199549	0.00347931	0	0.00167638	Bacteria;Proteobacteria;Gammaproteobacteria;Vibrionales;Vibrionaceae;Vibrio	genus
684	1	5	0	0.00579885	0	0.00167638	Bacteria;Spirochaetes;Spirochaetes;Spirochaetales;Spirochaetaceae;Treponema	genus
686	1	5	0.00498873	0	0	0.00167638	Bacteria;Bacteroidetes;Flavobacteria;Flavobacteriales;Flavobacteriaceae;Capnocytophaga	genus
688	1	5	0.00498873	0	0	0.00167638	Bacteria;Actinobacteria;Actinobacteria;Actinomycetales;Actinomycetaceae;Actinomyces	genus
696	1	5	0.00498873	0	0	0.00167638	Bacteria;Proteobacteria;Epsilonproteobacteria;Campylobacterales;Campylobacteraceae;Campylobacter	genus
702	1	5	0.00399098	0.00115977	0	0.00167638	Bacteria;Proteobacteria;Gammaproteobacteria;Cardiobacteriales;Cardiobacteriaceae;Cardiobacterium;valvarum	species
713	1	5	0	0.00579885	0	0.00167638	Bacteria;Firmicutes;Bacilli;Lactobacillales;Streptococcaceae;Streptococcus	genus
718	1	5	0.00498873	0	0	0.00167638	Bacteria;Bacteroidetes;Bacteroidia;Bacteroidales;Prevotellaceae;Prevotella	genus
723	1	5	0	0.00579885	0	0.00167638	Bacteria;Firmicutes;Bacilli;Lactobacillales;Streptococcaceae;Streptococcus	genus
724	1	5	0.00498873	0	0	0.00167638	Bacteria;Fusobacteria;Fusobacteria;Fusobacteriales;Leptotrichiaceae;Leptotrichia;goodfellowii	species
726	1	5	0.00199549	0.00347931	0	0.00167638	Bacteria;Firmicutes;Bacilli;Lactobacillales	order
728	1	5	0.000997745	0.00463908	0	0.00167638	Bacteria;Cyanobacteria	phylum
730	1	5	0.00498873	0	0	0.00167638	Bacteria;Firmicutes;Clostridia;Clostridiales;Veillonellaceae	family
735	1	5	0.00498873	0	0	0.00167638	Bacteria;Fusobacteria;Fusobacteria;Fusobacteriales;Leptotrichiaceae;Leptotrichia	genus
737	1	5	0.00498873	0	0	0.00167638	Bacteria;Actinobacteria;Actinobacteria;Actinomycetales;Actinomycetaceae;Actinomyces	genus
745	1	5	0	0.00579885	0	0.00167638	Bacteria;Proteobacteria;Gammaproteobacteria;Enterobacteriales;Enterobacteriaceae;Serratia	genus
760	1	5	0.00498873	0	0	0.00167638	Bacteria;Actinobacteria;Actinobacteria;Actinomycetales;Actinomycetaceae;Actinobaculum	genus
772	1	5	0.00498873	0	0	0.00167638	Bacteria;Actinobacteria;Actinobacteria;Actinomycetales;Corynebacteriaceae;Corynebacterium	genus
777	1	5	0.00498873	0	0	0.00167638	Bacteria;Proteobacteria;Gammaproteobacteria;Enterobacteriales;Enterobacteriaceae;Enterobacter	genus
787	1	5	0.00498873	0	0	0.00167638	Bacteria;Bacteroidetes;Flavobacteria;Flavobacteriales;Flavobacteriaceae;Capnocytophaga	genus
790	1	5	0.00498873	0	0	0.00167638	Bacteria;Actinobacteria;Actinobacteria;Actinomycetales;Actinomycetaceae;Actinomyces	genus
791	1	5	0.00498873	0	0	0.00167638	Bacteria;Proteobacteria;Gammaproteobacteria;Pasteurellales;Pasteurellaceae;Pasteurella;langaaensis	species
804	1	5	0.00498873	0	0	0.00167638	Bacteria;TM7	phylum
805	1	5	0	0.00579885	0	0.00167638	Bacteria;Firmicutes;Clostridia;Clostridiales;Veillonellaceae	family
811	1	5	0	0.00579885	0	0.00167638	Bacteria;Proteobacteria;Betaproteobacteria;Neisseriales;Neisseriaceae;Neisseria	genus
812	1	5	0.00498873	0	0	0.00167638	Bacteria;Bacteroidetes;Bacteroidia;Bacteroidales;Prevotellaceae;Prevotella;tannerae	species
813	1	5	0	0.00579885	0	0.00167638	Bacteria;Firmicutes;Bacilli;Lactobacillales;Streptococcaceae;Streptococcus	genus
814	1	5	0.00498873	0	0	0.00167638	Bacteria;Bacteroidetes;Bacteroidia;Bacteroidales;Porphyromonadaceae;Porphyromonas	genus
816	1	5	0.00299324	0.00231954	0	0.00167638	Bacteria;Fusobacteria;Fusobacteria;Fusobacteriales;Leptotrichiaceae;Leptotrichia;goodfellowii	species
