# Supplementary material for: Defining the healthy "core microbiome" of oral microbial communities
Source: BMC Microbiol. 2009 Dec 15;9:259. doi: 10.1186/1471-2180-9-259 (PMC2805672; doi:10.1186/1471-2180-9-259)
Supplement: Additional file 2 — Full list and taxonomy of OTUs clustered at 6% difference in descending order of their relative abundance (%). This is an Excel file listing all 517 OTUs, abundance and the taxonomic assignment of each OTU per individual S1, S2 and S3. [file 1471-2180-9-259-S2.XLS]

## Sheet: Additional file 2
Additional file 2. OTUs clustered at 6% difference and taxonomy in descending order of their relative abundance (%) .
ID of	Size		Volunteer
OTU	(reads)	S1 (%)	S2 (%)	S3 (%)	Total (%)	Taxonomy	Rank
507	26719	12.8639	5.24564	8.32029	8.95826	Bacteria;Firmicutes;Bacilli;Lactobacillales;Streptococcaceae;Streptococcus	genus
238	23260	3.50109	5.68055	13.284	7.79854	Bacteria;Firmicutes;Bacilli;Lactobacillales;Streptococcaceae;Streptococcus	genus
172	21628	11.6706	3.17545	6.43318	7.25137	Bacteria;Actinobacteria;Actinobacteria;Actinomycetales;Corynebacteriaceae;Corynebacterium	genus
484	16070	6.18203	5.13082	4.8743	5.3879	Bacteria;Proteobacteria;Betaproteobacteria;Neisseriales;Neisseriaceae;Neisseria	genus
434	14135	2.80666	12.6148	0.397993	4.73914	Bacteria;Proteobacteria;Gammaproteobacteria;Pasteurellales;Pasteurellaceae;Haemophilus	genus
11	12678	0.944865	4.47439	7.04135	4.25064	Bacteria;Actinobacteria;Actinobacteria;Actinomycetales;Micrococcaceae;Rothia	genus
121	11276	1.44573	3.11862	6.38399	3.78058	Bacteria;Firmicutes;Clostridia;Clostridiales;Veillonellaceae	family
361	10933	4.22944	6.07487	1.3022	3.66558	Bacteria;Proteobacteria;Betaproteobacteria;Neisseriales;Neisseriaceae;Neisseria	genus
275	9892	0.668489	9.69452	0.771838	3.31656	Bacteria;Firmicutes;Bacilli;Lactobacillales;Streptococcaceae;Streptococcus	genus
147	7234	1.36392	2.54222	3.2868	2.42539	Bacteria;Firmicutes;Bacilli;Lactobacillales;Carnobacteriaceae;Granulicatella	genus
13	6824	0.420051	4.18561	2.49886	2.28793	Bacteria;Bacteroidetes;Bacteroidia;Bacteroidales;Prevotellaceae;Prevotella	genus
362	6294	0.786223	0.519577	4.52371	2.11023	Bacteria;Firmicutes	phylum
117	5988	1.09852	4.72258	0.728909	2.00764	Bacteria;Actinobacteria;Actinobacteria;Actinomycetales;Actinomycetaceae;Actinomyces	genus
281	5592	0.694431	3.06179	2.01769	1.87487	Bacteria;Actinobacteria;Actinobacteria;Actinomycetales;Micrococcaceae;Rothia	genus
32	5586	1.96456	1.44971	2.11697	1.87286	Bacteria;Actinobacteria;Actinobacteria;Actinomycetales;Actinomycetaceae;Actinomyces	genus
277	5554	0.925907	2.92726	1.87996	1.86213	Bacteria;Firmicutes;Bacilli;Lactobacillales;Streptococcaceae;Streptococcus	genus
157	5220	1.48165	0.563648	2.9058	1.75015	Bacteria;Bacteroidetes;Bacteroidia;Bacteroidales;Porphyromonadaceae;Porphyromonas;catoniae	species
256	4457	3.15188	0.163528	1.03478	1.49433	Bacteria;Bacteroidetes;Flavobacteria;Flavobacteriales;Flavobacteriaceae;Capnocytophaga	genus
94	3982	2.20103	0.775886	0.990064	1.33507	Bacteria;Actinobacteria;Actinobacteria;Actinomycetales;Actinomycetaceae;Actinomyces	genus
247	3639	2.214	0.931295	0.551824	1.22007	Bacteria;Proteobacteria;Gammaproteobacteria;Pasteurellales;Pasteurellaceae	family
257	3136	2.95732	0.133374	0.0509789	1.05143	Bacteria;Actinobacteria;Actinobacteria;Actinomycetales;Actinomycetaceae;Actinobaculum	genus
123	3133	0.933889	0.817638	1.33439	1.05042	Bacteria;Fusobacteria;Fusobacteria;Fusobacteriales;Fusobacteriaceae;Fusobacterium	genus
475	2837	1.61435	0.132214	0.988275	0.95118	Bacteria;Fusobacteria;Fusobacteria;Fusobacteriales;Fusobacteriaceae;Fusobacterium	genus
10	2816	0.572706	1.44623	0.889895	0.94414	Bacteria;Proteobacteria;Gammaproteobacteria;Pasteurellales;Pasteurellaceae;Haemophilus	genus
421	2493	1.59539	0.321256	0.551824	0.835845	Bacteria;Firmicutes;Bacilli;Lactobacillales;Streptococcaceae;Streptococcus;cristatus	species
196	2459	0.850079	0.440713	1.09739	0.824446	Bacteria;Proteobacteria;Epsilonproteobacteria;Campylobacterales;Campylobacteraceae;Campylobacter	genus
437	2372	1.69816	0.593802	0.14131	0.795277	Bacteria;Bacteroidetes;Bacteroidia;Bacteroidales	order
374	2351	0.857063	0.780525	0.732486	0.788236	Bacteria;Actinobacteria;Actinobacteria;Actinomycetales;Corynebacteriaceae;Corynebacterium	genus
481	2226	1.61335	0.438393	0.206599	0.746326	Bacteria;Proteobacteria;Gammaproteobacteria;Pasteurellales;Pasteurellaceae	family
456	2208	0.262407	0.230794	1.56156	0.740291	Bacteria;Proteobacteria;Betaproteobacteria;Neisseriales;Neisseriaceae;Neisseria	genus
201	1910	1.06858	0.785164	0.144887	0.640379	Bacteria;Proteobacteria;Betaproteobacteria;Burkholderiales	order
214	1782	0.137689	0.307339	1.23333	0.597463	Bacteria;Bacteroidetes;Flavobacteria;Flavobacteriales;Flavobacteriaceae;Capnocytophaga	genus
232	1767	0.262407	1.07279	0.517838	0.592434	Bacteria;Actinobacteria;Actinobacteria;Actinomycetales;Micrococcaceae;Rothia	genus
36	1735	0.355197	0.491742	0.85412	0.581705	Bacteria;TM7	phylum
472	1694	0.940874	0.565968	0.235218	0.567959	Bacteria;Fusobacteria;Fusobacteria;Fusobacteriales;Leptotrichiaceae;Leptotrichia	genus
446	1682	0.242452	0.830395	0.646627	0.563936	Bacteria;Firmicutes;Bacilli;Lactobacillales;Streptococcaceae;Streptococcus	genus
99	1486	0.762277	0.446511	0.301401	0.498221	Bacteria;Bacteroidetes;Bacteroidia;Bacteroidales;Porphyromonadaceae;Porphyromonas;catoniae	species
366	1464	1.16537	0.176285	0.128789	0.490845	Bacteria;Proteobacteria;Gammaproteobacteria;Cardiobacteriales;Cardiobacteriaceae;Cardiobacterium;valvarum	species
23	1362	0.83611	0.132214	0.36669	0.456647	Bacteria;Proteobacteria;Betaproteobacteria;Neisseriales;Neisseriaceae	family
373	1315	0.623591	0.547411	0.194972	0.440889	Bacteria;Fusobacteria;Fusobacteria;Fusobacteriales;Fusobacteriaceae;Fusobacterium	genus
159	1249	0.449983	0.0533494	0.672564	0.418761	Bacteria;Bacteroidetes;Bacteroidia;Bacteroidales;Prevotellaceae;Prevotella	genus
306	1194	0.643546	0.185563	0.347909	0.400321	Bacteria;Actinobacteria;Actinobacteria;Actinomycetales;Actinomycetaceae;Actinomyces	genus
469	1158	0.0249436	0.242392	0.826395	0.388251	Bacteria;Proteobacteria;Betaproteobacteria;Neisseriales;Neisseriaceae;Neisseria	genus
45	1049	0.758286	0.315457	0.0152042	0.351705	Bacteria;Fusobacteria;Fusobacteria;Fusobacteriales;Leptotrichiaceae;Leptotrichia	genus
451	1023	0.413066	0.070746	0.490113	0.342988	Bacteria;TM7	phylum
136	1015	0.317283	0.215717	0.457021	0.340306	Bacteria;Firmicutes;Clostridia;Clostridiales;Lachnospiraceae	family
387	1012	0.969808	0.0197161	0.0205704	0.3393	Bacteria;Fusobacteria;Fusobacteria;Fusobacteriales;Leptotrichiaceae;Leptotrichia	genus
314	986	0.680462	0.142652	0.16188	0.330583	Bacteria;Bacteroidetes;Flavobacteria;Flavobacteriales;Flavobacteriaceae;Capnocytophaga;sputigena	species
351	966	0.262407	0.193682	0.47938	0.323877	Bacteria;Proteobacteria;Gammaproteobacteria;Cardiobacteriales;Cardiobacteriaceae;Cardiobacterium	genus
206	875	0.289346	0.25051	0.330021	0.293367	Bacteria;Fusobacteria;Fusobacteria;Fusobacteriales;Fusobacteriaceae;Fusobacterium	genus
429	819	0.742322	0.0568287	0.0232535	0.274592	Bacteria;Actinobacteria;Actinobacteria;Actinomycetales	order
327	757	0.2654	0.565968	0.0026831	0.253805	Bacteria;Bacteroidetes;Bacteroidia;Bacteroidales;Prevotellaceae;Prevotella;nanceiensis	species
502	690	0.302317	0.298061	0.116268	0.231341	Bacteria;Proteobacteria;Betaproteobacteria;Burkholderiales;Comamonadaceae;Acidovorax	genus
309	680	0.402091	0.0684264	0.194972	0.227988	Bacteria;Firmicutes;Clostridia;Clostridiales;Veillonellaceae;Selenomonas	genus
413	637	0.22549	0.121776	0.273676	0.213571	Bacteria;Bacteroidetes;Flavobacteria;Flavobacteriales;Flavobacteriaceae;Capnocytophaga	genus
283	583	0.40708	0.0139172	0.145782	0.195466	Bacteria;Bacteroidetes;Bacteroidia;Bacteroidales;Prevotellaceae;Prevotella;nigrescens	species
193	573	0.444994	0.0498701	0.0751268	0.192114	Bacteria;Fusobacteria;Fusobacteria;Fusobacteriales;Fusobacteriaceae;Fusobacterium	genus
411	553	0.199549	0.075385	0.257578	0.185408	Bacteria;Bacteroidetes;Flavobacteria;Flavobacteriales;Flavobacteriaceae;Capnocytophaga	genus
348	552	0.125716	0.120616	0.287986	0.185073	Bacteria;Actinobacteria;Actinobacteria;Actinomycetales;Actinomycetaceae;Actinomyces	genus
508	548	0.445992	0	0.090331	0.183732	Bacteria;TM7	phylum
430	540	0.0538782	0.0719057	0.379211	0.181049	Bacteria;Firmicutes;Clostridia;Clostridiales;Veillonellaceae	family
447	505	0.409075	0.0255149	0.0652887	0.169315	Bacteria;Bacteroidetes;Bacteroidia;Bacteroidales;Prevotellaceae;Prevotella;tannerae	species
68	497	0.0758286	0.15193	0.259366	0.166633	Bacteria;Firmicutes;Bacilli;Lactobacillales	order
1	487	0.0558737	0.221516	0.214648	0.16328	Bacteria;Firmicutes;Bacilli;Lactobacillales;Lactobacillaceae;Lactobacillus	genus
27	479	0.244448	0.15077	0.0930141	0.160598	Bacteria;Fusobacteria;Fusobacteria;Fusobacteriales;Leptotrichiaceae;Leptotrichia	genus
259	473	0	0.00115977	0.422141	0.158586	Bacteria;Actinobacteria;Actinobacteria;Actinomycetales	order
254	472	0.0788219	0.358369	0.0751268	0.158251	Bacteria;Actinobacteria;Actinobacteria;Actinomycetales;Actinomycetaceae;Actinomyces	genus
56	462	0.0349211	0.120616	0.28888	0.154898	Bacteria;Actinobacteria;Actinobacteria;Actinomycetales;Propionibacteriaceae	family
219	449	0.0419053	0.0243552	0.345225	0.150539	Bacteria;Firmicutes;Bacilli;Lactobacillales;Streptococcaceae;Streptococcus	genus
4	447	0.18159	0.0266747	0.216437	0.149869	Bacteria;Firmicutes;Clostridia;Clostridiales;Peptostreptococcaceae;Parvimonas	genus
516	445	0.160637	0.329375	0	0.149198	Bacteria;Fusobacteria;Fusobacteria;Fusobacteriales;Leptotrichiaceae;Leptotrichia;goodfellowii	species
137	428	0.0419053	0.0289942	0.322866	0.143498	Bacteria;Firmicutes	phylum
149	422	0.330254	0.030154	0.0581338	0.141487	Bacteria;Bacteroidetes;Bacteroidia;Bacteroidales;Prevotellaceae;Prevotella	genus
216	422	0.127711	0.20412	0.105535	0.141487	Bacteria;Firmicutes;Clostridia;Clostridiales;Lachnospiraceae;Moryella	genus
76	419	0.0957835	0.197161	0.136838	0.140481	Bacteria;Firmicutes;Clostridia;Clostridiales;Lachnospiraceae;Oribacterium	genus
60	414	0.180592	0.00463908	0.20481	0.138805	Bacteria;Bacteroidetes;Bacteroidia;Bacteroidales;Prevotellaceae;Prevotella	genus
22	388	0.0718376	0.156569	0.16188	0.130087	Bacteria;Actinobacteria;Actinobacteria	class
342	384	0.176601	0.0661069	0.134155	0.128746	Bacteria;Actinobacteria;Actinobacteria;Actinomycetales;Corynebacteriaceae;Corynebacterium	genus
363	376	0.210524	0.0498701	0.109113	0.126064	Bacteria;Bacteroidetes;Bacteroidia;Bacteroidales;Porphyromonadaceae;Porphyromonas	genus
380	370	0.0957835	0.115977	0.15562	0.124052	Bacteria;Firmicutes	phylum
493	364	0.363179	0	0	0.122041	Bacteria;Bacteroidetes;Bacteroidia;Bacteroidales	order
70	352	0.0987768	0	0.226275	0.118017	Bacteria;Firmicutes;Clostridia;Clostridiales;Veillonellaceae;Selenomonas	genus
293	341	0.0179594	0.0893023	0.220014	0.114329	Bacteria;Actinobacteria;Actinobacteria;Actinomycetales;Actinomycetaceae;Actinomyces	genus
512	333	0.157644	0.0139172	0.145782	0.111647	Bacteria;Firmicutes;Clostridia;Clostridiales;Veillonellaceae	family
153	329	0.0329256	0.0927816	0.193183	0.110306	Bacteria;Firmicutes	phylum
282	322	0.00399098	0	0.284409	0.107959	Bacteria;Firmicutes;Clostridia;Clostridiales;Veillonellaceae	family
476	316	0.261409	0.055669	0.0053662	0.105947	Bacteria;Actinobacteria;Actinobacteria;Actinomycetales;Actinomycetaceae;Actinomyces	genus
252	306	0.135693	0.030154	0.128789	0.102595	Bacteria;Actinobacteria;Actinobacteria;Actinomycetales;Corynebacteriaceae;Corynebacterium	genus
474	303	0.0927903	0.172806	0.0545563	0.101589	Bacteria;Proteobacteria;Gammaproteobacteria;Pasteurellales;Pasteurellaceae;Haemophilus	genus
423	295	0.0299324	0.135693	0.132366	0.0989067	Bacteria;Firmicutes;Clostridia;Clostridiales;Veillonellaceae;Veillonella	genus
191	293	0.0748309	0.10206	0.116268	0.0982361	Bacteria;Actinobacteria;Actinobacteria;Actinomycetales;Actinomycetaceae;Actinomyces	genus
31	293	0.0149662	0.163528	0.122528	0.0982361	Bacteria;Bacteroidetes;Bacteroidia;Bacteroidales;Prevotellaceae;Prevotella	genus
139	292	0.104763	0.0173965	0.153831	0.0979008	Bacteria;Bacteroidetes;Bacteroidia;Bacteroidales	order
71	291	0.178596	0.0231954	0.0822817	0.0975656	Bacteria;Bacteroidetes;Bacteroidia;Bacteroidales	order
311	290	0.169617	0.0115977	0.0983803	0.0972303	Bacteria;Firmicutes;Clostridia;Clostridiales;Veillonellaceae;Selenomonas	genus
249	270	0.0409075	0.0765448	0.145782	0.0905247	Bacteria	domain
478	268	0.050885	0.224995	0.0205704	0.0898542	Bacteria;Proteobacteria;Gammaproteobacteria	class
103	261	0.0868038	0.0974207	0.080493	0.0875073	Bacteria;Firmicutes;Erysipelotrichi;Erysipelotrichales;Erysipelotrichaceae	family
253	254	0.0419053	0.223836	0.016993	0.0851603	Bacteria;Proteobacteria;Gammaproteobacteria	class
336	253	0.0109752	0.221516	0.0456127	0.084825	Bacteria;Firmicutes;Bacilli;Lactobacillales;Aerococcaceae;Abiotrophia	genus
440	247	0.0658512	0.0185563	0.14757	0.0828134	Bacteria;Bacteroidetes;Flavobacteria;Flavobacteriales;Flavobacteriaceae	family
370	246	0.187576	0.015077	0.0402465	0.0824781	Bacteria;Fusobacteria;Fusobacteria;Fusobacteriales;Leptotrichiaceae;Leptotrichia	genus
417	245	0.227486	0.00231954	0.0134155	0.0821428	Bacteria;Firmicutes;Clostridia;Clostridiales;Veillonellaceae;Selenomonas	genus
16	224	0.130705	0.0417517	0.0509789	0.075102	Bacteria;Actinobacteria;Actinobacteria;Actinomycetales;Corynebacteriaceae;Corynebacterium	genus
398	222	0.104763	0.0162368	0.0921197	0.0744315	Bacteria;Actinobacteria;Actinobacteria	class
369	220	0.202542	0.0162368	0.0026831	0.0737609	Bacteria;Firmicutes;Clostridia;Clostridiales;Veillonellaceae	family
7	217	0.046894	0	0.152042	0.0727551	Bacteria;Actinobacteria;Actinobacteria;Actinomycetales;Actinomycetaceae;Actinomyces;israelii	species
53	216	0.0349211	0.015077	0.150254	0.0724198	Bacteria;Firmicutes;Bacilli;Lactobacillales	order
12	216	0.0299324	0.00811839	0.160092	0.0724198	Bacteria;Bacteroidetes;Bacteroidia;Bacteroidales;Prevotellaceae;Prevotella	genus
501	215	0.156646	0.0382724	0.0223592	0.0720845	Bacteria;Bacteroidetes;Flavobacteria;Flavobacteriales;Flavobacteriaceae;Capnocytophaga	genus
294	213	0.0808174	0.0637873	0.0688662	0.071414	Bacteria;Actinobacteria;Actinobacteria;Actinomycetales;Corynebacteriaceae;Corynebacterium	genus
30	208	0.102768	0.055669	0.0509789	0.0697376	Bacteria;Actinobacteria;Actinobacteria;Actinomycetales;Corynebacteriaceae;Corynebacterium	genus
489	206	0.169617	0.00347931	0.0295141	0.069067	Bacteria;TM7	phylum
202	195	0.0907948	0.0115977	0.0840704	0.065379	Bacteria;Firmicutes;Bacilli;Lactobacillales;Streptococcaceae;Streptococcus;pneumoniae	species
343	194	0.0149662	0.190202	0.0134155	0.0650437	Bacteria;Actinobacteria;Actinobacteria;Actinomycetales;Micrococcaceae;Rothia	genus
8	194	0.122723	0.00231954	0.0617113	0.0650437	Bacteria;Firmicutes;Clostridia;Clostridiales;Veillonellaceae	family
450	191	0.0439008	0.00695862	0.126106	0.0640379	Bacteria;Bacteroidetes;Bacteroidia;Bacteroidales;Prevotellaceae;Prevotella	genus
141	189	0.0798196	0.0440713	0.0635	0.0633673	Bacteria;Fusobacteria;Fusobacteria;Fusobacteriales;Fusobacteriaceae;Fusobacterium	genus
203	188	0.0369166	0.055669	0.0921197	0.063032	Bacteria;Actinobacteria;Actinobacteria;Actinomycetales;Micrococcaceae;Rothia	genus
333	186	0.180592	0	0.00447183	0.0623615	Bacteria;Bacteroidetes;Flavobacteria;Flavobacteriales;Flavobacteriaceae	family
225	183	0.00399098	0.171646	0.0277254	0.0613557	Bacteria;Actinobacteria;Actinobacteria;Actinomycetales;Actinomycetaceae;Actinomyces	genus
133	180	0.133698	0.0115977	0.0321972	0.0603498	Bacteria;Spirochaetes;Spirochaetes;Spirochaetales;Spirochaetaceae;Treponema	genus
482	178	0.0239459	0.0347931	0.110901	0.0596793	Bacteria;Firmicutes;Clostridia;Clostridiales;Veillonellaceae	family
392	174	0.100772	0.0846632	0	0.0583382	Bacteria;Bacteroidetes;Flavobacteria;Flavobacteriales;Flavobacteriaceae;Capnocytophaga;haemolytica	species
15	174	0.0179594	0.0417517	0.107324	0.0583382	Bacteria;Actinobacteria;Actinobacteria;Actinomycetales;Micrococcaceae;Rothia	genus
416	167	0.142678	0.00463908	0.0178873	0.0559912	Bacteria;Firmicutes;Clostridia;Clostridiales;Lachnospiraceae;Oribacterium	genus
312	163	0.106759	0.0220356	0.0330916	0.0546501	Bacteria;Actinobacteria;Actinobacteria;Actinomycetales;Actinomycetaceae;Actinomyces	genus
231	155	0.0957835	0.00231954	0.0509789	0.0519679	Bacteria;Spirochaetes;Spirochaetes;Spirochaetales;Spirochaetaceae;Treponema	genus
359	153	0.0568715	0.0359529	0.0581338	0.0512974	Bacteria;Firmicutes;Bacilli;Lactobacillales;Streptococcaceae;Streptococcus	genus
158	152	0.0738331	0.0278345	0.0482958	0.0509621	Bacteria;Actinobacteria;Actinobacteria;Actinomycetales;Corynebacteriaceae;Corynebacterium	genus
442	150	0.0828128	0.0185563	0.0456127	0.0502915	Bacteria;Firmicutes;Clostridia;Clostridiales;Lachnospiraceae	family
98	150	0.0668489	0.0197161	0.0590282	0.0502915	Bacteria;Actinobacteria;Actinobacteria;Actinomycetales;Actinomycetaceae;Actinomyces	genus
2	149	0.000997745	0.0997402	0.0554507	0.0499562	Bacteria;Firmicutes;Clostridia;Clostridiales;Peptostreptococcaceae;Peptostreptococcus	genus
251	143	0.0558737	0.0336333	0.0518733	0.0479446	Bacteria;Actinobacteria;Actinobacteria;Actinomycetales;Corynebacteriaceae;Corynebacterium	genus
195	129	0.0538782	0.0568287	0.0232535	0.0432507	Bacteria;TM7	phylum
378	118	0.0389121	0.0881425	0.0026831	0.0395627	Bacteria;Proteobacteria;Betaproteobacteria;Burkholderiales	order
488	118	0.0698422	0.0185563	0.0286197	0.0395627	Bacteria;Bacteroidetes;Bacteroidia;Bacteroidales;Prevotellaceae;Prevotella	genus
399	113	0.0219504	0.0985804	0.0053662	0.0378863	Bacteria;Proteobacteria;Gammaproteobacteria	class
154	112	0.000997745	0.109018	0.0152042	0.037551	Bacteria;Firmicutes;Bacilli;Lactobacillales;Streptococcaceae;Streptococcus	genus
491	111	0.0708399	0	0.0357747	0.0372157	Bacteria;Proteobacteria;Gammaproteobacteria;Pasteurellales;Pasteurellaceae	family
148	111	0.0289346	0.0429115	0.0402465	0.0372157	Bacteria;Proteobacteria;Betaproteobacteria;Neisseriales;Neisseriaceae	family
245	110	0.0119729	0.104379	0.00715493	0.0368805	Bacteria;Proteobacteria;Gammaproteobacteria	class
235	110	0.0199549	0.0429115	0.0474014	0.0368805	Bacteria;Proteobacteria;Betaproteobacteria;Neisseriales;Neisseriaceae	family
35	106	0.0229481	0.0939414	0.00178873	0.0355393	Bacteria;Proteobacteria;Gammaproteobacteria;Vibrionales;Vibrionaceae	family
178	104	0.0848083	0.00927816	0.00983803	0.0348688	Bacteria;Firmicutes;Clostridia;Clostridiales	order
181	103	0.00199549	0.0417517	0.0581338	0.0345335	Bacteria;Firmicutes;Clostridia;Clostridiales;Veillonellaceae;Acidaminococcus	genus
138	102	0.0399098	0.00231954	0.053662	0.0341982	Bacteria;Firmicutes;Clostridia;Clostridiales;Ruminococcaceae	family
111	101	0.0319278	0.0788644	0.000894366	0.033863	Bacteria;Firmicutes;Clostridia;Clostridiales;Eubacteriaceae;Anaerovorax	genus
19	100	0.0558737	0.00231954	0.0375634	0.0335277	Bacteria;Firmicutes;Clostridia;Clostridiales;Eubacteriaceae;Anaerovorax	genus
515	100	0.0219504	0.0405919	0.0384578	0.0335277	Bacteria;Firmicutes;Bacilli;Lactobacillales;Streptococcaceae;Streptococcus	genus
406	99	0.0868038	0.0115977	0.00178873	0.0331924	Bacteria;Actinobacteria;Actinobacteria;Actinomycetales;Actinomycetaceae;Actinobaculum	genus
155	94	0	0	0.0840704	0.031516	Bacteria	domain
310	91	0.00598647	0.0951011	0.0026831	0.0305102	Bacteria;Proteobacteria;Gammaproteobacteria;Pasteurellales;Pasteurellaceae;Haemophilus	genus
300	91	0.00897971	0.0684264	0.0205704	0.0305102	Bacteria;Actinobacteria;Actinobacteria;Actinomycetales;Micrococcaceae;Rothia	genus
329	91	0.0169617	0.0231954	0.0482958	0.0305102	Bacteria;Firmicutes;Bacilli;Lactobacillales;Streptococcaceae;Streptococcus	genus
129	91	0.00798196	0.0220356	0.0572394	0.0305102	Bacteria;Firmicutes;Clostridia;Clostridiales;Veillonellaceae	family
360	90	0.0698422	0.0139172	0.00715493	0.0301749	Bacteria;TM7	phylum
383	87	0.00598647	0.0939414	0	0.0291691	Bacteria;Proteobacteria;Gammaproteobacteria;Pasteurellales;Pasteurellaceae;Haemophilus	genus
381	87	0.0818151	0	0.00447183	0.0291691	Bacteria;Firmicutes;Clostridia;Clostridiales;Veillonellaceae;Mitsuokella	genus
261	87	0.00199549	0.0881425	0.0080493	0.0291691	Bacteria;Actinobacteria;Actinobacteria;Actinomycetales;Actinomycetaceae;Actinomyces	genus
213	87	0.0139684	0.0371126	0.036669	0.0291691	Bacteria;Firmicutes;Clostridia;Clostridiales;Veillonellaceae;Veillonella	genus
33	86	0.00199549	0.0115977	0.0661831	0.0288338	Bacteria;Firmicutes;Bacilli;Lactobacillales;Streptococcaceae;Streptococcus;milleri	species
325	85	0.00698422	0.0835034	0.0053662	0.0284985	Bacteria;Proteobacteria;Gammaproteobacteria	class
241	84	0.0289346	0.0487103	0.0116268	0.0281633	Bacteria;Firmicutes;Bacilli;Lactobacillales;Streptococcaceae;Streptococcus	genus
490	83	0.0319278	0.0371126	0.016993	0.027828	Bacteria;Proteobacteria;Gammaproteobacteria	class
270	82	0.0758286	0.00231954	0.00357747	0.0274927	Bacteria;Actinobacteria;Actinobacteria;Actinomycetales;Actinomycetaceae;Actinobaculum	genus
132	79	0.000997745	0.0672667	0.0178873	0.0264869	Bacteria;Bacteroidetes;Bacteroidia;Bacteroidales;Prevotellaceae;Prevotella	genus
480	77	0.0708399	0.00695862	0	0.0258163	Bacteria;Actinobacteria;Actinobacteria;Actinomycetales;Corynebacteriaceae;Corynebacterium	genus
367	77	0.0608625	0.00927816	0.00715493	0.0258163	Bacteria;Bacteroidetes;Bacteroidia;Bacteroidales;Prevotellaceae;Prevotella	genus
17	77	0.0419053	0.0139172	0.0205704	0.0258163	Bacteria;Firmicutes;Clostridia;Clostridiales	order
64	75	0.0249436	0.0173965	0.0313028	0.0251458	Bacteria;TM7	phylum
74	73	0.00598647	0.0173965	0.0465071	0.0244752	Bacteria;Bacteroidetes;Bacteroidia;Bacteroidales;Prevotellaceae;Prevotella	genus
175	72	0.0339233	0	0.0339859	0.0241399	Bacteria;Bacteroidetes;Flavobacteria;Flavobacteriales;Flavobacteriaceae;Capnocytophaga	genus
326	71	0.0668489	0.00115977	0.0026831	0.0238047	Bacteria;Proteobacteria;Betaproteobacteria;Burkholderiales;Comamonadaceae	family
197	71	0.00299324	0.0672667	0.00894366	0.0238047	Bacteria;Bacteroidetes;Bacteroidia;Bacteroidales	order
444	71	0.0578692	0.00231954	0.00983803	0.0238047	Bacteria;Actinobacteria;Actinobacteria;Actinomycetales;Actinomycetaceae;Actinomyces	genus
465	71	0.0259414	0.0359529	0.0125211	0.0238047	Bacteria;Proteobacteria;Betaproteobacteria;Neisseriales;Neisseriaceae;Chitinilyticum;aquatile	species
218	70	0.0229481	0.0185563	0.0277254	0.0234694	Bacteria;Fusobacteria;Fusobacteria;Fusobacteriales;Fusobacteriaceae;Fusobacterium	genus
156	68	0.0478918	0.00463908	0.0143099	0.0227988	Bacteria;Bacteroidetes;Flavobacteria;Flavobacteriales;Flavobacteriaceae;Capnocytophaga	genus
91	65	0.0269391	0.0104379	0.0259366	0.021793	Bacteria;Actinobacteria;Actinobacteria;Actinomycetales;Actinomycetaceae;Actinomyces	genus
24	65	0.0139684	0.00463908	0.0420352	0.021793	Bacteria;Firmicutes;Bacilli;Lactobacillales;Streptococcaceae;Streptococcus	genus
280	64	0.0229481	0.0371126	0.0080493	0.0214577	Bacteria;Firmicutes;Clostridia;Clostridiales;Lachnospiraceae;Catonella	genus
453	64	0.0119729	0.00579885	0.0420352	0.0214577	Bacteria	domain
82	63	0.00698422	0.015077	0.0384578	0.0211224	Bacteria;Firmicutes;Clostridia;Clostridiales;Veillonellaceae	family
18	62	0.0389121	0.00231954	0.0187817	0.0207872	Bacteria;Firmicutes;Clostridia;Clostridiales;Lachnospiraceae	family
47	62	0.00399098	0.0336333	0.0259366	0.0207872	Bacteria	domain
180	62	0.0239459	0.00115977	0.0330916	0.0207872	Bacteria;Actinobacteria;Actinobacteria;Actinomycetales;Corynebacteriaceae;Corynebacterium	genus
234	61	0.0369166	0.0185563	0.00715493	0.0204519	Bacteria;Firmicutes;Bacilli;Lactobacillales;Streptococcaceae;Streptococcus	genus
255	60	0.00498873	0.0637873	0	0.0201166	Bacteria;Proteobacteria;Gammaproteobacteria;Enterobacteriales;Enterobacteriaceae	family
144	60	0.00199549	0.055669	0.00894366	0.0201166	Bacteria;Proteobacteria;Gammaproteobacteria;Enterobacteriales;Enterobacteriaceae;Enterobacter	genus
386	58	0.0538782	0	0.00357747	0.0194461	Bacteria;Proteobacteria	phylum
486	58	0.0219504	0.0104379	0.0241479	0.0194461	Bacteria;Actinobacteria;Actinobacteria;Actinomycetales;Corynebacteriaceae;Corynebacterium	genus
93	58	0.0199549	0.00463908	0.0304085	0.0194461	Bacteria;Actinobacteria;Actinobacteria;Actinomycetales;Corynebacteriaceae;Corynebacterium	genus
470	56	0.00399098	0.060308	0	0.0187755	Bacteria;Proteobacteria;Gammaproteobacteria;Vibrionales;Vibrionaceae;Vibrio	genus
179	55	0.0109752	0.045231	0.00447183	0.0184402	Bacteria;Actinobacteria;Actinobacteria;Actinomycetales;Micrococcaceae;Rothia	genus
73	55	0.00399098	0.0231954	0.0277254	0.0184402	Bacteria;Firmicutes;Clostridia;Clostridiales;Veillonellaceae	family
499	55	0.0159639	0.00347931	0.0321972	0.0184402	Bacteria;Firmicutes;Clostridia;Clostridiales;Veillonellaceae;Veillonella	genus
473	53	0.0299324	0.0220356	0.00357747	0.0177697	Bacteria;Proteobacteria;Betaproteobacteria;Neisseriales;Neisseriaceae;Chitinilyticum;aquatile	species
426	53	0.0419053	0.00115977	0.00894366	0.0177697	Bacteria;Bacteroidetes;Bacteroidia;Bacteroidales;Prevotellaceae;Prevotella	genus
350	53	0.0109752	0.0313138	0.0134155	0.0177697	Bacteria;Actinobacteria;Actinobacteria;Actinomycetales;Micrococcaceae;Rothia	genus
243	53	0.00199549	0.0382724	0.0160986	0.0177697	Bacteria;Firmicutes;Bacilli;Lactobacillales;Streptococcaceae;Streptococcus	genus
432	51	0.042903	0	0.00715493	0.0170991	Bacteria;Proteobacteria;Betaproteobacteria;Rhodocyclales;Rhodocyclaceae;Propionivibrio	genus
3	50	0	0.0545092	0.0026831	0.0167638	Bacteria;Firmicutes;Bacilli;Lactobacillales;Streptococcaceae;Streptococcus;thermophilus	species
494	50	0.0109752	0.0173965	0.0214648	0.0167638	Bacteria;Proteobacteria;Betaproteobacteria;Neisseriales;Neisseriaceae	family
273	49	0.0209526	0.0162368	0.0125211	0.0164286	Bacteria;Proteobacteria;Betaproteobacteria;Neisseriales;Neisseriaceae	family
448	48	0.0478918	0	0	0.0160933	Bacteria;Bacteroidetes;Bacteroidia;Bacteroidales	order
449	48	0.0399098	0.00927816	0	0.0160933	Bacteria;Proteobacteria;Gammaproteobacteria;Pasteurellales;Pasteurellaceae	family
167	48	0.00299324	0.0510299	0.000894366	0.0160933	Bacteria;Bacteroidetes;Bacteroidia;Bacteroidales;Prevotellaceae;Prevotella	genus
100	48	0.0239459	0.00463908	0.0178873	0.0160933	Bacteria;Actinobacteria;Actinobacteria;Actinomycetales;Corynebacteriaceae;Corynebacterium	genus
105	46	0.0219504	0.0104379	0.0134155	0.0154227	Bacteria;Fusobacteria;Fusobacteria;Fusobacteriales;Fusobacteriaceae;Fusobacterium	genus
317	45	0	0.0463908	0.00447183	0.0150875	Bacteria;Firmicutes;Bacilli;Lactobacillales;Streptococcaceae;Streptococcus	genus
52	45	0	0.0336333	0.0143099	0.0150875	Bacteria;Bacteroidetes;Bacteroidia;Bacteroidales;Prevotellaceae;Prevotella	genus
39	44	0.00798196	0.0313138	0.0080493	0.0147522	Bacteria;Firmicutes;Clostridia;Clostridiales;Veillonellaceae	family
388	44	0.0269391	0.00579885	0.0107324	0.0147522	Bacteria;Actinobacteria;Actinobacteria;Actinomycetales;Corynebacteriaceae;Corynebacterium	genus
418	43	0.0339233	0.00927816	0.000894366	0.0144169	Bacteria;Proteobacteria;Gammaproteobacteria	class
9	43	0	0.0429115	0.0053662	0.0144169	Bacteria;Bacteroidetes;Bacteroidia;Bacteroidales;Prevotellaceae;Prevotella	genus
295	43	0.0149662	0.0220356	0.0080493	0.0144169	Bacteria;Proteobacteria;Alphaproteobacteria;Rhizobiales;Phyllobacteriaceae;Mesorhizobium	genus
268	43	0.0139684	0.0185563	0.0116268	0.0144169	Bacteria;Actinobacteria;Actinobacteria;Actinomycetales;Actinomycetaceae;Actinomyces	genus
487	43	0.0239459	0.00463908	0.0134155	0.0144169	Bacteria;Firmicutes;Clostridia;Clostridiales	order
145	43	0.0189572	0.00231954	0.0196761	0.0144169	Bacteria;Bacteroidetes;Bacteroidia;Bacteroidales	order
34	43	0.0159639	0.00579885	0.0196761	0.0144169	Bacteria;Bacteroidetes;Bacteroidia;Bacteroidales	order
436	42	0.0329256	0.00231954	0.00626056	0.0140816	Bacteria;Actinobacteria;Actinobacteria;Actinomycetales	order
120	42	0.0219504	0.00115977	0.016993	0.0140816	Bacteria	domain
55	41	0	0.0475506	0	0.0137463	Bacteria;Firmicutes;Clostridia;Clostridiales;Lachnospiraceae	family
391	41	0.0339233	0	0.00626056	0.0137463	Bacteria;Bacteroidetes;Bacteroidia;Bacteroidales;Prevotellaceae;Prevotella	genus
302	41	0.0259414	0	0.0134155	0.0137463	Bacteria;Firmicutes;Clostridia;Clostridiales;Syntrophomonadaceae	family
358	41	0.0139684	0	0.0241479	0.0137463	Bacteria;Actinobacteria;Actinobacteria;Bifidobacteriales;Bifidobacteriaceae	family
229	40	0.000997745	0.0324736	0.00983803	0.0134111	Bacteria;Firmicutes;Clostridia;Clostridiales;Veillonellaceae;Veillonella	genus
164	40	0.0139684	0	0.0232535	0.0134111	Bacteria;Bacteroidetes	phylum
96	40	0.00199549	0.0115977	0.0250423	0.0134111	Bacteria;Actinobacteria;Actinobacteria;Actinomycetales;Micrococcaceae;Rothia	genus
415	39	0.0379143	0	0.000894366	0.0130758	Bacteria;Proteobacteria;Gammaproteobacteria;Pasteurellales;Pasteurellaceae	family
379	38	0.0349211	0.00231954	0.000894366	0.0127405	Bacteria;Spirochaetes;Spirochaetes;Spirochaetales;Spirochaetaceae;Treponema	genus
69	38	0.0219504	0.0127575	0.00447183	0.0127405	Bacteria;Actinobacteria;Actinobacteria;Actinomycetales;Actinomycetaceae;Actinomyces	genus
118	38	0.0269391	0.00347931	0.00715493	0.0127405	Bacteria;Actinobacteria;Actinobacteria;Actinomycetales;Actinomycetaceae;Actinomyces	genus
441	38	0.0189572	0.00579885	0.0125211	0.0127405	Bacteria;Bacteroidetes;Bacteroidia;Bacteroidales;Prevotellaceae;Prevotella	genus
285	37	0.0319278	0	0.00447183	0.0124052	Bacteria;Firmicutes	phylum
187	37	0.00498873	0.00115977	0.0277254	0.0124052	Bacteria;Bacteroidetes;Bacteroidia;Bacteroidales;Prevotellaceae;Prevotella	genus
308	37	0.00199549	0	0.0313028	0.0124052	Bacteria;Proteobacteria;Epsilonproteobacteria;Campylobacterales;Campylobacteraceae;Campylobacter	genus
464	36	0.0329256	0.00115977	0.00178873	0.01207	Bacteria;Actinobacteria;Actinobacteria;Actinomycetales;Actinomycetaceae;Actinobaculum	genus
382	36	0.0289346	0.00231954	0.00447183	0.01207	Bacteria;Firmicutes;Bacilli;Lactobacillales;Streptococcaceae;Streptococcus	genus
517	36	0.0209526	0.0115977	0.00447183	0.01207	Bacteria;Proteobacteria;Betaproteobacteria;Burkholderiales	order
61	36	0.00299324	0.00811839	0.0232535	0.01207	Bacteria;Proteobacteria;Betaproteobacteria;Neisseriales;Neisseriaceae;Neisseria	genus
63	35	0.00598647	0	0.0259366	0.0117347	Bacteria	domain
322	34	0.0299324	0	0.00357747	0.0113994	Bacteria;Bacteroidetes;Flavobacteria;Flavobacteriales;Flavobacteriaceae;Capnocytophaga	genus
5	34	0.0239459	0	0.00894366	0.0113994	Bacteria;Actinobacteria;Actinobacteria;Actinomycetales;Brevibacteriaceae	family
396	34	0.0169617	0	0.0152042	0.0113994	Bacteria;Bacteroidetes;Bacteroidia;Bacteroidales;Porphyromonadaceae;Porphyromonas;catoniae	species
58	34	0	0.0104379	0.0223592	0.0113994	Bacteria;Firmicutes;Bacilli;Lactobacillales;Aerococcaceae;Aerococcus	genus
405	33	0.0269391	0.00695862	0	0.0110641	Bacteria;Bacteroidetes;Bacteroidia;Bacteroidales;Prevotellaceae;Prevotella	genus
44	33	0.0119729	0.0220356	0.00178873	0.0110641	Bacteria;Firmicutes;Clostridia;Clostridiales;Eubacteriaceae;Mogibacterium	genus
410	33	0.00598647	0	0.0241479	0.0110641	Bacteria;Actinobacteria;Actinobacteria;Actinomycetales;Actinomycetaceae;Actinomyces	genus
212	33	0	0	0.0295141	0.0110641	Bacteria;Firmicutes;Clostridia;Clostridiales;Peptostreptococcaceae;Filifactor	genus
385	32	0.0319278	0	0	0.0107289	Bacteria;Bacteroidetes;Bacteroidia;Bacteroidales	order
88	32	0	0.0324736	0.00357747	0.0107289	Bacteria;Proteobacteria;Gammaproteobacteria;Vibrionales;Vibrionaceae;Salinivibrio	genus
92	32	0	0.0231954	0.0107324	0.0107289	Bacteria;Actinobacteria;Actinobacteria;Actinomycetales;Actinomycetaceae;Actinomyces	genus
227	32	0.00598647	0.00231954	0.0214648	0.0107289	Bacteria	domain
331	31	0	0.0278345	0.00626056	0.0103936	Bacteria;Actinobacteria;Actinobacteria;Actinomycetales;Micrococcaceae;Rothia	genus
313	31	0.0129707	0.00347931	0.0134155	0.0103936	Bacteria;Actinobacteria;Actinobacteria;Actinomycetales;Corynebacteriaceae;Corynebacterium	genus
50	31	0	0	0.0277254	0.0103936	Bacteria;Actinobacteria;Actinobacteria;Actinomycetales;Actinomycetaceae;Actinomyces;nasicola	species
466	30	0.0289346	0.00115977	0	0.0100583	Bacteria;Proteobacteria;Gammaproteobacteria;Cardiobacteriales;Cardiobacteriaceae;Cardiobacterium	genus
246	30	0.0189572	0.00927816	0.0026831	0.0100583	Bacteria;Firmicutes;Bacilli;Lactobacillales;Streptococcaceae;Streptococcus;oligofermentans	species
375	29	0.0179594	0.00695862	0.00447183	0.00972303	Bacteria;Proteobacteria;Gammaproteobacteria	class
171	29	0.00399098	0.0197161	0.00715493	0.00972303	Bacteria;Firmicutes;Bacilli;Lactobacillales;Streptococcaceae;Streptococcus	genus
262	29	0.00399098	0.0185563	0.0080493	0.00972303	Bacteria;Firmicutes;Clostridia;Clostridiales;Veillonellaceae	family
323	29	0.0119729	0	0.0152042	0.00972303	Bacteria;Spirochaetes;Spirochaetes;Spirochaetales;Spirochaetaceae;Treponema	genus
390	28	0.0269391	0.00115977	0	0.00938775	Bacteria;Actinobacteria;Actinobacteria;Actinomycetales	order
439	28	0.0149662	0.0104379	0.00357747	0.00938775	Bacteria;Proteobacteria;Alphaproteobacteria;Rhizobiales;Methylocystaceae;Methylocystis	genus
224	28	0.0109752	0.0104379	0.00715493	0.00938775	Bacteria;Proteobacteria;Betaproteobacteria;Methylophilales;Methylophilaceae;Methylovorus	genus
168	28	0.0119729	0	0.0143099	0.00938775	Bacteria;Bacteroidetes;Flavobacteria;Flavobacteriales;Flavobacteriaceae;Capnocytophaga	genus
292	27	0.00199549	0.0231954	0.00447183	0.00905247	Bacteria;Proteobacteria;Gammaproteobacteria;Pasteurellales;Pasteurellaceae;Haemophilus	genus
242	26	0.00399098	0.0255149	0	0.0087172	Bacteria;Proteobacteria;Gammaproteobacteria;Alteromonadales;Shewanellaceae;Shewanella	genus
372	26	0	0.030154	0	0.0087172	Bacteria;Proteobacteria;Gammaproteobacteria;Pasteurellales;Pasteurellaceae;Aggregatibacter;actinomycetemcomitans	species
265	26	0.0159639	0.00347931	0.00626056	0.0087172	Bacteria;Fusobacteria;Fusobacteria;Fusobacteriales;Fusobacteriaceae;Fusobacterium	genus
184	26	0.000997745	0.0197161	0.00715493	0.0087172	Bacteria	domain
102	26	0.00798196	0.00927816	0.00894366	0.0087172	Bacteria;Firmicutes;Bacilli;Lactobacillales;Streptococcaceae;Streptococcus	genus
344	26	0.00598647	0.0104379	0.00983803	0.0087172	Bacteria	domain
110	26	0.00798196	0.00231954	0.0143099	0.0087172	Bacteria;Firmicutes;Bacilli;Lactobacillales	order
276	25	0.0109752	0.0115977	0.00357747	0.00838192	Bacteria;Fusobacteria;Fusobacteria;Fusobacteriales;Fusobacteriaceae;Fusobacterium	genus
107	25	0.00897971	0.00579885	0.00983803	0.00838192	Bacteria;Actinobacteria;Actinobacteria;Actinomycetales;Actinomycetaceae;Actinomyces	genus
75	25	0	0.015077	0.0107324	0.00838192	Bacteria;Bacteroidetes;Bacteroidia;Bacteroidales;Prevotellaceae;Prevotella	genus
220	24	0.0169617	0.00579885	0.00178873	0.00804664	Bacteria;Actinobacteria;Actinobacteria;Acidimicrobiales	order
320	24	0.00399098	0.0173965	0.00447183	0.00804664	Bacteria;Actinobacteria;Actinobacteria;Actinomycetales;Actinomycetaceae;Actinomyces	genus
420	24	0.00399098	0.00695862	0.0125211	0.00804664	Bacteria;Proteobacteria;Betaproteobacteria;Neisseriales;Neisseriaceae;Neisseria	genus
514	23	0.0229481	0	0	0.00771137	Bacteria;Bacteroidetes;Bacteroidia;Bacteroidales	order
221	23	0.000997745	0.0255149	0	0.00771137	Bacteria;Firmicutes;Bacilli;Lactobacillales;Streptococcaceae;Streptococcus	genus
194	23	0	0.0266747	0	0.00771137	Bacteria;Firmicutes;Bacilli;Bacillales;Staphylococcaceae;Staphylococcus	genus
240	23	0.0139684	0.00579885	0.00357747	0.00771137	Bacteria;Fusobacteria;Fusobacteria;Fusobacteriales;Fusobacteriaceae;Fusobacterium	genus
274	23	0.000997745	0.0173965	0.00626056	0.00771137	Bacteria;TM7	phylum
198	23	0	0	0.0205704	0.00771137	Bacteria;Firmicutes;Clostridia;Clostridiales;Veillonellaceae	family
503	22	0.0219504	0	0	0.00737609	Bacteria;Proteobacteria;Gammaproteobacteria;Pasteurellales;Pasteurellaceae;Actinobacillus	genus
431	22	0.0189572	0.00347931	0	0.00737609	Bacteria;Actinobacteria;Actinobacteria;Actinomycetales;Actinomycetaceae;Actinomyces	genus
199	22	0.00399098	0.0104379	0.0080493	0.00737609	Bacteria;Proteobacteria;Betaproteobacteria;Neisseriales;Neisseriaceae;Kingella;kingae	species
258	22	0.00598647	0.00115977	0.0134155	0.00737609	Bacteria;Actinobacteria;Actinobacteria;Actinomycetales;Corynebacteriaceae;Corynebacterium;aquilae	species
135	22	0	0.00695862	0.0143099	0.00737609	Bacteria;Actinobacteria;Actinobacteria;Bifidobacteriales;Bifidobacteriaceae	family
21	22	0	0.00115977	0.0187817	0.00737609	Bacteria;Bacteroidetes;Bacteroidia;Bacteroidales;Prevotellaceae;Prevotella	genus
176	21	0	0.0243552	0	0.00704081	Bacteria;Proteobacteria;Betaproteobacteria;Neisseriales;Neisseriaceae;Neisseria	genus
210	21	0.0189572	0	0.00178873	0.00704081	Bacteria;Proteobacteria;Gammaproteobacteria;Pasteurellales;Pasteurellaceae	family
208	21	0.00199549	0.0185563	0.0026831	0.00704081	Bacteria;Actinobacteria;Actinobacteria;Actinomycetales;Actinomycetaceae;Actinomyces	genus
248	21	0	0.0208759	0.0026831	0.00704081	Bacteria;Bacteroidetes;Bacteroidia;Bacteroidales;Prevotellaceae;Prevotella	genus
303	21	0.00897971	0	0.0107324	0.00704081	Bacteria;Actinobacteria;Actinobacteria;Actinomycetales;Micrococcaceae;Rothia	genus
500	20	0.0199549	0	0	0.00670554	Bacteria;Actinobacteria;Actinobacteria;Actinomycetales;Actinomycetaceae;Actinobaculum	genus
315	20	0.00598647	0.00811839	0.00626056	0.00670554	Bacteria;Proteobacteria;Gammaproteobacteria	class
40	20	0	0.00231954	0.0160986	0.00670554	Bacteria;Firmicutes;Clostridia;Clostridiales;Veillonellaceae	family
28	20	0	0	0.0178873	0.00670554	Bacteria;Actinobacteria;Actinobacteria;Actinomycetales	order
412	19	0.0109752	0.00927816	0	0.00637026	Bacteria;Actinobacteria;Actinobacteria;Actinomycetales;Corynebacteriaceae;Corynebacterium	genus
335	19	0.00698422	0.0139172	0	0.00637026	Bacteria;Bacteroidetes;Bacteroidia;Bacteroidales;Prevotellaceae;Prevotella	genus
14	19	0.00997745	0.00115977	0.00715493	0.00637026	Bacteria;Actinobacteria;Actinobacteria;Actinomycetales	order
511	19	0.00498873	0.00347931	0.00983803	0.00637026	Bacteria;Actinobacteria;Actinobacteria;Actinomycetales;Actinomycetaceae;Actinomyces;georgiae	species
404	19	0	0.00579885	0.0125211	0.00637026	Bacteria;Actinobacteria;Actinobacteria;Actinomycetales;Micrococcaceae;Rothia	genus
354	19	0.00399098	0	0.0134155	0.00637026	Bacteria;Firmicutes;Bacilli;Lactobacillales;Streptococcaceae;Streptococcus	genus
89	19	0	0.00347931	0.0143099	0.00637026	Bacteria;TM7	phylum
461	18	0.0179594	0	0	0.00603498	Bacteria;Fusobacteria;Fusobacteria;Fusobacteriales;Leptotrichiaceae;Leptotrichia	genus
510	18	0.0179594	0	0	0.00603498	Bacteria;Actinobacteria;Actinobacteria;Actinomycetales;Actinomycetaceae;Actinobaculum	genus
272	18	0.00199549	0.0185563	0	0.00603498	Bacteria;Proteobacteria;Betaproteobacteria;Neisseriales;Neisseriaceae;Kingella	genus
414	18	0.0169617	0	0.000894366	0.00603498	Bacteria;Firmicutes;Clostridia;Clostridiales;Lachnospiraceae	family
260	18	0.00897971	0.00811839	0.00178873	0.00603498	Bacteria;Cyanobacteria	phylum
467	18	0.0119729	0	0.0053662	0.00603498	Bacteria;Firmicutes;Bacilli;Lactobacillales;Streptococcaceae;Streptococcus	genus
37	18	0.00598647	0.00579885	0.00626056	0.00603498	Bacteria;Firmicutes;Bacilli;Lactobacillales	order
330	18	0.00399098	0.00811839	0.00626056	0.00603498	Bacteria;Bacteroidetes;Bacteroidia;Bacteroidales;Prevotellaceae;Prevotella;shahii	species
506	17	0.0169617	0	0	0.00569971	Bacteria;Proteobacteria;Gammaproteobacteria;Pasteurellales;Pasteurellaceae;Actinobacillus	genus
400	17	0	0.0197161	0	0.00569971	Bacteria;Actinobacteria;Actinobacteria;Actinomycetales;Propionibacteriaceae;Propionibacterium	genus
384	17	0.00997745	0.00579885	0.00178873	0.00569971	Bacteria;Proteobacteria;Betaproteobacteria	class
186	17	0.000997745	0.015077	0.0026831	0.00569971	Bacteria;Fusobacteria;Fusobacteria;Fusobacteriales;Leptotrichiaceae;Leptotrichia	genus
226	17	0.000997745	0.00811839	0.0080493	0.00569971	Bacteria;Proteobacteria;Epsilonproteobacteria;Campylobacterales;Campylobacteraceae;Campylobacter	genus
471	16	0.00498873	0.0127575	0	0.00536443	Bacteria;Firmicutes;Clostridia;Clostridiales;Veillonellaceae	family
83	16	0	0.0173965	0.000894366	0.00536443	Bacteria;Proteobacteria;Gammaproteobacteria;Enterobacteriales;Enterobacteriaceae;Plesiomonas	genus
269	16	0	0.0162368	0.00178873	0.00536443	Bacteria;Proteobacteria;Gammaproteobacteria;Pasteurellales;Pasteurellaceae;Haemophilus	genus
160	16	0	0.00811839	0.0080493	0.00536443	Bacteria;Actinobacteria;Actinobacteria;Actinomycetales;Micrococcaceae;Rothia	genus
140	16	0.000997745	0.00231954	0.0116268	0.00536443	Bacteria;Firmicutes	phylum
54	16	0.00199549	0	0.0125211	0.00536443	Bacteria;Actinobacteria;Actinobacteria	class
236	15	0.000997745	0.0162368	0	0.00502915	Bacteria;Firmicutes;Bacilli;Lactobacillales;Streptococcaceae;Streptococcus	genus
86	15	0.00399098	0.0115977	0.000894366	0.00502915	Bacteria;Proteobacteria;Betaproteobacteria;Neisseriales;Neisseriaceae;Neisseria	genus
192	15	0.0109752	0.00115977	0.0026831	0.00502915	Bacteria;Proteobacteria;Epsilonproteobacteria;Campylobacterales;Campylobacteraceae;Campylobacter	genus
356	15	0.00598647	0.00579885	0.00357747	0.00502915	Bacteria;Actinobacteria;Actinobacteria;Actinomycetales;Micrococcaceae	family
338	15	0.00498873	0.00695862	0.00357747	0.00502915	Bacteria;Firmicutes;Bacilli;Lactobacillales;Streptococcaceae;Streptococcus	genus
492	15	0.00798196	0	0.00626056	0.00502915	Bacteria;Proteobacteria;Deltaproteobacteria;Desulfobacterales;Desulfobulbaceae;Desulfobulbus	genus
428	15	0.00698422	0	0.00715493	0.00502915	Bacteria;Bacteroidetes;Bacteroidia;Bacteroidales;Prevotellaceae;Prevotella	genus
183	15	0.00199549	0.00231954	0.00983803	0.00502915	Bacteria;Firmicutes;Bacilli;Lactobacillales;Lactobacillaceae;Lactobacillus	genus
402	14	0.0139684	0	0	0.00469388	Bacteria;Proteobacteria;Gammaproteobacteria;Pasteurellales;Pasteurellaceae;Haemophilus	genus
504	14	0.000997745	0.015077	0	0.00469388	Bacteria;Firmicutes	phylum
377	14	0	0.0162368	0	0.00469388	Bacteria;Actinobacteria;Actinobacteria;Actinomycetales;Propionibacteriaceae	family
357	14	0.00897971	0.00463908	0.000894366	0.00469388	Bacteria;Proteobacteria;Alphaproteobacteria;Rhizobiales;Hyphomicrobiaceae;Hyphomicrobium	genus
305	14	0.00798196	0.00231954	0.00357747	0.00469388	Bacteria;Actinobacteria;Actinobacteria;Actinomycetales;Propionibacteriaceae;Propionibacterium	genus
150	14	0.00199549	0.00927816	0.00357747	0.00469388	Bacteria;Proteobacteria;Alphaproteobacteria;Rhizobiales	order
422	13	0.0129707	0	0	0.0043586	Bacteria;Firmicutes;Bacilli;Lactobacillales;Streptococcaceae;Streptococcus	genus
365	13	0.0109752	0.00115977	0.000894366	0.0043586	Bacteria	domain
371	13	0.00399098	0.00927816	0.000894366	0.0043586	Bacteria;Firmicutes;Clostridia;Clostridiales	order
345	13	0.00997745	0	0.0026831	0.0043586	Bacteria;Bacteroidetes	phylum
452	13	0.00897971	0.00115977	0.0026831	0.0043586	Bacteria;Firmicutes;Clostridia;Clostridiales;Lachnospiraceae;Shuttleworthia	genus
299	13	0.00498873	0.00347931	0.00447183	0.0043586	Bacteria;Bacteroidetes;Sphingobacteria;Sphingobacteriales	order
87	13	0.00598647	0	0.00626056	0.0043586	Bacteria;Firmicutes	phylum
189	13	0.000997745	0.00579885	0.00626056	0.0043586	Bacteria	domain
48	13	0	0	0.0116268	0.0043586	Bacteria;Fusobacteria;Fusobacteria;Fusobacteriales;Leptotrichiaceae;Leptotrichia	genus
174	13	0	0	0.0116268	0.0043586	Bacteria;Bacteroidetes;Bacteroidia;Bacteroidales;Porphyromonadaceae;Porphyromonas;catoniae	species
394	12	0.0119729	0	0	0.00402332	Bacteria;Proteobacteria;Gammaproteobacteria;Pasteurellales;Pasteurellaceae;Actinobacillus;rossii	species
397	12	0.0119729	0	0	0.00402332	Bacteria;Firmicutes;Clostridia;Clostridiales;Peptococcaceae;Peptococcus	genus
463	12	0.0109752	0.00115977	0	0.00402332	Bacteria;Proteobacteria;Epsilonproteobacteria;Campylobacterales;Campylobacteraceae;Campylobacter	genus
316	12	0.00199549	0.0115977	0	0.00402332	Bacteria;Bacteroidetes;Bacteroidia;Bacteroidales;Prevotellaceae;Prevotella;nanceiensis	species
77	12	0.0109752	0	0.000894366	0.00402332	Bacteria;Bacteroidetes;Bacteroidia;Bacteroidales;Prevotellaceae;Prevotella;oralis	species
443	12	0.0109752	0	0.000894366	0.00402332	Bacteria;Proteobacteria;Gammaproteobacteria;Pasteurellales;Pasteurellaceae	family
479	12	0.00698422	0.00347931	0.00178873	0.00402332	Bacteria;Proteobacteria;Alphaproteobacteria;Rhizobiales;Bradyrhizobiaceae;Bradyrhizobium	genus
205	12	0.00299324	0.00811839	0.00178873	0.00402332	Bacteria;Proteobacteria;Gammaproteobacteria	class
353	12	0.000997745	0.00695862	0.00447183	0.00402332	Bacteria;Proteobacteria;Betaproteobacteria;Burkholderiales;Burkholderiaceae;Ralstonia	genus
401	12	0.00598647	0	0.0053662	0.00402332	Bacteria;Firmicutes	phylum
51	12	0	0	0.0107324	0.00402332	Bacteria;Firmicutes;Clostridia;Clostridiales;Lachnospiraceae	family
364	11	0.0109752	0	0	0.00368805	Bacteria;Firmicutes;Bacilli;Lactobacillales;Streptococcaceae;Streptococcus	genus
468	11	0.0109752	0	0	0.00368805	Bacteria;Firmicutes	phylum
445	11	0.00997745	0.00115977	0	0.00368805	Bacteria;Fusobacteria;Fusobacteria;Fusobacteriales;Fusobacteriaceae;Fusobacterium	genus
170	11	0	0.0127575	0	0.00368805	Bacteria;Actinobacteria;Actinobacteria;Actinomycetales;Actinomycetaceae;Actinomyces	genus
347	11	0.00698422	0.00347931	0.000894366	0.00368805	Bacteria;Proteobacteria;Betaproteobacteria;Neisseriales;Neisseriaceae;Neisseria	genus
126	11	0.00399098	0.00579885	0.00178873	0.00368805	Bacteria;Fusobacteria;Fusobacteria;Fusobacteriales;Fusobacteriaceae;Fusobacterium	genus
119	11	0	0.0104379	0.00178873	0.00368805	Bacteria;Firmicutes;Bacilli;Lactobacillales;Streptococcaceae;Streptococcus	genus
301	11	0.00598647	0.00115977	0.00357747	0.00368805	Bacteria;Firmicutes;Clostridia;Clostridiales;Veillonellaceae	family
498	11	0.00598647	0.00115977	0.00357747	0.00368805	Bacteria;Proteobacteria;Betaproteobacteria;Neisseriales;Neisseriaceae;Neisseria;meningitidis	species
25	11	0.00199549	0.00579885	0.00357747	0.00368805	Bacteria;Fusobacteria;Fusobacteria;Fusobacteriales;Leptotrichiaceae;Leptotrichia	genus
395	11	0.00399098	0.00115977	0.0053662	0.00368805	Bacteria;Actinobacteria;Actinobacteria;Bifidobacteriales;Bifidobacteriaceae;Bifidobacterium	genus
128	11	0.00399098	0	0.00626056	0.00368805	Bacteria;Bacteroidetes	phylum
124	11	0.00199549	0.00231954	0.00626056	0.00368805	Bacteria;Firmicutes;Bacilli;Lactobacillales;Streptococcaceae;Streptococcus	genus
264	11	0.00299324	0	0.00715493	0.00368805	Bacteria;Actinobacteria;Actinobacteria;Actinomycetales;Actinomycetaceae;Actinomyces	genus
200	11	0.000997745	0	0.00894366	0.00368805	Bacteria;Firmicutes	phylum
26	11	0	0	0.00983803	0.00368805	Bacteria;Firmicutes;Bacilli;Lactobacillales;Enterococcaceae;Enterococcus	genus
131	11	0	0	0.00983803	0.00368805	Bacteria;Bacteroidetes;Bacteroidia;Bacteroidales	order
458	10	0.00997745	0	0	0.00335277	Bacteria	domain
233	10	0	0.0115977	0	0.00335277	Bacteria;Actinobacteria;Actinobacteria;Actinomycetales;Actinomycetaceae;Actinomyces	genus
328	10	0.00498873	0.00463908	0.000894366	0.00335277	Bacteria;Actinobacteria;Actinobacteria;Actinomycetales;Actinomycetaceae;Actinomyces	genus
290	10	0.000997745	0.00811839	0.00178873	0.00335277	Bacteria;Actinobacteria;Actinobacteria;Actinomycetales;Actinomycetaceae;Actinomyces	genus
389	10	0.00598647	0.00115977	0.0026831	0.00335277	Bacteria;Actinobacteria;Actinobacteria;Actinomycetales;Corynebacteriaceae;Corynebacterium	genus
41	10	0.00299324	0.00463908	0.0026831	0.00335277	Bacteria	domain
143	10	0.00199549	0.00579885	0.0026831	0.00335277	Bacteria;Proteobacteria;Gammaproteobacteria;Vibrionales;Vibrionaceae	family
108	10	0.00598647	0	0.00357747	0.00335277	Bacteria;Proteobacteria;Betaproteobacteria;Neisseriales;Neisseriaceae;Neisseria;meningitidis	species
496	10	0.00598647	0	0.00357747	0.00335277	Bacteria	domain
337	10	0.00299324	0.00347931	0.00357747	0.00335277	Bacteria;Proteobacteria;Gammaproteobacteria;Cardiobacteriales;Cardiobacteriaceae;Cardiobacterium	genus
20	10	0.000997745	0.00579885	0.00357747	0.00335277	Bacteria;Proteobacteria;Betaproteobacteria	class
288	10	0.00498873	0	0.00447183	0.00335277	Bacteria;Fusobacteria;Fusobacteria;Fusobacteriales;Fusobacteriaceae;Fusobacterium	genus
43	10	0	0.00347931	0.00626056	0.00335277	Bacteria;Firmicutes;Bacilli;Lactobacillales;Aerococcaceae;Aerococcus	genus
185	10	0.000997745	0.00115977	0.00715493	0.00335277	Bacteria;Firmicutes;Clostridia;Clostridiales;Veillonellaceae	family
115	10	0	0	0.00894366	0.00335277	Bacteria;Actinobacteria;Actinobacteria;Actinomycetales;Actinomycetaceae;Actinomyces	genus
161	10	0	0	0.00894366	0.00335277	Bacteria;Proteobacteria;Betaproteobacteria;Neisseriales;Neisseriaceae;Neisseria	genus
130	9	0	0.0104379	0	0.00301749	Bacteria;Firmicutes;Bacilli;Bacillales;Staphylococcaceae;Gemella	genus
340	9	0.00798196	0	0.000894366	0.00301749	Bacteria;Proteobacteria;Betaproteobacteria;Neisseriales;Neisseriaceae	family
346	9	0.00798196	0	0.000894366	0.00301749	Bacteria;Proteobacteria;Gammaproteobacteria;Pasteurellales;Pasteurellaceae	family
162	9	0.00199549	0.00579885	0.00178873	0.00301749	Bacteria;Firmicutes;Bacilli;Lactobacillales;Streptococcaceae;Streptococcus	genus
122	9	0.00199549	0	0.00626056	0.00301749	Bacteria;Firmicutes;Clostridia;Clostridiales;Veillonellaceae;Veillonella	genus
112	9	0	0	0.0080493	0.00301749	Bacteria;Bacteroidetes;Bacteroidia;Bacteroidales;Prevotellaceae;Prevotella	genus
332	9	0	0	0.0080493	0.00301749	Bacteria;Proteobacteria;Betaproteobacteria;Neisseriales;Neisseriaceae	family
403	8	0.00798196	0	0	0.00268221	Bacteria;Actinobacteria;Actinobacteria;Actinomycetales;Corynebacteriaceae;Corynebacterium	genus
407	8	0.00798196	0	0	0.00268221	Bacteria;Bacteroidetes;Bacteroidia;Bacteroidales;Prevotellaceae;Prevotella;tannerae	species
279	8	0.00598647	0.00231954	0	0.00268221	Bacteria;Proteobacteria;Betaproteobacteria;Burkholderiales;Comamonadaceae;Pelomonas	genus
408	8	0	0.00927816	0	0.00268221	Bacteria;Bacteroidetes;Bacteroidia;Bacteroidales;Prevotellaceae;Prevotella	genus
109	8	0.00498873	0.00115977	0.00178873	0.00268221	Bacteria;Bacteroidetes;Flavobacteria;Flavobacteriales;Flavobacteriaceae;Capnocytophaga	genus
211	8	0.00199549	0.00115977	0.00447183	0.00268221	Bacteria;Firmicutes;Bacilli;Lactobacillales;Streptococcaceae;Streptococcus	genus
304	8	0	0.00231954	0.0053662	0.00268221	Bacteria;Firmicutes;Clostridia;Clostridiales;Veillonellaceae	family
90	8	0	0	0.00715493	0.00268221	Bacteria;Firmicutes;Clostridia;Clostridiales;Lachnospiraceae	family
459	7	0.00698422	0	0	0.00234694	Bacteria;Fusobacteria;Fusobacteria;Fusobacteriales;Leptotrichiaceae;Leptotrichia	genus
114	7	0.00498873	0	0.00178873	0.00234694	Bacteria;Firmicutes;Bacilli;Lactobacillales;Streptococcaceae;Streptococcus	genus
152	7	0.00498873	0	0.00178873	0.00234694	Bacteria;Bacteroidetes;Flavobacteria;Flavobacteriales;Flavobacteriaceae;Capnocytophaga	genus
209	7	0.00399098	0	0.0026831	0.00234694	Bacteria;Bacteroidetes;Sphingobacteria;Sphingobacteriales;Cytophagaceae;Sporocytophaga	genus
80	7	0.00299324	0	0.00357747	0.00234694	Bacteria;Proteobacteria;Betaproteobacteria;Burkholderiales;Oxalobacteraceae	family
271	7	0.00199549	0.00115977	0.00357747	0.00234694	Bacteria;Firmicutes;Bacilli;Lactobacillales;Streptococcaceae;Streptococcus	genus
78	7	0.000997745	0.00231954	0.00357747	0.00234694	Bacteria;Firmicutes;Clostridia;Clostridiales;Veillonellaceae	family
67	7	0	0.00231954	0.00447183	0.00234694	Bacteria;Firmicutes;Bacilli;Lactobacillales;Aerococcaceae;Aerococcus	genus
250	7	0.000997745	0	0.0053662	0.00234694	Bacteria;Bacteroidetes;Bacteroidia;Bacteroidales;Prevotellaceae;Prevotella;shahii	species
38	7	0	0	0.00626056	0.00234694	Bacteria;Bacteroidetes;Bacteroidia;Bacteroidales;Porphyromonadaceae;Porphyromonas;catoniae	species
134	7	0	0	0.00626056	0.00234694	Bacteria;Actinobacteria;Actinobacteria;Coriobacteriales;Coriobacteriaceae	family
204	7	0	0	0.00626056	0.00234694	Bacteria;Proteobacteria;Betaproteobacteria;Neisseriales;Neisseriaceae;Neisseria	genus
217	7	0	0	0.00626056	0.00234694	Bacteria;Proteobacteria;Gammaproteobacteria;Pseudomonadales;Pseudomonadaceae;Pseudomonas	genus
222	7	0	0	0.00626056	0.00234694	Bacteria;Firmicutes	phylum
237	7	0	0	0.00626056	0.00234694	Bacteria;Actinobacteria;Actinobacteria	class
267	7	0	0	0.00626056	0.00234694	Bacteria;Bacteroidetes;Bacteroidia;Bacteroidales;Porphyromonadaceae;Porphyromonas;asaccharolytica	species
409	6	0.00598647	0	0	0.00201166	Bacteria;Actinobacteria;Actinobacteria;Actinomycetales;Actinomycetaceae;Actinomyces	genus
435	6	0.00598647	0	0	0.00201166	Bacteria;Proteobacteria;Gammaproteobacteria;Pasteurellales;Pasteurellaceae	family
460	6	0.00598647	0	0	0.00201166	Bacteria;Proteobacteria;Gammaproteobacteria;Pasteurellales;Pasteurellaceae;Haemophilus;influenzae	species
483	6	0.00598647	0	0	0.00201166	Bacteria;Actinobacteria;Actinobacteria;Actinomycetales;Corynebacteriaceae;Corynebacterium	genus
485	6	0.00598647	0	0	0.00201166	Bacteria;Proteobacteria;Epsilonproteobacteria;Campylobacterales;Campylobacteraceae;Campylobacter	genus
376	6	0.00498873	0.00115977	0	0.00201166	Bacteria;Proteobacteria;Betaproteobacteria;Rhodocyclales;Rhodocyclaceae;Propionivibrio	genus
505	6	0.000997745	0.00579885	0	0.00201166	Bacteria;Proteobacteria;Gammaproteobacteria;Vibrionales;Vibrionaceae;Vibrio	genus
97	6	0	0.00695862	0	0.00201166	Bacteria;Proteobacteria;Epsilonproteobacteria;Campylobacterales;Campylobacteraceae;Campylobacter	genus
352	6	0	0.00695862	0	0.00201166	Bacteria;Bacteroidetes;Bacteroidia;Bacteroidales;Prevotellaceae;Prevotella	genus
81	6	0.00498873	0	0.000894366	0.00201166	Bacteria;Proteobacteria;Betaproteobacteria;Neisseriales;Neisseriaceae	family
127	6	0	0.00579885	0.000894366	0.00201166	Bacteria;Proteobacteria;Gammaproteobacteria;Vibrionales;Vibrionaceae	family
169	6	0.00299324	0.00115977	0.00178873	0.00201166	Bacteria;Proteobacteria;Alphaproteobacteria;Rhizobiales;Bradyrhizobiaceae;Bosea	genus
182	6	0.00299324	0.00115977	0.00178873	0.00201166	Bacteria;Fusobacteria;Fusobacteria;Fusobacteriales;Leptotrichiaceae;Leptotrichia	genus
104	6	0.000997745	0.00347931	0.00178873	0.00201166	Bacteria;Actinobacteria;Actinobacteria;Actinomycetales;Actinomycetaceae;Actinomyces	genus
215	6	0.00299324	0	0.0026831	0.00201166	Bacteria;Firmicutes;Bacilli;Lactobacillales;Streptococcaceae;Streptococcus	genus
287	6	0.00299324	0	0.0026831	0.00201166	Bacteria;Firmicutes;Bacilli;Lactobacillales;Streptococcaceae;Streptococcus	genus
291	6	0.00299324	0	0.0026831	0.00201166	Bacteria;Firmicutes;Bacilli;Lactobacillales;Streptococcaceae;Streptococcus	genus
46	6	0	0.00231954	0.00357747	0.00201166	Bacteria;Proteobacteria;Epsilonproteobacteria;Campylobacterales;Campylobacteraceae;Campylobacter	genus
29	6	0	0.00115977	0.00447183	0.00201166	Bacteria;Firmicutes;Clostridia;Clostridiales;Veillonellaceae;Acidaminococcus	genus
49	6	0	0	0.0053662	0.00201166	Bacteria;Firmicutes;Clostridia;Clostridiales	order
113	6	0	0	0.0053662	0.00201166	Bacteria;Firmicutes;Clostridia;Clostridiales;Veillonellaceae	family
146	6	0	0	0.0053662	0.00201166	Bacteria;Firmicutes;Clostridia;Clostridiales;Ruminococcaceae;Ruminococcus	genus
165	6	0	0	0.0053662	0.00201166	Bacteria;Firmicutes;Bacilli;Lactobacillales;Streptococcaceae;Streptococcus;constellatus	species
228	6	0	0	0.0053662	0.00201166	Bacteria;Proteobacteria;Betaproteobacteria;Neisseriales;Neisseriaceae;Neisseria	genus
266	6	0	0	0.0053662	0.00201166	Bacteria;Actinobacteria;Actinobacteria;Actinomycetales;Actinomycetaceae;Actinomyces;georgiae	species
296	6	0	0	0.0053662	0.00201166	Bacteria;Firmicutes;Clostridia;Clostridiales;Veillonellaceae	family
393	5	0.00498873	0	0	0.00167638	Bacteria;Proteobacteria;Betaproteobacteria;Neisseriales;Neisseriaceae;Neisseria	genus
425	5	0.00498873	0	0	0.00167638	Bacteria;Bacteroidetes;Flavobacteria;Flavobacteriales;Flavobacteriaceae;Capnocytophaga	genus
427	5	0.00498873	0	0	0.00167638	Bacteria;Actinobacteria;Actinobacteria;Actinomycetales;Actinomycetaceae;Actinomyces	genus
433	5	0.00498873	0	0	0.00167638	Bacteria;Proteobacteria;Epsilonproteobacteria;Campylobacterales;Campylobacteraceae;Campylobacter	genus
454	5	0.00498873	0	0	0.00167638	Bacteria;Fusobacteria;Fusobacteria;Fusobacteriales;Leptotrichiaceae;Leptotrichia;goodfellowii	species
457	5	0.00498873	0	0	0.00167638	Bacteria;Firmicutes;Clostridia;Clostridiales;Veillonellaceae	family
462	5	0.00498873	0	0	0.00167638	Bacteria;Actinobacteria;Actinobacteria;Actinomycetales;Actinomycetaceae;Actinomyces	genus
477	5	0.00498873	0	0	0.00167638	Bacteria;Actinobacteria;Actinobacteria;Actinomycetales;Actinomycetaceae;Actinobaculum	genus
495	5	0.00498873	0	0	0.00167638	Bacteria;Bacteroidetes;Flavobacteria;Flavobacteriales;Flavobacteriaceae;Capnocytophaga	genus
497	5	0.00498873	0	0	0.00167638	Bacteria;Proteobacteria;Gammaproteobacteria;Pasteurellales;Pasteurellaceae;Pasteurella;langaaensis	species
438	5	0.00399098	0.00115977	0	0.00167638	Bacteria;Proteobacteria;Gammaproteobacteria;Cardiobacteriales;Cardiobacteriaceae;Cardiobacterium;valvarum	species
125	5	0.00199549	0.00347931	0	0.00167638	Bacteria;Actinobacteria;Actinobacteria;Actinomycetales;Actinomycetaceae;Actinomyces	genus
341	5	0.00199549	0.00347931	0	0.00167638	Bacteria;Actinobacteria;Actinobacteria;Actinomycetales;Actinomycetaceae;Actinomyces	genus
419	5	0.00199549	0.00347931	0	0.00167638	Bacteria;Proteobacteria;Gammaproteobacteria;Vibrionales;Vibrionaceae;Vibrio	genus
455	5	0.000997745	0.00463908	0	0.00167638	Bacteria;Cyanobacteria	phylum
59	5	0	0.00579885	0	0.00167638	Bacteria;Proteobacteria;Gammaproteobacteria;Pasteurellales;Pasteurellaceae	family
286	5	0	0.00579885	0	0.00167638	Bacteria;Bacteroidetes;Bacteroidia;Bacteroidales;Prevotellaceae;Prevotella	genus
355	5	0	0.00579885	0	0.00167638	Bacteria;Proteobacteria;Betaproteobacteria;Neisseriales;Neisseriaceae	family
368	5	0	0.00579885	0	0.00167638	Bacteria;Proteobacteria;Betaproteobacteria;Neisseriales;Neisseriaceae;Neisseria;elongata	species
424	5	0	0.00579885	0	0.00167638	Bacteria;Spirochaetes;Spirochaetes;Spirochaetales;Spirochaetaceae;Treponema	genus
509	5	0	0.00579885	0	0.00167638	Bacteria;Firmicutes;Clostridia;Clostridiales;Veillonellaceae	family
513	5	0	0.00579885	0	0.00167638	Bacteria;Proteobacteria;Betaproteobacteria;Neisseriales;Neisseriaceae;Neisseria	genus
297	5	0.00399098	0	0.000894366	0.00167638	Bacteria;Proteobacteria;Epsilonproteobacteria;Campylobacterales;Campylobacteraceae;Campylobacter	genus
298	5	0.00399098	0	0.000894366	0.00167638	Bacteria;Proteobacteria;Betaproteobacteria;Neisseriales;Neisseriaceae;Neisseria;meningitidis	species
339	5	0.00399098	0	0.000894366	0.00167638	Bacteria;Proteobacteria;Betaproteobacteria;Burkholderiales	order
289	5	0.00299324	0.00115977	0.000894366	0.00167638	Bacteria;Bacteroidetes;Flavobacteria;Flavobacteriales;Cryomorphaceae;Owenweeksia	genus
324	5	0.000997745	0.00347931	0.000894366	0.00167638	Bacteria;Firmicutes	phylum
163	5	0	0.00463908	0.000894366	0.00167638	Bacteria;Firmicutes;Clostridia;Clostridiales;Lachnospiraceae	family
6	5	0.00299324	0	0.00178873	0.00167638	Bacteria;Proteobacteria;Gammaproteobacteria;Pasteurellales;Pasteurellaceae	family
173	5	0.00299324	0	0.00178873	0.00167638	Bacteria;Cyanobacteria	phylum
188	5	0.00299324	0	0.00178873	0.00167638	Bacteria;Actinobacteria;Actinobacteria;Actinomycetales;Actinomycetaceae;Actinomyces	genus
239	5	0.00199549	0.00115977	0.00178873	0.00167638	Bacteria;Firmicutes;Clostridia;Clostridiales;Lachnospiraceae	family
284	5	0.00199549	0.00115977	0.00178873	0.00167638	Bacteria;Firmicutes;Bacilli;Lactobacillales;Streptococcaceae;Streptococcus	genus
349	5	0.00199549	0.00115977	0.00178873	0.00167638	Bacteria;Actinobacteria;Actinobacteria;Actinomycetales;Actinomycetaceae;Actinomyces	genus
57	5	0	0.00347931	0.00178873	0.00167638	Bacteria;Actinobacteria;Actinobacteria;Actinomycetales;Actinomycetaceae;Actinomyces	genus
62	5	0	0.00347931	0.00178873	0.00167638	Bacteria;Firmicutes;Bacilli;Lactobacillales;Streptococcaceae;Streptococcus	genus
177	5	0.000997745	0.00115977	0.0026831	0.00167638	Bacteria;Actinobacteria;Actinobacteria;Actinomycetales;Actinomycetaceae;Actinomyces	genus
263	5	0.000997745	0.00115977	0.0026831	0.00167638	Bacteria;Firmicutes;Bacilli;Lactobacillales;Lactobacillaceae;Lactobacillus	genus
207	5	0	0.00231954	0.0026831	0.00167638	Bacteria;Actinobacteria;Actinobacteria;Actinomycetales;Micrococcaceae;Rothia	genus
223	5	0	0.00231954	0.0026831	0.00167638	Bacteria;Proteobacteria;Betaproteobacteria;Burkholderiales;Comamonadaceae;Rhodoferax	genus
65	5	0.000997745	0	0.00357747	0.00167638	Bacteria;Bacteroidetes;Bacteroidia;Bacteroidales;Prevotellaceae;Prevotella	genus
151	5	0.000997745	0	0.00357747	0.00167638	Bacteria;Actinobacteria;Actinobacteria;Actinomycetales;Actinomycetaceae;Actinomyces	genus
166	5	0.000997745	0	0.00357747	0.00167638	Bacteria;Bacteroidetes;Flavobacteria;Flavobacteriales;Flavobacteriaceae;Capnocytophaga	genus
42	5	0	0	0.00447183	0.00167638	Bacteria;Actinobacteria;Actinobacteria;Actinomycetales;Micrococcaceae;Rothia;aeria	species
66	5	0	0	0.00447183	0.00167638	Bacteria;Bacteroidetes;Bacteroidia;Bacteroidales;Porphyromonadaceae;Porphyromonas;catoniae	species
72	5	0	0	0.00447183	0.00167638	Bacteria;Actinobacteria;Actinobacteria;Actinomycetales;Micrococcaceae;Rothia;nasimurium	species
79	5	0	0	0.00447183	0.00167638	Bacteria;Bacteroidetes;Bacteroidia;Bacteroidales;Prevotellaceae;Prevotella	genus
84	5	0	0	0.00447183	0.00167638	Bacteria;Proteobacteria;Betaproteobacteria;Neisseriales;Neisseriaceae;Neisseria	genus
85	5	0	0	0.00447183	0.00167638	Bacteria;Firmicutes;Clostridia;Clostridiales;Veillonellaceae	family
95	5	0	0	0.00447183	0.00167638	Bacteria;Firmicutes;Bacilli;Lactobacillales;Carnobacteriaceae;Granulicatella	genus
101	5	0	0	0.00447183	0.00167638	Bacteria;Actinobacteria;Actinobacteria;Actinomycetales;Actinomycetaceae;Actinomyces	genus
106	5	0	0	0.00447183	0.00167638	Bacteria;Firmicutes;Bacilli;Lactobacillales;Streptococcaceae;Streptococcus	genus
116	5	0	0	0.00447183	0.00167638	Bacteria;Bacteroidetes;Flavobacteria;Flavobacteriales;Flavobacteriaceae;Capnocytophaga	genus
142	5	0	0	0.00447183	0.00167638	Bacteria;Firmicutes;Clostridia;Clostridiales;Ruminococcaceae	family
190	5	0	0	0.00447183	0.00167638	Bacteria;Firmicutes	phylum
230	5	0	0	0.00447183	0.00167638	Bacteria;Firmicutes;Clostridia;Clostridiales;Veillonellaceae	family
244	5	0	0	0.00447183	0.00167638	Bacteria;TM7	phylum
278	5	0	0	0.00447183	0.00167638	Bacteria;Bacteroidetes;Bacteroidia;Bacteroidales;Porphyromonadaceae;Porphyromonas;catoniae	species
307	5	0	0	0.00447183	0.00167638	Bacteria;Firmicutes;Clostridia;Clostridiales;Veillonellaceae;Selenomonas	genus
318	5	0	0	0.00447183	0.00167638	Bacteria;Proteobacteria;Gammaproteobacteria;Aeromonadales;Succinivibrionaceae;Succinivibrio	genus
319	5	0	0	0.00447183	0.00167638	Bacteria;Actinobacteria;Actinobacteria;Actinomycetales;Actinomycetaceae;Actinomyces	genus
321	5	0	0	0.00447183	0.00167638	Bacteria;Actinobacteria;Actinobacteria;Actinomycetales;Actinomycetaceae;Actinomyces;nasicola	species
334	5	0	0	0.00447183	0.00167638	Bacteria;Firmicutes;Clostridia;Clostridiales;Veillonellaceae;Veillonella	genus
