# Supplementary material for: Defining the healthy "core microbiome" of oral microbial communities
Source: BMC Microbiol. 2009 Dec 15;9:259. doi: 10.1186/1471-2180-9-259 (PMC2805672; doi:10.1186/1471-2180-9-259)
Supplement: Additional file 3 — Full list and taxonomy of OTUs clustered at 10% difference in descending order of their relative abundance (%). This is an Excel file listing all 320 OTUs, abundance and the taxonomic assignment of each OTU per individual S1, S2 and S3. [file 1471-2180-9-259-S3.XLS]

## Sheet: Additional file 3
Additional file 3. OTUs clustered at 10% difference and taxonomy in descending order of their relative abundance (%) .
ID of	Size		Volunteer
OTU	(reads)	S1 (%)	S2 (%)	S3 (%)	Total (%)	Taxonomy	Rank
13	28365	11.2476	11.3379	6.54318	9.51013	Bacteria;Proteobacteria;Betaproteobacteria;Neisseriales;Neisseriaceae;Neisseria	genus
312	26719	12.8639	5.24564	8.32029	8.95826	Bacteria;Firmicutes;Bacilli;Lactobacillales;Streptococcaceae;Streptococcus	genus
1	23833	3.55896	5.91367	13.5649	7.99065	Bacteria;Firmicutes;Bacilli;Lactobacillales;Streptococcaceae;Streptococcus	genus
99	22592	12.1146	3.38073	6.73905	7.57457	Bacteria;Actinobacteria;Actinobacteria;Actinomycetales;Corynebacteriaceae;Corynebacterium	genus
205	18485	1.66324	7.72639	9.08319	6.19759	Bacteria;Actinobacteria;Actinobacteria;Actinomycetales;Micrococcaceae;Rothia	genus
263	14135	2.80666	12.6148	0.397993	4.73914	Bacteria;Proteobacteria;Gammaproteobacteria;Pasteurellales;Pasteurellaceae;Haemophilus	genus
223	11513	1.65027	3.13834	6.3974	3.86004	Bacteria;Firmicutes;Clostridia;Clostridiales;Veillonellaceae	family
294	10209	4.50183	2.40652	3.2394	3.42284	Bacteria;Actinobacteria;Actinobacteria;Actinomycetales;Actinomycetaceae;Actinomyces	genus
217	10074	0.729352	9.75019	0.837127	3.37758	Bacteria;Firmicutes;Bacilli;Lactobacillales;Streptococcaceae;Streptococcus	genus
150	7778	4.16958	0.688903	2.68757	2.60778	Bacteria;Bacteroidetes;Flavobacteria;Flavobacteriales;Flavobacteriaceae;Capnocytophaga	genus
112	7257	1.36392	2.56889	3.2868	2.4331	Bacteria;Firmicutes;Bacilli;Lactobacillales;Carnobacteriaceae;Granulicatella	genus
9	6824	0.420051	4.18561	2.49886	2.28793	Bacteria;Bacteroidetes;Bacteroidia;Bacteroidales;Prevotellaceae;Prevotella	genus
81	6722	0.828128	0.548571	4.84657	2.25373	Bacteria;Firmicutes	phylum
163	6711	2.24393	1.01016	3.21167	2.25004	Bacteria;Bacteroidetes;Bacteroidia;Bacteroidales;Porphyromonadaceae;Porphyromonas;catoniae	species
162	6500	1.04364	3.10354	2.48455	2.1793	Bacteria;Firmicutes;Bacilli;Lactobacillales;Streptococcaceae;Streptococcus	genus
130	6171	1.10251	4.89423	0.756634	2.06899	Bacteria;Actinobacteria;Actinobacteria;Actinomycetales;Actinomycetaceae;Actinomyces	genus
298	5865	3.82735	1.36969	0.758423	1.9664	Bacteria;Proteobacteria;Gammaproteobacteria;Pasteurellales;Pasteurellaceae	family
278	3376	0.293337	0.473186	2.39154	1.13189	Bacteria;Proteobacteria;Betaproteobacteria;Neisseriales;Neisseriaceae;Neisseria	genus
83	3322	1.01371	0.861709	1.39789	1.11379	Bacteria;Fusobacteria;Fusobacteria;Fusobacteriales;Fusobacteriaceae;Fusobacterium	genus
151	3317	3.11995	0.147291	0.0563451	1.11211	Bacteria;Actinobacteria;Actinobacteria;Actinomycetales;Actinomycetaceae;Actinobaculum	genus
264	2843	1.62034	0.132214	0.988275	0.953192	Bacteria;Fusobacteria;Fusobacteria;Fusobacteriales;Fusobacteriaceae;Fusobacterium	genus
8	2816	0.572706	1.44623	0.889895	0.94414	Bacteria;Proteobacteria;Gammaproteobacteria;Pasteurellales;Pasteurellaceae;Haemophilus	genus
292	2743	1.69916	0.881425	0.250423	0.919664	Bacteria;Fusobacteria;Fusobacteria;Fusobacteriales;Leptotrichiaceae;Leptotrichia	genus
301	2617	0.981781	0.846632	0.807613	0.877419	Bacteria;Actinobacteria;Actinobacteria;Actinomycetales;Corynebacteriaceae;Corynebacterium	genus
68	2519	1.60338	0.323576	0.566134	0.844562	Bacteria;Firmicutes;Bacilli;Lactobacillales;Streptococcaceae;Streptococcus;cristatus	species
114	2464	0.85407	0.440713	1.09828	0.826122	Bacteria;Proteobacteria;Epsilonproteobacteria;Campylobacterales;Campylobacteraceae;Campylobacter	genus
209	2430	1.42777	0.369967	0.608169	0.814723	Bacteria;Proteobacteria;Gammaproteobacteria;Cardiobacteriales;Cardiobacteriaceae;Cardiobacterium	genus
265	2372	1.69816	0.593802	0.14131	0.795277	Bacteria;Bacteroidetes;Bacteroidia;Bacteroidales	order
51	1917	1.07158	0.785164	0.148465	0.642726	Bacteria;Proteobacteria;Betaproteobacteria;Burkholderiales	order
134	1820	0.273382	1.1041	0.531254	0.610204	Bacteria;Actinobacteria;Actinobacteria;Actinomycetales;Micrococcaceae;Rothia	genus
40	1810	0.380141	0.509139	0.885423	0.606851	Bacteria;TM7	phylum
271	1696	0.24345	0.845472	0.646627	0.568629	Bacteria;Firmicutes;Bacilli;Lactobacillales;Streptococcaceae;Streptococcus	genus
221	1344	0.514836	0.070746	0.685979	0.450612	Bacteria;Bacteroidetes;Bacteroidia;Bacteroidales;Prevotellaceae;Prevotella	genus
226	1315	0.623591	0.547411	0.194972	0.440889	Bacteria;Fusobacteria;Fusobacteria;Fusobacteriales;Fusobacteriaceae;Fusobacterium	genus
182	1199	0.644543	0.186723	0.350592	0.401997	Bacteria;Actinobacteria;Actinobacteria;Actinomycetales;Actinomycetaceae;Actinomyces	genus
195	1171	0.445992	0.570607	0.207493	0.392609	Bacteria;Bacteroidetes;Bacteroidia;Bacteroidales;Prevotellaceae;Prevotella	genus
274	1023	0.413066	0.070746	0.490113	0.342988	Bacteria;TM7	phylum
80	1015	0.317283	0.215717	0.457021	0.340306	Bacteria;Firmicutes;Clostridia;Clostridiales;Lachnospiraceae	family
235	1012	0.969808	0.0197161	0.0205704	0.3393	Bacteria;Fusobacteria;Fusobacteria;Fusobacteriales;Leptotrichiaceae;Leptotrichia	genus
7	879	0.524814	0.070746	0.261155	0.294708	Bacteria;Firmicutes;Clostridia;Clostridiales;Veillonellaceae;Selenomonas	genus
120	875	0.289346	0.25051	0.330021	0.293367	Bacteria;Fusobacteria;Fusobacteria;Fusobacteriales;Fusobacteriaceae;Fusobacterium	genus
260	869	0.788219	0.0614678	0.0232535	0.291356	Bacteria;Actinobacteria;Actinobacteria;Actinomycetales	order
250	852	0.382136	0.160048	0.296035	0.285656	Bacteria;Bacteroidetes;Flavobacteria;Flavobacteriales;Flavobacteriaceae;Capnocytophaga	genus
194	761	0.369166	0.299221	0.118951	0.255146	Bacteria;Proteobacteria;Betaproteobacteria;Burkholderiales;Comamonadaceae;Acidovorax	genus
33	626	0.178596	0.172806	0.266521	0.209883	Bacteria;Actinobacteria;Actinobacteria	class
253	597	0.326263	0.00231954	0.23969	0.20016	Bacteria;Firmicutes;Clostridia;Clostridiales;Veillonellaceae;Selenomonas	genus
167	583	0.40708	0.0139172	0.145782	0.195466	Bacteria;Bacteroidetes;Bacteroidia;Bacteroidales;Prevotellaceae;Prevotella;nigrescens	species
111	573	0.444994	0.0498701	0.0751268	0.192114	Bacteria;Fusobacteria;Fusobacteria;Fusobacteriales;Fusobacteriaceae;Fusobacterium	genus
316	571	0.130705	0.124095	0.297824	0.191443	Bacteria;Actinobacteria;Actinobacteria;Actinomycetales;Actinomycetaceae;Actinomyces	genus
299	560	0.0678467	0.207599	0.279937	0.187755	Bacteria;Firmicutes;Clostridia;Clostridiales;Veillonellaceae	family
313	548	0.445992	0	0.090331	0.183732	Bacteria;TM7	phylum
259	540	0.0538782	0.0719057	0.379211	0.181049	Bacteria;Firmicutes;Clostridia;Clostridiales;Veillonellaceae	family
272	513	0.417057	0.0255149	0.0652887	0.171997	Bacteria;Bacteroidetes;Bacteroidia;Bacteroidales;Prevotellaceae;Prevotella;tannerae	species
181	507	0.042903	0.158888	0.292458	0.169985	Bacteria;Actinobacteria;Actinobacteria;Actinomycetales;Propionibacteriaceae	family
16	479	0.244448	0.15077	0.0930141	0.160598	Bacteria;Fusobacteria;Fusobacteria;Fusobacteriales;Leptotrichiaceae;Leptotrichia	genus
152	473	0	0.00115977	0.422141	0.158586	Bacteria;Actinobacteria;Actinobacteria;Actinomycetales	order
148	472	0.0788219	0.358369	0.0751268	0.158251	Bacteria;Actinobacteria;Actinobacteria;Actinomycetales;Actinomycetaceae;Actinomyces	genus
18	456	0.0848083	0.215717	0.165458	0.152886	Bacteria;Bacteroidetes;Bacteroidia;Bacteroidales;Prevotellaceae;Prevotella	genus
3	447	0.18159	0.0266747	0.216437	0.149869	Bacteria;Firmicutes;Clostridia;Clostridiales;Peptostreptococcaceae;Parvimonas	genus
89	445	0.0409075	0.134533	0.257578	0.149198	Bacteria;Firmicutes;Clostridia;Clostridiales	order
319	445	0.160637	0.329375	0	0.149198	Bacteria;Fusobacteria;Fusobacteria;Fusobacteriales;Leptotrichiaceae;Leptotrichia;goodfellowii	species
258	437	0.337238	0.030154	0.0652887	0.146516	Bacteria;Bacteroidetes;Bacteroidia;Bacteroidales;Prevotellaceae;Prevotella	genus
197	433	0.246443	0.0185563	0.152042	0.145175	Bacteria;Bacteroidetes;Flavobacteria;Flavobacteriales;Flavobacteriaceae	family
126	432	0.129707	0.209918	0.108218	0.14484	Bacteria;Firmicutes;Clostridia;Clostridiales;Lachnospiraceae;Moryella	genus
48	419	0.0957835	0.197161	0.136838	0.140481	Bacteria;Firmicutes;Clostridia;Clostridiales;Lachnospiraceae;Oribacterium	genus
306	412	0.411071	0	0	0.138134	Bacteria;Bacteroidetes;Bacteroidia;Bacteroidales	order
230	386	0.0967813	0.118297	0.167247	0.129417	Bacteria;Firmicutes	phylum
231	377	0.251432	0.0115977	0.102852	0.126399	Bacteria;Firmicutes;Clostridia;Clostridiales;Veillonellaceae;Selenomonas	genus
219	376	0.210524	0.0498701	0.109113	0.126064	Bacteria;Bacteroidetes;Bacteroidia;Bacteroidales;Porphyromonadaceae;Porphyromonas	genus
140	354	0.0698422	0.125255	0.157408	0.118688	Bacteria;Firmicutes;Bacilli;Lactobacillales;Streptococcaceae;Streptococcus	genus
174	341	0.0179594	0.0893023	0.220014	0.114329	Bacteria;Actinobacteria;Actinobacteria;Actinomycetales;Actinomycetaceae;Actinomyces	genus
146	337	0.148664	0.0336333	0.142204	0.112988	Bacteria;Actinobacteria;Actinobacteria;Actinomycetales;Corynebacteriaceae;Corynebacterium	genus
317	333	0.157644	0.0139172	0.145782	0.111647	Bacteria;Firmicutes;Clostridia;Clostridiales;Veillonellaceae	family
173	330	0.0947858	0.196001	0.0590282	0.110641	Bacteria;Proteobacteria;Gammaproteobacteria;Pasteurellales;Pasteurellaceae;Haemophilus	genus
166	327	0.00399098	0	0.28888	0.109636	Bacteria;Firmicutes;Clostridia;Clostridiales;Veillonellaceae	family
62	323	0.178596	0.0463908	0.0930141	0.108294	Bacteria;Actinobacteria;Actinobacteria;Actinomycetales;Actinomycetaceae;Actinomyces	genus
61	305	0.0289346	0.121776	0.152937	0.102259	Bacteria;Actinobacteria;Actinobacteria;Actinomycetales;Micrococcaceae;Rothia	genus
82	292	0.104763	0.0173965	0.153831	0.0979008	Bacteria;Bacteroidetes;Bacteroidia;Bacteroidales	order
43	291	0.178596	0.0231954	0.0822817	0.0975656	Bacteria;Bacteroidetes;Bacteroidia;Bacteroidales	order
20	286	0.0518827	0.262108	0.00715493	0.0958892	Bacteria;Proteobacteria;Gammaproteobacteria	class
266	273	0.054876	0.226155	0.0205704	0.0915306	Bacteria;Proteobacteria;Gammaproteobacteria	class
137	270	0.0698422	0.10206	0.100169	0.0905247	Bacteria;Proteobacteria;Betaproteobacteria;Neisseriales;Neisseriaceae	family
147	266	0.0448985	0.231954	0.0187817	0.0891836	Bacteria;Proteobacteria;Gammaproteobacteria	class
64	261	0.0868038	0.0974207	0.080493	0.0875073	Bacteria;Firmicutes;Erysipelotrichi;Erysipelotrichales;Erysipelotrichaceae	family
238	257	0.0638557	0.00811839	0.166352	0.0861661	Bacteria;Bacteroidetes;Bacteroidia;Bacteroidales;Prevotellaceae;Prevotella	genus
200	253	0.0109752	0.221516	0.0456127	0.084825	Bacteria;Firmicutes;Bacilli;Lactobacillales;Aerococcaceae;Abiotrophia	genus
224	246	0.187576	0.015077	0.0402465	0.0824781	Bacteria;Fusobacteria;Fusobacteria;Fusobacteriales;Leptotrichiaceae;Leptotrichia	genus
27	234	0.0997745	0.10322	0.0402465	0.0784548	Bacteria;Firmicutes;Clostridia;Clostridiales;Eubacteriaceae;Anaerovorax	genus
193	228	0.0409075	0.176285	0.0313028	0.0764431	Bacteria;Proteobacteria;Gammaproteobacteria	class
69	222	0.0439008	0.00811839	0.152937	0.0744315	Bacteria;Bacteroidetes;Bacteroidia;Bacteroidales;Prevotellaceae;Prevotella	genus
118	221	0.0987768	0.0208759	0.0930141	0.0740962	Bacteria;Firmicutes;Bacilli;Lactobacillales;Streptococcaceae;Streptococcus;pneumoniae	species
6	217	0.046894	0	0.152042	0.0727551	Bacteria;Actinobacteria;Actinobacteria;Actinomycetales;Actinomycetaceae;Actinomyces;israelii	species
32	216	0.0349211	0.015077	0.150254	0.0724198	Bacteria;Firmicutes;Bacilli;Lactobacillales	order
303	206	0.169617	0.00347931	0.0295141	0.069067	Bacteria;TM7	phylum
39	200	0.0907948	0.0289942	0.0751268	0.0670554	Bacteria;Actinobacteria;Actinobacteria;Actinomycetales;Corynebacteriaceae;Corynebacterium	genus
149	196	0.0209526	0.193682	0.00715493	0.0657143	Bacteria;Proteobacteria;Gammaproteobacteria	class
268	191	0.0828128	0.0661069	0.0456127	0.0640379	Bacteria;Firmicutes;Clostridia;Clostridiales;Lachnospiraceae	family
119	188	0.0369166	0.055669	0.0921197	0.063032	Bacteria;Actinobacteria;Actinobacteria;Actinomycetales;Micrococcaceae;Rothia	genus
255	185	0.133698	0.0173965	0.0321972	0.0620262	Bacteria;Spirochaetes;Spirochaetes;Spirochaetales;Spirochaetaceae;Treponema	genus
191	184	0.107756	0.00231954	0.0661831	0.0616909	Bacteria;Spirochaetes;Spirochaetes;Spirochaetales;Spirochaetaceae;Treponema	genus
103	181	0.126714	0.0231954	0.0304085	0.0606851	Bacteria;Firmicutes;Clostridia;Clostridiales	order
123	181	0.104763	0.0846632	0.0026831	0.0606851	Bacteria;Bacteroidetes;Flavobacteria;Flavobacteriales;Flavobacteriaceae;Capnocytophaga;haemolytica	species
275	180	0.151657	0.00579885	0.0205704	0.0603498	Bacteria;Firmicutes;Clostridia;Clostridiales;Lachnospiraceae;Oribacterium	genus
53	163	0.0169617	0.0371126	0.101958	0.0546501	Bacteria;Firmicutes;Clostridia;Clostridiales;Veillonellaceae	family
320	154	0.0598647	0.0997402	0.00715493	0.0516326	Bacteria;Proteobacteria;Betaproteobacteria;Burkholderiales	order
2	149	0.000997745	0.0997402	0.0554507	0.0499562	Bacteria;Firmicutes;Clostridia;Clostridiales;Peptostreptococcaceae;Peptostreptococcus	genus
222	146	0.0279369	0.0463908	0.0697606	0.0489504	Bacteria;Firmicutes;Bacilli;Lactobacillales;Streptococcaceae;Streptococcus	genus
113	129	0.0538782	0.0568287	0.0232535	0.0432507	Bacteria;TM7	phylum
90	127	0.00199549	0.125255	0.0152042	0.0425802	Bacteria;Firmicutes;Bacilli;Lactobacillales;Streptococcaceae;Streptococcus	genus
108	119	0.0448985	0.0324736	0.0411409	0.0398979	Bacteria;Actinobacteria;Actinobacteria;Actinomycetales;Actinomycetaceae;Actinomyces	genus
71	114	0.0458963	0.00347931	0.0581338	0.0382216	Bacteria;Firmicutes;Clostridia;Clostridiales;Ruminococcaceae	family
184	113	0.0279369	0.0951011	0.0026831	0.0378863	Bacteria;Proteobacteria;Gammaproteobacteria;Pasteurellales;Pasteurellaceae;Haemophilus	genus
269	113	0.0907948	0.00463908	0.0160986	0.0378863	Bacteria;Actinobacteria;Actinobacteria;Actinomycetales;Actinomycetaceae;Actinomyces	genus
304	111	0.0708399	0	0.0357747	0.0372157	Bacteria;Proteobacteria;Gammaproteobacteria;Pasteurellales;Pasteurellaceae	family
115	108	0.0349211	0.0730655	0.00894366	0.0362099	Bacteria;Bacteroidetes;Bacteroidia;Bacteroidales	order
42	107	0.0219504	0.0429115	0.0429296	0.0358746	Bacteria;Firmicutes;Bacilli;Lactobacillales;Streptococcaceae;Streptococcus	genus
101	100	0.0458963	0	0.0482958	0.0335277	Bacteria;Bacteroidetes;Flavobacteria;Flavobacteriales;Flavobacteriaceae;Capnocytophaga	genus
91	94	0	0	0.0840704	0.031516	Bacteria	domain
233	92	0.00598647	0.0997402	0	0.0308455	Bacteria;Proteobacteria;Gammaproteobacteria;Pasteurellales;Pasteurellaceae;Haemophilus	genus
185	91	0.00299324	0.0788644	0.0178873	0.0305102	Bacteria;Bacteroidetes;Bacteroidia;Bacteroidales;Prevotellaceae;Prevotella	genus
218	90	0.0698422	0.0139172	0.00715493	0.0301749	Bacteria;TM7	phylum
154	87	0.00199549	0.0881425	0.0080493	0.0291691	Bacteria;Actinobacteria;Actinobacteria;Actinomycetales;Actinomycetaceae;Actinomyces	genus
45	84	0.00798196	0.0417517	0.0357747	0.0281633	Bacteria;Firmicutes;Clostridia;Clostridiales;Veillonellaceae	family
288	80	0.0628579	0.0104379	0.00715493	0.0268221	Bacteria;Proteobacteria;Gammaproteobacteria	class
297	77	0.0708399	0.00695862	0	0.0258163	Bacteria;Actinobacteria;Actinobacteria;Actinomycetales;Corynebacteriaceae;Corynebacterium	genus
246	76	0.0269391	0.0498701	0.0053662	0.025481	Bacteria;Bacteroidetes;Bacteroidia;Bacteroidales;Prevotellaceae;Prevotella	genus
105	74	0.0299324	0.00115977	0.0384578	0.0248105	Bacteria;Actinobacteria;Actinobacteria;Actinomycetales;Corynebacteriaceae;Corynebacterium	genus
46	73	0.00598647	0.0173965	0.0465071	0.0244752	Bacteria;Bacteroidetes;Bacteroidia;Bacteroidales;Prevotellaceae;Prevotella	genus
121	73	0.00399098	0.0371126	0.0330916	0.0244752	Bacteria	domain
169	71	0.0169617	0.00463908	0.0447183	0.0238047	Bacteria;Firmicutes;Bacilli;Lactobacillales;Streptococcaceae;Streptococcus	genus
287	71	0.0259414	0.0359529	0.0125211	0.0238047	Bacteria;Proteobacteria;Betaproteobacteria;Neisseriales;Neisseriaceae;Chitinilyticum;aquatile	species
127	70	0.0229481	0.0185563	0.0277254	0.0234694	Bacteria;Fusobacteria;Fusobacteria;Fusobacteriales;Fusobacteriaceae;Fusobacterium	genus
59	69	0.0259414	0.00579885	0.0339859	0.0231341	Bacteria;Actinobacteria;Actinobacteria;Actinomycetales;Corynebacteriaceae;Corynebacterium	genus
92	68	0.0478918	0.00463908	0.0143099	0.0227988	Bacteria;Bacteroidetes;Flavobacteria;Flavobacteriales;Flavobacteriaceae;Capnocytophaga	genus
165	64	0.0229481	0.0371126	0.0080493	0.0214577	Bacteria;Firmicutes;Clostridia;Clostridiales;Lachnospiraceae;Catonella	genus
276	64	0.0119729	0.00579885	0.0420352	0.0214577	Bacteria	domain
66	63	0.0309301	0.0185563	0.0143099	0.0211224	Bacteria;Actinobacteria;Actinobacteria;Actinomycetales;Actinomycetaceae;Actinomyces	genus
236	63	0.0379143	0.015077	0.0107324	0.0211224	Bacteria;Actinobacteria;Actinobacteria;Actinomycetales;Corynebacteriaceae;Corynebacterium	genus
11	62	0.0389121	0.00231954	0.0187817	0.0207872	Bacteria;Firmicutes;Clostridia;Clostridiales;Lachnospiraceae	family
136	61	0.0369166	0.0185563	0.00715493	0.0204519	Bacteria;Firmicutes;Bacilli;Lactobacillales;Streptococcaceae;Streptococcus	genus
261	60	0.042903	0	0.0152042	0.0201166	Bacteria;Proteobacteria;Betaproteobacteria;Rhodocyclales;Rhodocyclaceae;Propionivibrio	genus
273	60	0.050885	0.00927816	0.000894366	0.0201166	Bacteria;Proteobacteria;Gammaproteobacteria;Pasteurellales;Pasteurellaceae	family
37	58	0.00698422	0.0185563	0.0313028	0.0194461	Bacteria;Proteobacteria;Betaproteobacteria;Neisseriales;Neisseriaceae	family
234	58	0.0538782	0	0.00357747	0.0194461	Bacteria;Proteobacteria	phylum
244	56	0.0319278	0.00463908	0.0178873	0.0187755	Bacteria;Actinobacteria;Actinobacteria;Actinomycetales;Corynebacteriaceae;Corynebacterium	genus
247	56	0.00299324	0.060308	0.000894366	0.0187755	Bacteria;Bacteroidetes;Bacteroidia;Bacteroidales;Prevotellaceae;Prevotella	genus
38	55	0	0.0579885	0.00447183	0.0184402	Bacteria;Firmicutes;Bacilli;Lactobacillales;Streptococcaceae;Streptococcus	genus
104	55	0.0109752	0.045231	0.00447183	0.0184402	Bacteria;Actinobacteria;Actinobacteria;Actinomycetales;Micrococcaceae;Rothia	genus
310	55	0.0159639	0.00347931	0.0321972	0.0184402	Bacteria;Firmicutes;Clostridia;Clostridiales;Veillonellaceae;Veillonella	genus
141	53	0.00199549	0.0382724	0.0160986	0.0177697	Bacteria;Firmicutes;Bacilli;Lactobacillales;Streptococcaceae;Streptococcus	genus
257	53	0.0419053	0.00115977	0.00894366	0.0177697	Bacteria;Bacteroidetes;Bacteroidia;Bacteroidales;Prevotellaceae;Prevotella	genus
293	53	0.0299324	0.0220356	0.00357747	0.0177697	Bacteria;Proteobacteria;Betaproteobacteria;Neisseriales;Neisseriaceae;Chitinilyticum;aquatile	species
57	52	0.00598647	0.0405919	0.00983803	0.0174344	Bacteria;Proteobacteria;Gammaproteobacteria	class
17	51	0	0	0.0456127	0.0170991	Bacteria;Actinobacteria;Actinobacteria;Actinomycetales	order
214	49	0.0139684	0.015077	0.0196761	0.0164286	Bacteria	domain
63	48	0.0279369	0.00347931	0.0152042	0.0160933	Bacteria;Actinobacteria;Actinobacteria;Actinomycetales;Actinomycetaceae;Actinomyces	genus
180	48	0.000997745	0.0347931	0.0152042	0.0160933	Bacteria;Firmicutes;Clostridia;Clostridiales;Veillonellaceae;Veillonella	genus
291	48	0.0109752	0.015077	0.0214648	0.0160933	Bacteria;Firmicutes;Clostridia;Clostridiales;Veillonellaceae	family
65	46	0.0219504	0.0104379	0.0134155	0.0154227	Bacteria;Fusobacteria;Fusobacteria;Fusobacteriales;Fusobacteriaceae;Fusobacterium	genus
186	45	0	0.0463908	0.00447183	0.0150875	Bacteria;Firmicutes;Bacilli;Lactobacillales;Streptococcaceae;Streptococcus	genus
23	44	0.00798196	0.0313138	0.0080493	0.0147522	Bacteria;Firmicutes;Clostridia;Clostridiales;Veillonellaceae	family
19	43	0.0159639	0.00579885	0.0196761	0.0144169	Bacteria;Bacteroidetes;Bacteroidia;Bacteroidales	order
86	43	0.0189572	0.00231954	0.0196761	0.0144169	Bacteria;Bacteroidetes;Bacteroidia;Bacteroidales	order
175	43	0.0149662	0.0220356	0.0080493	0.0144169	Bacteria;Proteobacteria;Alphaproteobacteria;Rhizobiales;Phyllobacteriaceae;Mesorhizobium	genus
302	43	0.0239459	0.00463908	0.0134155	0.0144169	Bacteria;Firmicutes;Clostridia;Clostridiales	order
74	42	0.0219504	0.00115977	0.016993	0.0140816	Bacteria	domain
159	41	0.00299324	0.0440713	0	0.0137463	Bacteria	domain
179	41	0.0259414	0	0.0134155	0.0137463	Bacteria;Firmicutes;Clostridia;Clostridiales;Syntrophomonadaceae	family
216	41	0.0139684	0	0.0241479	0.0137463	Bacteria;Actinobacteria;Actinobacteria;Bifidobacteriales;Bifidobacteriaceae	family
95	40	0.0139684	0	0.0232535	0.0134111	Bacteria;Bacteroidetes	phylum
211	40	0.0119729	0.0173965	0.0116268	0.0134111	Bacteria;Proteobacteria;Betaproteobacteria;Methylophilales;Methylophilaceae;Methylovorus	genus
252	39	0.0379143	0	0.000894366	0.0130758	Bacteria;Proteobacteria;Gammaproteobacteria;Pasteurellales;Pasteurellaceae	family
5	38	0.0339233	0	0.00357747	0.0127405	Bacteria;Proteobacteria;Gammaproteobacteria;Pasteurellales;Pasteurellaceae	family
229	38	0.0349211	0.00231954	0.000894366	0.0127405	Bacteria;Spirochaetes;Spirochaetes;Spirochaetales;Spirochaetaceae;Treponema	genus
267	38	0.0189572	0.00579885	0.0125211	0.0127405	Bacteria;Bacteroidetes;Bacteroidia;Bacteroidales;Prevotellaceae;Prevotella	genus
107	37	0.00498873	0.00115977	0.0277254	0.0124052	Bacteria;Bacteroidetes;Bacteroidia;Bacteroidales;Prevotellaceae;Prevotella	genus
168	37	0.0319278	0	0.00447183	0.0124052	Bacteria;Firmicutes	phylum
183	37	0.00199549	0	0.0313028	0.0124052	Bacteria;Proteobacteria;Epsilonproteobacteria;Campylobacterales;Campylobacteraceae;Campylobacter	genus
309	37	0.00698422	0.0208759	0.0107324	0.0124052	Bacteria;Proteobacteria;Betaproteobacteria;Neisseriales;Neisseriaceae	family
161	36	0.0149662	0.0173965	0.0053662	0.01207	Bacteria;Fusobacteria;Fusobacteria;Fusobacteriales;Fusobacteriaceae;Fusobacterium	genus
232	36	0.0289346	0.00231954	0.00447183	0.01207	Bacteria;Firmicutes;Bacilli;Lactobacillales;Streptococcaceae;Streptococcus	genus
286	36	0.0329256	0.00115977	0.00178873	0.01207	Bacteria;Actinobacteria;Actinobacteria;Actinomycetales;Actinomycetaceae;Actinobaculum	genus
4	34	0.0239459	0	0.00894366	0.0113994	Bacteria;Actinobacteria;Actinobacteria;Actinomycetales;Brevibacteriaceae	family
35	34	0	0.0104379	0.0223592	0.0113994	Bacteria;Firmicutes;Bacilli;Lactobacillales;Aerococcaceae;Aerococcus	genus
97	34	0.0179594	0.0115977	0.0053662	0.0113994	Bacteria;Proteobacteria;Alphaproteobacteria;Rhizobiales;Methylocystaceae;Methylocystis	genus
135	34	0.00399098	0.0289942	0.00447183	0.0113994	Bacteria;Actinobacteria;Actinobacteria;Actinomycetales;Actinomycetaceae;Actinomyces	genus
190	34	0.0299324	0	0.00357747	0.0113994	Bacteria;Bacteroidetes;Flavobacteria;Flavobacteriales;Flavobacteriaceae;Capnocytophaga	genus
241	34	0.0169617	0	0.0152042	0.0113994	Bacteria;Bacteroidetes;Bacteroidia;Bacteroidales;Porphyromonadaceae;Porphyromonas;catoniae	species
124	33	0	0	0.0295141	0.0110641	Bacteria;Firmicutes;Clostridia;Clostridiales;Peptostreptococcaceae;Filifactor	genus
240	33	0.00399098	0.00811839	0.0196761	0.0110641	Bacteria;Actinobacteria;Actinobacteria;Bifidobacteriales;Bifidobacteriaceae	family
249	33	0.00598647	0	0.0241479	0.0110641	Bacteria;Actinobacteria;Actinobacteria;Actinomycetales;Actinomycetaceae;Actinomyces	genus
254	32	0.00399098	0.00695862	0.0196761	0.0107289	Bacteria	domain
192	31	0.00698422	0.0139172	0.0107324	0.0103936	Bacteria	domain
196	31	0	0.0278345	0.00626056	0.0103936	Bacteria;Actinobacteria;Actinobacteria;Actinomycetales;Micrococcaceae;Rothia	genus
143	30	0.0189572	0.00927816	0.0026831	0.0100583	Bacteria;Firmicutes;Bacilli;Lactobacillales;Streptococcaceae;Streptococcus;oligofermentans	species
227	29	0.0179594	0.00695862	0.00447183	0.00972303	Bacteria;Proteobacteria;Gammaproteobacteria	class
44	27	0.00598647	0.00115977	0.0178873	0.00905247	Bacteria;Actinobacteria;Actinobacteria;Actinomycetales	order
155	26	0.0159639	0.00347931	0.00626056	0.0087172	Bacteria;Fusobacteria;Fusobacteria;Fusobacteriales;Fusobacteriaceae;Fusobacterium	genus
212	26	0.00598647	0.00115977	0.016993	0.0087172	Bacteria;Firmicutes;Bacilli;Lactobacillales;Streptococcaceae;Streptococcus	genus
225	26	0	0.030154	0	0.0087172	Bacteria;Proteobacteria;Gammaproteobacteria;Pasteurellales;Pasteurellaceae;Aggregatibacter;actinomycetemcomitans	species
47	25	0	0.015077	0.0107324	0.00838192	Bacteria;Bacteroidetes;Bacteroidia;Bacteroidales;Prevotellaceae;Prevotella	genus
189	25	0.0199549	0	0.00447183	0.00838192	Bacteria;Actinobacteria;Actinobacteria;Actinomycetales;Actinomycetaceae;Actinobaculum	genus
128	24	0.0169617	0.00579885	0.00178873	0.00804664	Bacteria;Actinobacteria;Actinobacteria;Acidimicrobiales	order
281	24	0.00798196	0.015077	0.0026831	0.00804664	Bacteria;Fusobacteria;Fusobacteria;Fusobacteriales;Leptotrichiaceae;Leptotrichia	genus
52	23	0.0149662	0.00579885	0.0026831	0.00771137	Bacteria;Proteobacteria;Betaproteobacteria	class
116	23	0	0	0.0205704	0.00771137	Bacteria;Firmicutes;Clostridia;Clostridiales;Veillonellaceae	family
131	23	0.000997745	0.015077	0.0080493	0.00771137	Bacteria;Proteobacteria;Epsilonproteobacteria;Campylobacterales;Campylobacteraceae;Campylobacter	genus
139	23	0.0139684	0.00579885	0.00357747	0.00771137	Bacteria;Fusobacteria;Fusobacteria;Fusobacteriales;Fusobacteriaceae;Fusobacterium	genus
153	23	0.00997745	0.0127575	0.00178873	0.00771137	Bacteria;Cyanobacteria	phylum
160	23	0.000997745	0.0173965	0.00626056	0.00771137	Bacteria;TM7	phylum
318	23	0.0229481	0	0	0.00771137	Bacteria;Bacteroidetes;Bacteroidia;Bacteroidales	order
15	22	0.00199549	0.00231954	0.0160986	0.00737609	Bacteria;Firmicutes;Bacilli;Lactobacillales	order
56	22	0.00399098	0.0115977	0.00715493	0.00737609	Bacteria;Proteobacteria;Betaproteobacteria;Neisseriales;Neisseriaceae;Neisseria	genus
311	22	0.0179594	0	0.00357747	0.00737609	Bacteria;Proteobacteria;Gammaproteobacteria;Pasteurellales;Pasteurellaceae;Actinobacillus	genus
102	21	0	0.0243552	0	0.00704081	Bacteria;Proteobacteria;Betaproteobacteria;Neisseriales;Neisseriaceae;Neisseria	genus
122	21	0.00199549	0.0185563	0.0026831	0.00704081	Bacteria;Actinobacteria;Actinobacteria;Actinomycetales;Actinomycetaceae;Actinomyces	genus
144	21	0	0.0208759	0.0026831	0.00704081	Bacteria;Bacteroidetes;Bacteroidia;Bacteroidales;Prevotellaceae;Prevotella	genus
22	20	0	0	0.0178873	0.00670554	Bacteria;Bacteroidetes;Bacteroidia;Bacteroidales;Porphyromonadaceae;Porphyromonas;catoniae	species
24	20	0	0.00231954	0.0160986	0.00670554	Bacteria;Firmicutes;Clostridia;Clostridiales;Veillonellaceae	family
94	20	0.00199549	0.0162368	0.00357747	0.00670554	Bacteria;Firmicutes;Bacilli;Lactobacillales;Streptococcaceae;Streptococcus	genus
177	20	0.0149662	0	0.00447183	0.00670554	Bacteria	domain
10	19	0.00997745	0.00115977	0.00715493	0.00637026	Bacteria;Actinobacteria;Actinobacteria;Actinomycetales	order
58	19	0	0.00347931	0.0143099	0.00637026	Bacteria;TM7	phylum
199	19	0.00698422	0.0139172	0	0.00637026	Bacteria;Bacteroidetes;Bacteroidia;Bacteroidales;Prevotellaceae;Prevotella	genus
220	19	0.0129707	0.00115977	0.00447183	0.00637026	Bacteria;Firmicutes;Bacilli;Lactobacillales;Streptococcaceae;Streptococcus	genus
245	19	0	0.00579885	0.0125211	0.00637026	Bacteria;Actinobacteria;Actinobacteria;Actinomycetales;Micrococcaceae;Rothia	genus
21	18	0.00598647	0.00579885	0.00626056	0.00603498	Bacteria;Firmicutes;Bacilli;Lactobacillales	order
60	18	0.0129707	0	0.00447183	0.00603498	Bacteria;Firmicutes;Bacilli;Lactobacillales;Streptococcaceae;Streptococcus	genus
76	18	0.00897971	0	0.0080493	0.00603498	Bacteria;Bacteroidetes;Flavobacteria;Flavobacteriales;Flavobacteriaceae;Capnocytophaga	genus
117	18	0.000997745	0	0.0152042	0.00603498	Bacteria;Firmicutes	phylum
142	18	0.00399098	0.00927816	0.0053662	0.00603498	Bacteria;Firmicutes;Clostridia;Clostridiales	order
251	18	0.0169617	0	0.000894366	0.00603498	Bacteria;Firmicutes;Clostridia;Clostridiales;Lachnospiraceae	family
283	18	0.0179594	0	0	0.00603498	Bacteria;Fusobacteria;Fusobacteria;Fusobacteriales;Leptotrichiaceae;Leptotrichia	genus
285	18	0.0169617	0.00115977	0	0.00603498	Bacteria;Proteobacteria;Epsilonproteobacteria;Campylobacterales;Campylobacteraceae;Campylobacter	genus
289	18	0.0119729	0	0.0053662	0.00603498	Bacteria;Firmicutes;Bacilli;Lactobacillales;Streptococcaceae;Streptococcus	genus
315	18	0.0179594	0	0	0.00603498	Bacteria;Actinobacteria;Actinobacteria;Actinomycetales;Actinomycetaceae;Actinobaculum	genus
54	16	0	0.0173965	0.000894366	0.00536443	Bacteria;Proteobacteria;Gammaproteobacteria;Enterobacteriales;Enterobacteriaceae;Plesiomonas	genus
93	16	0	0.00811839	0.0080493	0.00536443	Bacteria;Actinobacteria;Actinobacteria;Actinomycetales;Micrococcaceae;Rothia	genus
158	16	0	0.0162368	0.00178873	0.00536443	Bacteria;Proteobacteria;Gammaproteobacteria;Pasteurellales;Pasteurellaceae;Haemophilus	genus
201	16	0.00598647	0.00463908	0.0053662	0.00536443	Bacteria	domain
208	16	0.00498873	0.00115977	0.00894366	0.00536443	Bacteria;Actinobacteria;Actinobacteria;Actinomycetales;Actinomycetaceae;Actinomyces	genus
25	15	0.00299324	0.00463908	0.00715493	0.00502915	Bacteria;Actinobacteria;Actinobacteria;Actinomycetales;Micrococcaceae;Rothia	genus
26	15	0.00199549	0.00463908	0.0080493	0.00502915	Bacteria;Firmicutes;Bacilli;Lactobacillales;Aerococcaceae;Aerococcus	genus
106	15	0.00199549	0.00231954	0.00983803	0.00502915	Bacteria;Firmicutes;Bacilli;Lactobacillales;Lactobacillaceae;Lactobacillus	genus
110	15	0.0109752	0.00115977	0.0026831	0.00502915	Bacteria;Proteobacteria;Epsilonproteobacteria;Campylobacterales;Campylobacteraceae;Campylobacter	genus
132	15	0.00798196	0	0.00626056	0.00502915	Bacteria;Proteobacteria;Betaproteobacteria;Neisseriales;Neisseriaceae	family
202	15	0.00498873	0.00695862	0.00357747	0.00502915	Bacteria;Firmicutes;Bacilli;Lactobacillales;Streptococcaceae;Streptococcus	genus
305	15	0.00798196	0	0.00626056	0.00502915	Bacteria;Proteobacteria;Deltaproteobacteria;Desulfobacterales;Desulfobulbaceae;Desulfobulbus	genus
88	14	0.00199549	0.00927816	0.00357747	0.00469388	Bacteria;Proteobacteria;Alphaproteobacteria;Rhizobiales	order
215	14	0.00897971	0.00463908	0.000894366	0.00469388	Bacteria;Proteobacteria;Alphaproteobacteria;Rhizobiales;Hyphomicrobiaceae;Hyphomicrobium	genus
243	14	0.0139684	0	0	0.00469388	Bacteria;Proteobacteria;Gammaproteobacteria;Pasteurellales;Pasteurellaceae;Haemophilus	genus
29	13	0	0	0.0116268	0.0043586	Bacteria;Fusobacteria;Fusobacteria;Fusobacteriales;Leptotrichiaceae;Leptotrichia	genus
178	13	0.00498873	0.00347931	0.00447183	0.0043586	Bacteria;Bacteroidetes;Sphingobacteria;Sphingobacteriales	order
206	13	0.00997745	0	0.0026831	0.0043586	Bacteria;Bacteroidetes	phylum
31	12	0	0	0.0107324	0.00402332	Bacteria;Firmicutes;Clostridia;Clostridiales;Lachnospiraceae	family
49	12	0.0109752	0	0.000894366	0.00402332	Bacteria;Bacteroidetes;Bacteroidia;Bacteroidales;Prevotellaceae;Prevotella;oralis	species
125	12	0.00598647	0	0.0053662	0.00402332	Bacteria;Firmicutes;Bacilli;Lactobacillales;Streptococcaceae;Streptococcus	genus
242	12	0.0119729	0	0	0.00402332	Bacteria;Firmicutes;Clostridia;Clostridiales;Peptococcaceae;Peptococcus	genus
296	12	0.00698422	0.00347931	0.00178873	0.00402332	Bacteria;Proteobacteria;Alphaproteobacteria;Rhizobiales;Bradyrhizobiaceae;Bradyrhizobium	genus
14	11	0.00199549	0.00579885	0.00357747	0.00368805	Bacteria;Fusobacteria;Fusobacteria;Fusobacteriales;Leptotrichiaceae;Leptotrichia	genus
78	11	0	0	0.00983803	0.00368805	Bacteria;Bacteroidetes;Bacteroidia;Bacteroidales	order
96	11	0	0	0.00983803	0.00368805	Bacteria;Firmicutes;Bacilli;Lactobacillales;Streptococcaceae;Streptococcus	genus
98	11	0	0.0127575	0	0.00368805	Bacteria;Actinobacteria;Actinobacteria;Actinomycetales;Actinomycetaceae;Actinomyces	genus
262	11	0.00498873	0.00579885	0.000894366	0.00368805	Bacteria;Proteobacteria	phylum
270	11	0.00997745	0.00115977	0	0.00368805	Bacteria;Fusobacteria;Fusobacteria;Fusobacteriales;Fusobacteriaceae;Fusobacterium	genus
290	11	0.0109752	0	0	0.00368805	Bacteria;Firmicutes	phylum
12	10	0.000997745	0.00579885	0.00357747	0.00335277	Bacteria;Proteobacteria;Betaproteobacteria	class
41	10	0.000997745	0	0.0080493	0.00335277	Bacteria;Bacteroidetes;Bacteroidia;Bacteroidales	order
72	10	0	0	0.00894366	0.00335277	Bacteria;Actinobacteria;Actinobacteria;Actinomycetales;Actinomycetaceae;Actinomyces	genus
85	10	0.00199549	0.00579885	0.0026831	0.00335277	Bacteria;Proteobacteria;Gammaproteobacteria;Vibrionales;Vibrionaceae	family
170	10	0.00498873	0	0.00447183	0.00335277	Bacteria;Fusobacteria;Fusobacteria;Fusobacteriales;Fusobacteriaceae;Fusobacterium	genus
172	10	0.000997745	0.00811839	0.00178873	0.00335277	Bacteria;Actinobacteria;Actinobacteria;Actinomycetales;Actinomycetaceae;Actinomyces	genus
237	10	0.00598647	0.00115977	0.0026831	0.00335277	Bacteria;Actinobacteria;Actinobacteria;Actinomycetales;Corynebacteriaceae;Corynebacterium	genus
280	10	0.00997745	0	0	0.00335277	Bacteria	domain
77	9	0	0.0104379	0	0.00301749	Bacteria;Firmicutes;Bacilli;Bacillales;Staphylococcaceae;Gemella	genus
207	9	0.00798196	0	0.000894366	0.00301749	Bacteria;Proteobacteria;Gammaproteobacteria;Pasteurellales;Pasteurellaceae	family
67	8	0.00498873	0.00115977	0.00178873	0.00268221	Bacteria;Bacteroidetes;Flavobacteria;Flavobacteriales;Flavobacteriaceae;Capnocytophaga	genus
164	8	0.00598647	0.00231954	0	0.00268221	Bacteria;Proteobacteria;Betaproteobacteria;Burkholderiales;Comamonadaceae;Pelomonas	genus
79	7	0	0	0.00626056	0.00234694	Bacteria;Actinobacteria;Actinobacteria;Coriobacteriales;Coriobacteriaceae	family
138	7	0	0	0.00626056	0.00234694	Bacteria;Actinobacteria;Actinobacteria	class
145	7	0.000997745	0	0.0053662	0.00234694	Bacteria;Bacteroidetes;Bacteroidia;Bacteroidales;Prevotellaceae;Prevotella;shahii	species
157	7	0	0	0.00626056	0.00234694	Bacteria;Bacteroidetes;Bacteroidia;Bacteroidales;Porphyromonadaceae;Porphyromonas;asaccharolytica	species
28	6	0	0.00231954	0.00357747	0.00201166	Bacteria;Proteobacteria;Epsilonproteobacteria;Campylobacterales;Campylobacteraceae;Campylobacter	genus
30	6	0	0	0.0053662	0.00201166	Bacteria;Firmicutes;Clostridia;Clostridiales	order
70	6	0	0	0.0053662	0.00201166	Bacteria;Firmicutes;Clostridia;Clostridiales;Veillonellaceae	family
87	6	0	0	0.0053662	0.00201166	Bacteria;Firmicutes;Clostridia;Clostridiales;Ruminococcaceae;Ruminococcus	genus
156	6	0	0	0.0053662	0.00201166	Bacteria;Actinobacteria;Actinobacteria;Actinomycetales;Actinomycetaceae;Actinomyces;georgiae	species
176	6	0	0	0.0053662	0.00201166	Bacteria;Firmicutes;Clostridia;Clostridiales;Veillonellaceae	family
210	6	0	0.00695862	0	0.00201166	Bacteria;Bacteroidetes;Bacteroidia;Bacteroidales;Prevotellaceae;Prevotella	genus
228	6	0.00498873	0.00115977	0	0.00201166	Bacteria;Proteobacteria;Betaproteobacteria;Rhodocyclales;Rhodocyclaceae;Propionivibrio	genus
248	6	0.00598647	0	0	0.00201166	Bacteria;Actinobacteria;Actinobacteria;Actinomycetales;Actinomycetaceae;Actinomyces	genus
282	6	0.00598647	0	0	0.00201166	Bacteria;Proteobacteria;Gammaproteobacteria;Pasteurellales;Pasteurellaceae;Haemophilus;influenzae	species
300	6	0.00598647	0	0	0.00201166	Bacteria;Actinobacteria;Actinobacteria;Actinomycetales;Corynebacteriaceae;Corynebacterium	genus
34	5	0	0.00347931	0.00178873	0.00167638	Bacteria;Actinobacteria;Actinobacteria;Actinomycetales;Actinomycetaceae;Actinomyces	genus
36	5	0	0.00579885	0	0.00167638	Bacteria;Proteobacteria;Gammaproteobacteria;Pasteurellales;Pasteurellaceae	family
50	5	0	0	0.00447183	0.00167638	Bacteria;Bacteroidetes;Bacteroidia;Bacteroidales;Prevotellaceae;Prevotella	genus
55	5	0	0	0.00447183	0.00167638	Bacteria;Proteobacteria;Betaproteobacteria;Neisseriales;Neisseriaceae;Neisseria	genus
73	5	0	0	0.00447183	0.00167638	Bacteria;Bacteroidetes;Flavobacteria;Flavobacteriales;Flavobacteriaceae;Capnocytophaga	genus
75	5	0.00199549	0.00347931	0	0.00167638	Bacteria;Actinobacteria;Actinobacteria;Actinomycetales;Actinomycetaceae;Actinomyces	genus
84	5	0	0	0.00447183	0.00167638	Bacteria;Firmicutes;Clostridia;Clostridiales;Ruminococcaceae	family
100	5	0.00299324	0	0.00178873	0.00167638	Bacteria;Cyanobacteria	phylum
109	5	0	0	0.00447183	0.00167638	Bacteria;Firmicutes	phylum
129	5	0	0.00231954	0.0026831	0.00167638	Bacteria;Proteobacteria;Betaproteobacteria;Burkholderiales;Comamonadaceae;Rhodoferax	genus
133	5	0	0	0.00447183	0.00167638	Bacteria;Firmicutes;Clostridia;Clostridiales;Veillonellaceae	family
171	5	0.00299324	0.00115977	0.000894366	0.00167638	Bacteria;Bacteroidetes;Flavobacteria;Flavobacteriales;Cryomorphaceae;Owenweeksia	genus
187	5	0	0	0.00447183	0.00167638	Bacteria;Proteobacteria;Gammaproteobacteria;Aeromonadales;Succinivibrionaceae;Succinivibrio	genus
188	5	0	0	0.00447183	0.00167638	Bacteria;Actinobacteria;Actinobacteria;Actinomycetales;Actinomycetaceae;Actinomyces	genus
198	5	0	0	0.00447183	0.00167638	Bacteria;Firmicutes;Clostridia;Clostridiales;Veillonellaceae;Veillonella	genus
203	5	0.00399098	0	0.000894366	0.00167638	Bacteria;Proteobacteria;Betaproteobacteria;Burkholderiales	order
204	5	0.00199549	0.00347931	0	0.00167638	Bacteria;Actinobacteria;Actinobacteria;Actinomycetales;Actinomycetaceae;Actinomyces	genus
213	5	0	0.00579885	0	0.00167638	Bacteria;Proteobacteria;Betaproteobacteria;Neisseriales;Neisseriaceae	family
239	5	0.00498873	0	0	0.00167638	Bacteria;Proteobacteria;Betaproteobacteria;Neisseriales;Neisseriaceae;Neisseria	genus
256	5	0.00498873	0	0	0.00167638	Bacteria;Bacteroidetes;Flavobacteria;Flavobacteriales;Flavobacteriaceae;Capnocytophaga	genus
277	5	0.00498873	0	0	0.00167638	Bacteria;Fusobacteria;Fusobacteria;Fusobacteriales;Leptotrichiaceae;Leptotrichia;goodfellowii	species
279	5	0.00498873	0	0	0.00167638	Bacteria;Firmicutes;Clostridia;Clostridiales;Veillonellaceae	family
284	5	0.00498873	0	0	0.00167638	Bacteria;Actinobacteria;Actinobacteria;Actinomycetales;Actinomycetaceae;Actinomyces	genus
295	5	0.00498873	0	0	0.00167638	Bacteria;Actinobacteria;Actinobacteria;Actinomycetales;Actinomycetaceae;Actinobaculum	genus
307	5	0.00498873	0	0	0.00167638	Bacteria;Bacteroidetes;Flavobacteria;Flavobacteriales;Flavobacteriaceae;Capnocytophaga	genus
308	5	0.00498873	0	0	0.00167638	Bacteria;Proteobacteria;Gammaproteobacteria;Pasteurellales;Pasteurellaceae;Pasteurella;langaaensis	species
314	5	0	0.00579885	0	0.00167638	Bacteria;Firmicutes;Clostridia;Clostridiales;Veillonellaceae	family
