# Supplementary material for: Defining the healthy "core microbiome" of oral microbial communities
Source: BMC Microbiol. 2009 Dec 15;9:259. doi: 10.1186/1471-2180-9-259 (PMC2805672; doi:10.1186/1471-2180-9-259)
Supplement: Additional file 4 — Full list and relative abundance of higher taxa per individual microbiome. This is an Excel file listing all 112 higher taxa (genera or more inclusive taxa when sequences could not be confidently classified to the genus level) and their relative abundance in oral microbiomes of three individuals: S1, S2 and S3. [file 1471-2180-9-259-S4.XLS]

## Sheet: Additional file 4
Additional file 4 - Full list and relative abundance of higher taxa per individual microbiome
Here all 112 higher taxa (genera or more inclusive taxa when sequences could not be confidently classified to the genus level) and their relative abundance in oral microbiomes of three individuals: S1, S2 and S3 are listed.
Rank	Taxonomy	Individual			Total (%)
		S1 (%)	S2 (%)	S3 (%)
Genus	Firmicutes; Bacilli; Lactobacillales; Streptococcaceae; Streptococcus	20.2911	25.1937	26.4089	24.0018
Genus	Proteobacteria; Betaproteobacteria; Neisseriales; Neisseriaceae; Neisseria	7.55093	11.4353	7.73627	8.74335
Genus	Actinobacteria; Actinobacteria; Actinomycetales; Corynebacteriaceae; Corynebacterium	13.4875	4.30855	7.82034	8.70949
Genus	Actinobacteria; Actinobacteria; Actinomycetales; Micrococcaceae; Rothia	2.00247	9.07636	9.89616	7.00662
Genus	Actinobacteria; Actinobacteria; Actinomycetales; Actinomycetaceae; Actinomyces	6.89741	8.31787	5.34563	6.72632
Genus	Proteobacteria; Gammaproteobacteria; Pasteurellales; Pasteurellaceae; Haemophilus	4.8231	14.5261	1.52937	6.39339
Family	Firmicutes; Clostridia; Clostridiales; Veillonellaceae	2.06234	3.49671	7.57797	4.54468
Genus	Bacteroidetes; Bacteroidia; Bacteroidales; Prevotellaceae; Prevotella	2.85954	5.39177	4.26434	4.11821
Genus	Fusobacteria; Fusobacteria; Fusobacteriales; Fusobacteriaceae; Fusobacterium	4.06282	1.89622	3.03548	3.05135
Genus	Bacteroidetes; Flavobacteria; Flavobacteriales; Flavobacteriaceae; Capnocytophaga	4.80115	0.939414	3.0632	3.03325
Phylum	Firmicutes	1.00972	0.741093	5.15602	2.48641
Genus	Firmicutes; Bacilli; Lactobacillales; Carnobacteriaceae; Granulicatella	1.38287	2.57121	3.40754	2.48541
Genus	Bacteroidetes; Bacteroidia; Bacteroidales; Porphyromonadaceae; Porphyromonas	2.4764	1.06583	3.40932	2.41835
Family	Proteobacteria; Betaproteobacteria; Neisseriales; Neisseriaceae	3.61184	0.534654	1.39432	1.89096
Genus	Fusobacteria; Fusobacteria; Fusobacteriales; Leptotrichiaceae; Leptotrichia	3.29755	1.4184	0.42393	1.67705
Family	Proteobacteria; Gammaproteobacteria; Pasteurellales; Pasteurellaceae	2.74879	1.29314	0.469542	1.47354
Phylum	TM7	1.53353	0.674986	1.55083	1.29182
Order	Bacteroidetes; Bacteroidia; Bacteroidales	2.48439	0.709779	0.447183	1.20767
Genus	Actinobacteria; Actinobacteria; Actinomycetales; Actinomycetaceae; Actinobaculum	3.20575	0.14961	0.0590282	1.14262
Genus	Proteobacteria; Epsilonproteobacteria; Campylobacterales; Campylobacteraceae; Campylobacter	0.889989	0.460429	1.14389	0.860991
Genus	Proteobacteria; Gammaproteobacteria; Cardiobacteriales; Cardiobacteriaceae; Cardiobacterium	1.46369	0.375765	0.567923	0.813382
Genus	Firmicutes; Clostridia; Clostridiales; Veillonellaceae; Selenomonas	0.897971	0.0823437	0.537514	0.527055
Order	Actinobacteria; Actinobacteria; Actinomycetales	0.831122	0.0835034	0.466859	0.47844
Family	Firmicutes; Clostridia; Clostridiales; Lachnospiraceae	0.457965	0.289942	0.54288	0.441224
Order	Proteobacteria; Betaproteobacteria; Burkholderiales	0.754295	0.598441	0.0339859	0.439213
Genus	Proteobacteria; Betaproteobacteria; Burkholderiales; Alcaligenaceae; Derxia	0.378145	0.286463	0.118951	0.254475
Genus	Proteobacteria; Betaproteobacteria; Burkholderiales; Comamonadaceae; Acidovorax	0.302317	0.298061	0.116268	0.231341
Class	Proteobacteria; Gammaproteobacteria	0.144673	0.527695	0.0670775	0.226312
Domain	Bacteria	0.137689	0.15077	0.3175	0.208877
Order	Firmicutes; Bacilli; Lactobacillales	0.0957835	0.244711	0.259366	0.20016
Genus	Firmicutes; Clostridia; Clostridiales; Lachnospiraceae; Oribacterium	0.238461	0.2018	0.154725	0.196472
Genus	Firmicutes; Bacilli; Lactobacillales; Lactobacillaceae; Lactobacillus	0.0578692	0.223836	0.224486	0.168309
Genus	Firmicutes; Clostridia; Clostridiales; Peptostreptococcaceae; Parvimonas	0.18159	0.0266747	0.216437	0.149869
Genus	Firmicutes; Clostridia; Clostridiales; Veillonellaceae; Veillonella	0.0568715	0.141492	0.238796	0.149533
Family	Bacteroidetes; Flavobacteria; Flavobacteriales; Flavobacteriaceae	0.246443	0.0185563	0.152042	0.145175
Genus	Firmicutes; Clostridia; Clostridiales; Lachnospiraceae; Moryella	0.127711	0.20412	0.105535	0.141487
Genus	Spirochaetes; Spirochaetes; Spirochaetales; Spirochaetaceae; Treponema	0.276375	0.0220356	0.0992747	0.136458
Family	Actinobacteria; Actinobacteria; Actinomycetales; Propionibacteriaceae	0.0349211	0.136853	0.195866	0.124723
Class	Actinobacteria; Actinobacteria	0.152655	0.0173965	0.180662	0.124052
Genus	Proteobacteria; Betaproteobacteria; Neisseriales; Neisseriaceae; Kingella	0.323269	0.0347931	0.0125211	0.123382
Genus	Actinobacteria; Actinobacteria; Coriobacteriales; Coriobacteriaceae; Atopobium	0.0259414	0.155409	0.0921197	0.0881778
Family	Firmicutes; Erysipelotrichi; Erysipelotrichales; Erysipelotrichaceae	0.0828128	0.0939414	0.0742324	0.0828134
Order	Firmicutes; Clostridia; Clostridiales	0.15465	0.0371126	0.0500845	0.0814723
Genus	Proteobacteria; Betaproteobacteria; Neisseriales; Neisseriaceae; Simonsiella	0.216511	0.00231954	0.0196761	0.0808017
Genus	Firmicutes; Bacilli; Lactobacillales; Aerococcaceae; Abiotrophia	0.00798196	0.213398	0.0393521	0.0791253
Genus	Proteobacteria; Gammaproteobacteria; Pasteurellales; Pasteurellaceae; Aggregatibacter	0.00798196	0.0649471	0.153831	0.0791253
Family	Firmicutes; Clostridia; Clostridiales; Ruminococcaceae	0.0458963	0.0394322	0.110007	0.0680612
Genus	Firmicutes; Clostridia; Clostridiales; Eubacteriaceae; Anaerovorax	0.0878016	0.0811839	0.0384578	0.0673906
Genus	Proteobacteria; Gammaproteobacteria; Alteromonadales; Shewanellaceae; Shewanella	0.0399098	0.127575	0.016993	0.0566618
Genus	Proteobacteria; Betaproteobacteria; Neisseriales; Neisseriaceae; Chitinilyticum	0.0648534	0.0927816	0.0160986	0.0546501
Genus	Proteobacteria; Gammaproteobacteria; Vibrionales; Vibrionaceae; Vibrio	0.0299324	0.142652	0.00178873	0.0519679
Genus	Firmicutes; Clostridia; Clostridiales; Peptostreptococcaceae; Peptostreptococcus	0.000997745	0.0997402	0.0554507	0.0499562
Genus	Proteobacteria; Gammaproteobacteria; Vibrionales; Vibrionaceae; Salinivibrio	0.00598647	0.154249	0.00357747	0.0479446
Genus	Actinobacteria; Actinobacteria; Actinomycetales; Propionibacteriaceae; Propionibacterium	0.00798196	0.0220356	0.0965916	0.0452624
Genus	Firmicutes; Clostridia; Clostridiales; Veillonellaceae; Acidaminococcus	0.00199549	0.0429115	0.0626056	0.0365452
Genus	Firmicutes; Clostridia; Clostridiales; Veillonellaceae; Mitsuokella	0.0818151	0	0.00447183	0.0291691
Family	Proteobacteria; Gammaproteobacteria; Enterobacteriales; Enterobacteriaceae	0.00498873	0.0846632	0	0.0261516
Family	Proteobacteria; Betaproteobacteria; Burkholderiales; Comamonadaceae	0.0668489	0.00115977	0.0026831	0.0238047
Genus	Firmicutes; Bacilli; Lactobacillales; Aerococcaceae; Aerococcus	0.00598647	0.0255149	0.0375634	0.0234694
Genus	Proteobacteria; Gammaproteobacteria; Enterobacteriales; Enterobacteriaceae; Enterobacter	0.00698422	0.055669	0.00894366	0.021793
Genus	Firmicutes; Clostridia; Clostridiales; Lachnospiraceae; Catonella	0.0229481	0.0371126	0.0080493	0.0214577
Phylum	Bacteroidetes	0.0239459	0	0.0304085	0.0194461
Genus	Proteobacteria; Betaproteobacteria; Rhodocyclales; Rhodocyclaceae; Propionivibrio	0.0478918	0.00115977	0.00715493	0.0191108
Family	Actinobacteria; Actinobacteria; Bifidobacteriales; Bifidobacteriaceae	0.0139684	0.00695862	0.0321972	0.0187755
Genus	Proteobacteria; Gammaproteobacteria; Pasteurellales; Pasteurellaceae; Actinobacillus	0.050885	0	0	0.0170991
Phylum	Proteobacteria	0.00598647	0.0440713	0.00447183	0.0164286
Genus	Firmicutes; Bacilli; Bacillales; Staphylococcaceae; Gemella	0	0.0104379	0.0357747	0.0164286
Genus	Proteobacteria; Gammaproteobacteria; Cardiobacteriales; Cardiobacteriaceae; Suttonella	0	0	0.043824	0.0164286
Genus	Proteobacteria; Alphaproteobacteria; Rhizobiales; Phyllobacteriaceae; Mesorhizobium	0.0149662	0.0220356	0.0080493	0.0144169
Family	Firmicutes; Clostridia; Clostridiales; Syntrophomonadaceae	0.0259414	0	0.0134155	0.0137463
Family	Actinobacteria; Actinobacteria; Actinomycetales; Brevibacteriaceae	0.0239459	0	0.00894366	0.0113994
Genus	Firmicutes; Clostridia; Clostridiales; Eubacteriaceae; Mogibacterium	0.0119729	0.0220356	0.00178873	0.0110641
Genus	Firmicutes; Clostridia; Clostridiales; Peptostreptococcaceae; Filifactor	0	0	0.0295141	0.0110641
Genus	Proteobacteria; Alphaproteobacteria; Rhizobiales; Methylocystaceae; Methylocystis	0.0149662	0.0104379	0.00357747	0.00938775
Phylum	Cyanobacteria	0.0129707	0.0127575	0.00357747	0.00938775
Genus	Proteobacteria; Betaproteobacteria; Methylophilales; Methylophilaceae; Methylovorus	0.0109752	0.0104379	0.00715493	0.00938775
Class	Proteobacteria; Betaproteobacteria	0.0109752	0.0115977	0.0053662	0.00905247
Order	Actinobacteria; Actinobacteria; Acidimicrobiales	0.0169617	0.00579885	0.00178873	0.00804664
Genus	Firmicutes; Bacilli; Bacillales; Staphylococcaceae; Staphylococcus	0	0.0266747	0	0.00771137
Family	Proteobacteria; Gammaproteobacteria; Vibrionales; Vibrionaceae	0.00199549	0.0115977	0.00357747	0.00536443
Family	Actinobacteria; Actinobacteria; Actinomycetales; Micrococcaceae	0.00598647	0.00579885	0.00357747	0.00502915
Genus	Proteobacteria; Deltaproteobacteria; Desulfobacterales; Desulfobulbaceae; Desulfobulbus	0.00798196	0	0.00626056	0.00502915
Genus	Actinobacteria; Actinobacteria; Actinomycetales; Dermabacteraceae; Brachybacterium	0	0	0.0134155	0.00502915
Genus	Proteobacteria; Alphaproteobacteria; Rhizobiales; Hyphomicrobiaceae; Hyphomicrobium	0.00897971	0.00463908	0.000894366	0.00469388
Order	Proteobacteria; Alphaproteobacteria; Rhizobiales	0.00199549	0.00927816	0.00357747	0.00469388
Genus	Firmicutes; Erysipelotrichi; Erysipelotrichales; Erysipelotrichaceae; Bulleidia	0.00399098	0.00347931	0.00626056	0.00469388
Genus	Firmicutes; Clostridia; Clostridiales; Lachnospiraceae; Shuttleworthia	0.00897971	0.00115977	0.0026831	0.0043586
Order	Bacteroidetes; Sphingobacteria; Sphingobacteriales	0.00498873	0.00347931	0.00447183	0.0043586
Genus	Firmicutes; Clostridia; Clostridiales; Peptococcaceae; Peptococcus	0.0119729	0	0	0.00402332
Genus	Proteobacteria; Alphaproteobacteria; Rhizobiales; Bradyrhizobiaceae; Bradyrhizobium	0.00698422	0.00347931	0.00178873	0.00402332
Genus	Proteobacteria; Betaproteobacteria; Burkholderiales; Burkholderiaceae; Ralstonia	0.000997745	0.00695862	0.00447183	0.00402332
Genus	Proteobacteria; Gammaproteobacteria; Enterobacteriales; Enterobacteriaceae; Plesiomonas	0	0.0115977	0.000894366	0.00368805
Genus	Actinobacteria; Actinobacteria; Bifidobacteriales; Bifidobacteriaceae; Bifidobacterium	0.00399098	0.00115977	0.0053662	0.00368805
Genus	Firmicutes; Bacilli; Lactobacillales; Enterococcaceae; Enterococcus	0	0	0.00983803	0.00368805
Genus	Proteobacteria; Betaproteobacteria; Burkholderiales; Comamonadaceae; Pelomonas	0.00598647	0.00231954	0	0.00268221
Genus	Firmicutes; Clostridia; Clostridiales; Veillonellaceae; Dialister	0.00698422	0	0	0.00234694
Genus	Bacteroidetes; Sphingobacteria; Sphingobacteriales; Cytophagaceae; Sporocytophaga	0.00399098	0	0.0026831	0.00234694
Family	Proteobacteria; Betaproteobacteria; Burkholderiales; Oxalobacteraceae	0.00299324	0	0.00357747	0.00234694
Genus	Actinobacteria; Actinobacteria; Bifidobacteriales; Bifidobacteriaceae; Parascardovia	0	0	0.00626056	0.00234694
Family	Actinobacteria; Actinobacteria; Coriobacteriales; Coriobacteriaceae	0	0	0.00626056	0.00234694
Genus	Proteobacteria; Gammaproteobacteria; Pseudomonadales; Pseudomonadaceae; Pseudomonas	0	0	0.00626056	0.00234694
Genus	Proteobacteria; Alphaproteobacteria; Rhizobiales; Bradyrhizobiaceae; Bosea	0.00299324	0.00115977	0.00178873	0.00201166
Genus	Actinobacteria; Actinobacteria; Actinomycetales; Dermatophilaceae; Dermatophilus	0	0	0.0053662	0.00201166
Genus	Firmicutes; Clostridia; Clostridiales; Ruminococcaceae; Ruminococcus	0	0	0.0053662	0.00201166
Genus	Proteobacteria; Gammaproteobacteria; Pasteurellales; Pasteurellaceae; Pasteurella	0.00498873	0	0	0.00167638
Genus	Proteobacteria; Gammaproteobacteria; Enterobacteriales; Enterobacteriaceae; Serratia	0	0.00579885	0	0.00167638
Genus	Bacteroidetes; Flavobacteria; Flavobacteriales; Flavobacteriaceae; Riemerella	0.00399098	0	0.000894366	0.00167638
Genus	Bacteroidetes; Flavobacteria; Flavobacteriales; Cryomorphaceae; Owenweeksia	0.00299324	0.00115977	0.000894366	0.00167638
Genus	Proteobacteria; Betaproteobacteria; Burkholderiales; Comamonadaceae; Rhodoferax	0	0.00231954	0.0026831	0.00167638
Genus	Actinobacteria; Actinobacteria; Actinomycetales; Dermacoccaceae; Dermacoccus	0	0	0.00447183	0.00167638
Genus	Proteobacteria; Betaproteobacteria; Neisseriales; Neisseriaceae; Conchiformibius	0	0	0.00447183	0.00167638
Genus	Proteobacteria; Gammaproteobacteria; Aeromonadales; Succinivibrionaceae; Succinivibrio	0	0	0.00447183	0.00167638
