# Supplementary material for: Defining the healthy "core microbiome" of oral microbial communities
Source: BMC Microbiol. 2009 Dec 15;9:259. doi: 10.1186/1471-2180-9-259 (PMC2805672; doi:10.1186/1471-2180-9-259)
Supplement: Additional file 5 — Relative abundance of 1660 unique sequences that were shared by three individuals (S1, S2 and S3). This Excel file lists the taxonomy of the sequences shared by three individuals, ranked by the abundance of these sequences in the total data set. The sequences are available at the Short Read Archive of NCBI as SRP000913. [file 1471-2180-9-259-S5.XLS]

## Sheet: additional file 5
Additional file 5 - Relative abundance of 1660 unique sequences that were shared by three individuals (S1, S2 and S3).
This Excel file lists the taxonomy of the sequences shared by three individuals, ranked by the abundance of these sequences in the total data set. The sequences are available at the Short Read Archive of NCBI as SRP000913.
refhvr_ids	% of all S1 reads	% of all S2 reads	% of all S3 reads	% of total reads	Sequence rank order	Taxonomy	Phylum	Class	Order	Family	Genus	Species
d6_AA086 d6_BV611 d6_BV612 d6_BV614 d6_BV615 d6_BV620 d6_BV627 d6_BV638 d6_BV640 d6_BV641 d6_BV642 d6_BV643 d6_BV645 d6_BV646 d6_BV653 d6_BV654 d6_BV655 d6_BV662 d6_BV672 d6_BV677 d6_BV678 d6_BV680 d6_BV682 d6_BV700 d6_BV748 d6_BV756 d6_BV842 d6_BV887 d6_	0.974603	0.998543	5.83971	2.65966	1	Bacteria; Firmicutes; Bacilli; Lactobacillales; Streptococcaceae; Streptococcus	Firmicutes	Bacilli	Lactobacillales	Streptococcaceae	Streptococcus
d6_DS395 d6_DS397 d6_DS398	3.65095	1.96996	1.88049	2.51876	2	Bacteria; Actinobacteria; Actinobacteria; Actinomycetales; Corynebacteriaceae; Corynebacterium	Actinobacteria	Actinobacteria	Actinomycetales	Corynebacteriaceae	Corynebacterium
d6_DS395 d6_DS397 d6_DS398	4.2365	0.0795407	2.28624	2.2739	3	Bacteria; Actinobacteria; Actinobacteria; Actinomycetales; Corynebacteriaceae; Corynebacterium	Actinobacteria	Actinobacteria	Actinomycetales	Corynebacteriaceae	Corynebacterium
d6_EJ612	1.01599	1.74077	3.354	2.04713	4	Bacteria; Firmicutes; Clostridia; Clostridiales; Veillonellaceae	Firmicutes	Clostridia	Clostridiales	Veillonellaceae
d6_AA086 d6_AA333 d6_AA334 d6_AH762 d6_BV109 d6_BV122 d6_BV138 d6_BV152 d6_BV608 d6_BV610 d6_BV611 d6_BV612 d6_BV614 d6_BV615 d6_BV627 d6_BV640 d6_BV641 d6_BV642 d6_BV643 d6_BV645 d6_BV646 d6_BV653 d6_BV654 d6_BV662 d6_BV678 d6_BV680 d6_BV682 d6_BV700 d6_	2.40744	0.201413	3.03065	1.93771	5	Bacteria; Firmicutes; Bacilli; Lactobacillales; Streptococcaceae; Streptococcus	Firmicutes	Bacilli	Lactobacillales	Streptococcaceae	Streptococcus
d6_DQ504 d6_DQ546 d6_DQ553	0.385187	1.3155	3.78553	1.84644	6	Bacteria; Actinobacteria; Actinobacteria; Actinomycetales; Micrococcaceae; Rothia	Actinobacteria	Actinobacteria	Actinomycetales	Micrococcaceae	Rothia
d6_BW659 d6_CY554 d6_DX644	1.51078	0.870786	2.3372	1.59714	7	Bacteria; Firmicutes; Bacilli; Lactobacillales; Streptococcaceae; Streptococcus	Firmicutes	Bacilli	Lactobacillales	Streptococcaceae	Streptococcus
d6_DQ546	0.247668	2.95029	1.69671	1.58608	8	Bacteria; Actinobacteria; Actinobacteria; Actinomycetales; Micrococcaceae; Rothia	Actinobacteria	Actinobacteria	Actinomycetales	Micrococcaceae	Rothia
d6_AK821	1.44835	0.453006	2.59412	1.53454	9	Bacteria; Bacteroidetes; Bacteroidia; Bacteroidales; Porphyromonadaceae; Porphyromonas; catoniae	Bacteroidetes	Bacteroidia	Bacteroidales	Porphyromonadaceae	Porphyromonas	catoniae
d6_AW908 d6_AW920	2.36991	0.188804	1.60159	1.42808	10	Bacteria; Proteobacteria; Betaproteobacteria; Neisseriales; Neisseriaceae; Neisseria; meningitidis	Proteobacteria	Betaproteobacteria	Neisseriales	Neisseriaceae	Neisseria	meningitidis
d6_BW659 d6_CY554 d6_DX644	0.358538	3.52462	0.381065	1.34888	11	Bacteria; Firmicutes; Bacilli; Lactobacillales; Streptococcaceae; Streptococcus	Firmicutes	Bacilli	Lactobacillales	Streptococcaceae	Streptococcus
d6_BV801 d6_BV959 d6_EM040	0.261163	3.30897	0.100706	1.15171	12	Bacteria; Firmicutes; Bacilli; Lactobacillales; Streptococcaceae; Streptococcus	Firmicutes	Bacilli	Lactobacillales	Streptococcaceae	Streptococcus
d6_EG409 d6_EJ607	0.497916	0.852354	1.85564	1.07609	13	Bacteria; Firmicutes; Clostridia; Clostridiales; Veillonellaceae	Firmicutes	Clostridia	Clostridiales	Veillonellaceae
d6_DW752	0.185058	1.52912	1.38177	1.01484	14	Bacteria; Bacteroidetes; Bacteroidia; Bacteroidales; Prevotellaceae; Prevotella	Bacteroidetes	Bacteroidia	Bacteroidales	Prevotellaceae	Prevotella
d6_CB446	0.865055	0.635948	1.36105	0.964986	15	Bacteria; Fusobacteria; Fusobacteria; Fusobacteriales; Fusobacteriaceae; Fusobacterium	Fusobacteria	Fusobacteria	Fusobacteriales	Fusobacteriaceae	Fusobacterium
d6_BA622 d6_BU260 d6_BU261	0.771152	0.647555	1.29574	0.913687	16	Bacteria; Firmicutes; Bacilli; Lactobacillales; Carnobacteriaceae; Granulicatella	Firmicutes	Bacilli	Lactobacillales	Carnobacteriaceae	Granulicatella
d6_DJ402	0.00880669	2.86396	0.00228833	0.89264	17	Bacteria; Proteobacteria; Gammaproteobacteria; Pasteurellales; Pasteurellaceae; Haemophilus	Proteobacteria	Gammaproteobacteria	Pasteurellales	Pasteurellaceae	Haemophilus
d6_AW908	0.0200362	0.0100905	2.31061	0.806801	18	Bacteria; Proteobacteria; Betaproteobacteria; Neisseriales; Neisseriaceae; Neisseria; meningitidis	Proteobacteria	Betaproteobacteria	Neisseriales	Neisseriaceae	Neisseria	meningitidis
d6_DQ546	0.648679	0.785329	0.902249	0.778526	19	Bacteria; Actinobacteria; Actinobacteria; Actinomycetales; Micrococcaceae; Rothia	Actinobacteria	Actinobacteria	Actinomycetales	Micrococcaceae	Rothia
d6_DS409	2.08051	0.0836246	0.0348408	0.755384	20	Bacteria; Actinobacteria; Actinobacteria; Actinomycetales; Actinomycetaceae; Actinobaculum	Actinobacteria	Actinobacteria	Actinomycetales	Actinomycetaceae	Actinobaculum
d6_DJ402	0.134944	2.09304	0.00218652	0.69685	21	Bacteria; Proteobacteria; Gammaproteobacteria; Pasteurellales; Pasteurellaceae; Haemophilus	Proteobacteria	Gammaproteobacteria	Pasteurellales	Pasteurellaceae	Haemophilus
d6_AW904 d6_AW920	0.479362	1.46332	0.186002	0.68357	22	Bacteria; Proteobacteria; Betaproteobacteria; Neisseriales; Neisseriaceae; Neisseria	Proteobacteria	Betaproteobacteria	Neisseriales	Neisseriaceae	Neisseria
d6_BV842	0.101321	0.102293	1.74779	0.669372	23	Bacteria; Firmicutes; Bacilli; Lactobacillales; Streptococcaceae; Streptococcus	Firmicutes	Bacilli	Lactobacillales	Streptococcaceae	Streptococcus
d6_BA792 d6_BU544	0.356514	0.413522	1.15123	0.648246	24	Bacteria; Firmicutes	Firmicutes
d6_DQ546	0.00099295	1.24711	0.609091	0.597409	25	Bacteria; Actinobacteria; Actinobacteria; Actinomycetales; Micrococcaceae; Rothia	Actinobacteria	Actinobacteria	Actinomycetales	Micrococcaceae	Rothia
d6_DG200	1.15846	0.0645874	0.491731	0.589076	26	Bacteria; Bacteroidetes; Flavobacteria; Flavobacteriales; Flavobacteriaceae; Capnocytophaga	Bacteroidetes	Flavobacteria	Flavobacteriales	Flavobacteriaceae	Capnocytophaga
d6_BW519	0.226589	0.82324	0.687497	0.57069	27	Bacteria; Firmicutes; Bacilli; Lactobacillales; Streptococcaceae; Streptococcus	Firmicutes	Bacilli	Lactobacillales	Streptococcaceae	Streptococcus
d6_BX160	0.79875	0.506882	0.295486	0.534631	28	Bacteria; Firmicutes; Bacilli; Lactobacillales; Streptococcaceae; Streptococcus	Firmicutes	Bacilli	Lactobacillales	Streptococcaceae	Streptococcus
d6_BW659 d6_CY554 d6_DX644	0.306033	0.750252	0.508009	0.513541	29	Bacteria; Firmicutes; Bacilli; Lactobacillales; Streptococcaceae; Streptococcus	Firmicutes	Bacilli	Lactobacillales	Streptococcaceae	Streptococcus
d6_BA622 d6_BU260	0.169726	0.642431	0.679307	0.492145	30	Bacteria; Firmicutes; Bacilli; Lactobacillales; Carnobacteriaceae; Granulicatella	Firmicutes	Bacilli	Lactobacillales	Carnobacteriaceae	Granulicatella
d6_AX592	0.103479	1.37868	0.0755149	0.489589	31	Bacteria; Proteobacteria; Betaproteobacteria; Neisseriales; Neisseriaceae; Neisseria	Proteobacteria	Betaproteobacteria	Neisseriales	Neisseriaceae	Neisseria
d6_CB446	0.846241	0.027673	0.538676	0.486146	32	Bacteria; Fusobacteria; Fusobacteria; Fusobacteriales; Fusobacteriaceae; Fusobacterium	Fusobacteria	Fusobacteria	Fusobacteriales	Fusobacteriaceae	Fusobacterium
d6_AX610	0.963904	0.313825	0.0659515	0.452516	33	Bacteria; Proteobacteria; Betaproteobacteria; Neisseriales; Neisseriaceae; Neisseria	Proteobacteria	Betaproteobacteria	Neisseriales	Neisseriaceae	Neisseria
d6_BW659 d6_CY554 d6_DX644	0.211361	0.380083	0.734554	0.444134	34	Bacteria; Firmicutes; Bacilli; Lactobacillales; Streptococcaceae; Streptococcus	Firmicutes	Bacilli	Lactobacillales	Streptococcaceae	Streptococcus
d6_DK966	0.719807	0.468694	0.120956	0.435375	35	Bacteria; Actinobacteria; Actinobacteria; Actinomycetales; Actinomycetaceae; Actinomyces	Actinobacteria	Actinobacteria	Actinomycetales	Actinomycetaceae	Actinomyces
d6_DK965	0.0979073	0.158805	0.978636	0.420506	36	Bacteria; Actinobacteria; Actinobacteria; Actinomycetales; Actinomycetaceae; Actinomyces	Actinobacteria	Actinobacteria	Actinomycetales	Actinomycetaceae	Actinomyces
d6_BW659 d6_CY554 d6_DX644	0.379748	0.481778	0.403923	0.419749	37	Bacteria; Firmicutes; Bacilli; Lactobacillales; Streptococcaceae; Streptococcus	Firmicutes	Bacilli	Lactobacillales	Streptococcaceae	Streptococcus
d6_BW659 d6_CY554 d6_DX644	0.19677	1.00976	0.0819274	0.409477	38	Bacteria; Firmicutes; Bacilli; Lactobacillales; Streptococcaceae; Streptococcus	Firmicutes	Bacilli	Lactobacillales	Streptococcaceae	Streptococcus
d6_DK966	0.737624	0.201081	0.186847	0.381187	39	Bacteria; Actinobacteria; Actinobacteria; Actinomycetales; Actinomycetaceae; Actinomyces	Actinobacteria	Actinobacteria	Actinomycetales	Actinomycetaceae	Actinomyces
d6_CB446	0.505999	0.409764	0.195861	0.369189	40	Bacteria; Fusobacteria; Fusobacteria; Fusobacteriales; Fusobacteriaceae; Fusobacterium	Fusobacteria	Fusobacteria	Fusobacteriales	Fusobacteriaceae	Fusobacterium
d6_DJ399 d6_DJ402	0.98225	0.066499	0.015801	0.364793	41	Bacteria; Proteobacteria; Gammaproteobacteria; Pasteurellales; Pasteurellaceae; Haemophilus	Proteobacteria	Gammaproteobacteria	Pasteurellales	Pasteurellaceae	Haemophilus
d6_BA622 d6_BU260	0.171731	0.550278	0.354691	0.3523	42	Bacteria; Firmicutes; Bacilli; Lactobacillales; Carnobacteriaceae; Granulicatella	Firmicutes	Bacilli	Lactobacillales	Carnobacteriaceae	Granulicatella
d6_DK966	0.307416	0.768878	0.0100727	0.348096	43	Bacteria; Actinobacteria; Actinobacteria; Actinomycetales; Actinomycetaceae; Actinomyces	Actinobacteria	Actinobacteria	Actinomycetales	Actinomycetaceae	Actinomyces
d6_DQ546	0.137736	0.595801	0.322242	0.343517	44	Bacteria; Actinobacteria; Actinobacteria; Actinomycetales; Micrococcaceae; Rothia	Actinobacteria	Actinobacteria	Actinomycetales	Micrococcaceae	Rothia
d6_BW659 d6_CY554 d6_DX644	0.345989	0.498693	0.13353	0.320118	45	Bacteria; Firmicutes; Bacilli; Lactobacillales; Streptococcaceae; Streptococcus	Firmicutes	Bacilli	Lactobacillales	Streptococcaceae	Streptococcus
d6_BX155	0.549196	0.162614	0.232643	0.320066	46	Bacteria; Firmicutes; Bacilli; Lactobacillales; Streptococcaceae; Streptococcus; cristatus	Firmicutes	Bacilli	Lactobacillales	Streptococcaceae	Streptococcus	cristatus
d6_DK967	0.289086	0.244274	0.418607	0.319841	47	Bacteria; Actinobacteria; Actinobacteria; Actinomycetales; Actinomycetaceae; Actinomyces	Actinobacteria	Actinobacteria	Actinomycetales	Actinomycetaceae	Actinomyces
d6_BW659 d6_CY554 d6_DX644	0.000787278	0.824739	0.114312	0.295643	48	Bacteria; Firmicutes; Bacilli; Lactobacillales; Streptococcaceae; Streptococcus	Firmicutes	Bacilli	Lactobacillales	Streptococcaceae	Streptococcus
d6_BA622 d6_BU146 d6_BU260 d6_BU261 d6_BU268	0.0352701	0.348296	0.507738	0.295336	49	Bacteria; Firmicutes; Bacilli; Lactobacillales; Carnobacteriaceae; Granulicatella	Firmicutes	Bacilli	Lactobacillales	Carnobacteriaceae	Granulicatella
d6_AX610	0.00390385	0.166514	0.670996	0.284401	50	Bacteria; Proteobacteria; Betaproteobacteria; Neisseriales; Neisseriaceae; Neisseria	Proteobacteria	Betaproteobacteria	Neisseriales	Neisseriaceae	Neisseria
d6_DK966 d6_DK967	0.0135793	0.806166	0.0827017	0.28339	51	Bacteria; Actinobacteria; Actinobacteria; Actinomycetales; Actinomycetaceae; Actinomyces	Actinobacteria	Actinobacteria	Actinomycetales	Actinomycetaceae	Actinomyces
d6_AX610	0.00660502	0.873413	0.0160183	0.27886	52	Bacteria; Proteobacteria; Betaproteobacteria; Neisseriales; Neisseriaceae; Neisseria	Proteobacteria	Betaproteobacteria	Neisseriales	Neisseriaceae	Neisseria
d6_AW917	0.731362	0.0317802	0.00731249	0.264578	53	Bacteria; Proteobacteria; Betaproteobacteria; Neisseriales; Neisseriaceae; Kingella	Proteobacteria	Betaproteobacteria	Neisseriales	Neisseriaceae	Kingella
d6_BW659 d6_CY554 d6_DX644	0.0742796	0.709032	0.0505797	0.263099	54	Bacteria; Firmicutes; Bacilli; Lactobacillales; Streptococcaceae; Streptococcus	Firmicutes	Bacilli	Lactobacillales	Streptococcaceae	Streptococcus
d6_DK966	0.194024	0.454508	0.143396	0.257406	55	Bacteria; Actinobacteria; Actinobacteria; Actinomycetales; Actinomycetaceae; Actinomyces	Actinobacteria	Actinobacteria	Actinomycetales	Actinomycetaceae	Actinomyces
d6_BW659 d6_CY554 d6_DX644	0.273007	0.287359	0.189931	0.248814	56	Bacteria; Firmicutes; Bacilli; Lactobacillales; Streptococcaceae; Streptococcus	Firmicutes	Bacilli	Lactobacillales	Streptococcaceae	Streptococcus
d6_BX155	0.580432	0.033336	0.105593	0.246906	57	Bacteria; Firmicutes; Bacilli; Lactobacillales; Streptococcaceae; Streptococcus; cristatus	Firmicutes	Bacilli	Lactobacillales	Streptococcaceae	Streptococcus	cristatus
d6_AT041 d6_AX579 d6_AX611 d6_AX615	0.394742	0.0232066	0.287096	0.242319	58	Bacteria; Proteobacteria; Betaproteobacteria; Neisseriales; Neisseriaceae	Proteobacteria	Betaproteobacteria	Neisseriales	Neisseriaceae
d6_DQ546	0.0464647	0.18931	0.472767	0.237797	59	Bacteria; Actinobacteria; Actinobacteria; Actinomycetales; Micrococcaceae; Rothia	Actinobacteria	Actinobacteria	Actinomycetales	Micrococcaceae	Rothia
d6_AS840	0.339473	0.100471	0.246683	0.233303	60	Bacteria; Proteobacteria; Epsilonproteobacteria; Campylobacterales; Campylobacteraceae; Campylobacter	Proteobacteria	Epsilonproteobacteria	Campylobacterales	Campylobacteraceae	Campylobacter
d6_BX160	0.13422	0.430662	0.132493	0.225624	61	Bacteria; Firmicutes; Bacilli; Lactobacillales; Streptococcaceae; Streptococcus	Firmicutes	Bacilli	Lactobacillales	Streptococcaceae	Streptococcus
d6_DS395 d6_DS397	0.00099295	0.257787	0.418283	0.224581	62	Bacteria; Actinobacteria; Actinobacteria; Actinomycetales; Corynebacteriaceae; Corynebacterium	Actinobacteria	Actinobacteria	Actinomycetales	Corynebacteriaceae	Corynebacterium
d6_AK821	0.279258	0.311064	0.0745908	0.218554	63	Bacteria; Bacteroidetes; Bacteroidia; Bacteroidales; Porphyromonadaceae; Porphyromonas; catoniae	Bacteroidetes	Bacteroidia	Bacteroidales	Porphyromonadaceae	Porphyromonas	catoniae
d6_BW659 d6_CY554 d6_DX644	0.0506385	0.553934	0.0617849	0.210677	64	Bacteria; Firmicutes; Bacilli; Lactobacillales; Streptococcaceae; Streptococcus	Firmicutes	Bacilli	Lactobacillales	Streptococcaceae	Streptococcus
d6_DK930	0.54205	0.0535339	0.012485	0.207833	65	Bacteria; Actinobacteria; Actinobacteria; Actinomycetales	Actinobacteria	Actinobacteria	Actinomycetales
d6_DK967	0.0188362	0.624387	0.0157866	0.205714	66	Bacteria; Actinobacteria; Actinobacteria; Actinomycetales; Actinomycetaceae; Actinomyces	Actinobacteria	Actinobacteria	Actinomycetales	Actinomycetaceae	Actinomyces
d6_BW659 d6_CY554 d6_DX644	0.129199	0.347667	0.143965	0.202091	67	Bacteria; Firmicutes; Bacilli; Lactobacillales; Streptococcaceae; Streptococcus	Firmicutes	Bacilli	Lactobacillales	Streptococcaceae	Streptococcus
d6_CB430 d6_CB438 d6_CB446 d6_CB448	0.313444	0.145504	0.136646	0.20036	68	Bacteria; Fusobacteria; Fusobacteria; Fusobacteriales; Fusobacteriaceae; Fusobacterium	Fusobacteria	Fusobacteria	Fusobacteriales	Fusobacteriaceae	Fusobacterium
d6_BW659 d6_CY554 d6_DX644	0.374284	0.161312	0.0594966	0.199642	69	Bacteria; Firmicutes; Bacilli; Lactobacillales; Streptococcaceae; Streptococcus	Firmicutes	Bacilli	Lactobacillales	Streptococcaceae	Streptococcus
d6_AX579 d6_AX582 d6_AX598 d6_AX609	0.317144	0.047581	0.206395	0.195297	70	Bacteria; Proteobacteria; Betaproteobacteria; Neisseriales; Neisseriaceae	Proteobacteria	Betaproteobacteria	Neisseriales	Neisseriaceae
d6_DS395	0.356437	0.186719	0.0339721	0.192571	71	Bacteria; Actinobacteria; Actinobacteria; Actinomycetales; Corynebacteriaceae; Corynebacterium	Actinobacteria	Actinobacteria	Actinomycetales	Corynebacteriaceae	Corynebacterium
d6_DG202	0.446244	0.00128944	0.108346	0.191638	72	Bacteria; Bacteroidetes; Flavobacteria; Flavobacteriales; Flavobacteriaceae; Capnocytophaga	Bacteroidetes	Flavobacteria	Flavobacteriales	Flavobacteriaceae	Capnocytophaga
d6_DS359	0.216943	0.174929	0.157521	0.183414	73	Bacteria; Actinobacteria; Actinobacteria; Actinomycetales; Corynebacteriaceae; Corynebacterium; durum	Actinobacteria	Actinobacteria	Actinomycetales	Corynebacteriaceae	Corynebacterium	durum
d6_BW659 d6_CY554 d6_DX644	0.10443	0.438113	0.0329161	0.183327	74	Bacteria; Firmicutes; Bacilli; Lactobacillales; Streptococcaceae; Streptococcus	Firmicutes	Bacilli	Lactobacillales	Streptococcaceae	Streptococcus
d6_DK966	0.141609	0.1706	0.228014	0.180401	75	Bacteria; Actinobacteria; Actinobacteria; Actinomycetales; Actinomycetaceae; Actinomyces	Actinobacteria	Actinobacteria	Actinomycetales	Actinomycetaceae	Actinomyces
d6_DK966	0.167446	0.326885	0.0613302	0.180335	76	Bacteria; Actinobacteria; Actinobacteria; Actinomycetales; Actinomycetaceae; Actinomyces	Actinobacteria	Actinobacteria	Actinomycetales	Actinomycetaceae	Actinomyces
d6_AX704	0.459147	0.0648095	0.00522648	0.180242	77	Bacteria; Proteobacteria; Betaproteobacteria; Burkholderiales	Proteobacteria	Betaproteobacteria	Burkholderiales
d6_CW008	0.220617	0.197808	0.121567	0.179383	78	Bacteria; Actinobacteria; Actinobacteria; Actinomycetales; Actinomycetaceae; Actinomyces	Actinobacteria	Actinobacteria	Actinomycetales	Actinomycetaceae	Actinomyces
d6_BW659 d6_CY554 d6_DX644	0.0882753	0.454716	0.0120697	0.17572	79	Bacteria; Firmicutes; Bacilli; Lactobacillales; Streptococcaceae; Streptococcus	Firmicutes	Bacilli	Lactobacillales	Streptococcaceae	Streptococcus
d6_BW659 d6_CY554 d6_DX644	0.0198151	0.422067	0.0938215	0.170171	80	Bacteria; Firmicutes; Bacilli; Lactobacillales; Streptococcaceae; Streptococcus	Firmicutes	Bacilli	Lactobacillales	Streptococcaceae	Streptococcus
d6_DW753	0.235473	0.252108	0.0284117	0.169235	81	Bacteria; Bacteroidetes; Bacteroidia; Bacteroidales; Prevotellaceae; Prevotella	Bacteroidetes	Bacteroidia	Bacteroidales	Prevotellaceae	Prevotella
d6_DG231	0.00086192	0.000889529	0.488318	0.168959	82	Bacteria; Bacteroidetes; Flavobacteria; Flavobacteriales; Flavobacteriaceae; Capnocytophaga	Bacteroidetes	Flavobacteria	Flavobacteriales	Flavobacteriaceae	Capnocytophaga
d6_DJ419	0.11318	0.247823	0.150808	0.167941	83	Bacteria; Proteobacteria; Gammaproteobacteria; Pasteurellales; Pasteurellaceae; Haemophilus	Proteobacteria	Gammaproteobacteria	Pasteurellales	Pasteurellaceae	Haemophilus
d6_DK933	0.266533	0.215417	0.0178494	0.164916	84	Bacteria; Actinobacteria; Actinobacteria; Actinomycetales; Actinomycetaceae; Actinomyces	Actinobacteria	Actinobacteria	Actinomycetales	Actinomycetaceae	Actinomyces
d6_AS832 d6_AS834 d6_AS860	0.0354459	0.17422	0.283995	0.16422	85	Bacteria; Proteobacteria; Epsilonproteobacteria; Campylobacterales; Campylobacteraceae; Campylobacter	Proteobacteria	Epsilonproteobacteria	Campylobacterales	Campylobacteraceae	Campylobacter
d6_CO890 d6_DJ408 d6_DM019	0.162158	0.337667	0.00203217	0.161411	86	Bacteria; Proteobacteria; Gammaproteobacteria; Pasteurellales; Pasteurellaceae; Haemophilus	Proteobacteria	Gammaproteobacteria	Pasteurellales	Pasteurellaceae	Haemophilus
d6_AW888 d6_AW908 d6_AW919	0.271823	0.166017	0.036526	0.15785	87	Bacteria; Proteobacteria; Betaproteobacteria; Neisseriales; Neisseriaceae; Neisseria; meningitidis	Proteobacteria	Betaproteobacteria	Neisseriales	Neisseriaceae	Neisseria	meningitidis
d6_AX615	0.411918	0.0380846	0.00585415	0.155879	88	Bacteria; Proteobacteria; Betaproteobacteria; Neisseriales; Neisseriaceae; Neisseria	Proteobacteria	Betaproteobacteria	Neisseriales	Neisseriaceae	Neisseria
d6_AW908 d6_AW919 d6_AX579 d6_AX582	0.00302002	0.47873	0.0109147	0.153376	89	Bacteria; Proteobacteria; Betaproteobacteria; Neisseriales; Neisseriaceae; Neisseria; meningitidis	Proteobacteria	Betaproteobacteria	Neisseriales	Neisseriaceae	Neisseria	meningitidis
d6_DV307	0.038885	0.24324	0.180743	0.151222	90	Bacteria; Bacteroidetes; Bacteroidia; Bacteroidales; Prevotellaceae; Prevotella; pallens	Bacteroidetes	Bacteroidia	Bacteroidales	Prevotellaceae	Prevotella	pallens
d6_CV998	0.297984	0.0112597	0.116259	0.146337	91	Bacteria; Actinobacteria; Actinobacteria; Actinomycetales; Actinomycetaceae; Actinomyces	Actinobacteria	Actinobacteria	Actinomycetales	Actinomycetaceae	Actinomyces
d6_CY583	0.167594	0.197235	0.0572151	0.138731	92	Bacteria; TM7	TM7
d6_BW672	0.0335968	0.37546	0.0177599	0.134231	93	Bacteria; Firmicutes; Bacilli; Lactobacillales; Streptococcaceae; Streptococcus	Firmicutes	Bacilli	Lactobacillales	Streptococcaceae	Streptococcus
d6_DS395 d6_DS397 d6_DS398	0.0924703	0.0299443	0.267735	0.133502	94	Bacteria; Actinobacteria; Actinobacteria; Actinomycetales; Corynebacteriaceae; Corynebacterium	Actinobacteria	Actinobacteria	Actinomycetales	Corynebacteriaceae	Corynebacterium
d6_BW659 d6_CY554 d6_DX644	0.0540169	0.0923173	0.235546	0.128499	95	Bacteria; Firmicutes; Bacilli; Lactobacillales; Streptococcaceae; Streptococcus	Firmicutes	Bacilli	Lactobacillales	Streptococcaceae	Streptococcus
d6_AX699 d6_AX703 d6_AX704	0.00440335	0.348436	0.0503432	0.127014	96	Bacteria; Proteobacteria; Betaproteobacteria; Burkholderiales	Proteobacteria	Betaproteobacteria	Burkholderiales
d6_CW008	0.05954	0.0477936	0.255883	0.123599	97	Bacteria; Actinobacteria; Actinobacteria; Actinomycetales; Actinomycetaceae; Actinomyces	Actinobacteria	Actinobacteria	Actinomycetales	Actinomycetaceae	Actinomyces
d6_BW659 d6_CY554 d6_DU133 d6_DX644	0.0220167	0.360774	0.0114416	0.123502	98	Bacteria; Firmicutes; Bacilli; Lactobacillales; Streptococcaceae; Streptococcus	Firmicutes	Bacilli	Lactobacillales	Streptococcaceae	Streptococcus
d6_AX576 d6_AX598 d6_AX609	0.13556	0.164853	0.0639395	0.119954	99	Bacteria; Proteobacteria; Betaproteobacteria; Neisseriales; Neisseriaceae; Neisseria	Proteobacteria	Betaproteobacteria	Neisseriales	Neisseriaceae	Neisseria
d6_BW659 d6_CY554 d6_DX644	0.0463646	0.0488869	0.253479	0.118566	100	Bacteria; Firmicutes; Bacilli; Lactobacillales; Streptococcaceae; Streptococcus	Firmicutes	Bacilli	Lactobacillales	Streptococcaceae	Streptococcus
d6_AS832	0.0235871	0.0534011	0.267112	0.116814	101	Bacteria; Proteobacteria; Epsilonproteobacteria; Campylobacterales; Campylobacteraceae; Campylobacter	Proteobacteria	Epsilonproteobacteria	Campylobacterales	Campylobacteraceae	Campylobacter
d6_DG195	0.220064	0.0206884	0.0986417	0.116319	102	Bacteria; Bacteroidetes; Flavobacteria; Flavobacteriales; Flavobacteriaceae; Capnocytophaga	Bacteroidetes	Flavobacteria	Flavobacteriales	Flavobacteriaceae	Capnocytophaga
d6_CW008	0.0536994	0.304511	0.00891661	0.116095	103	Bacteria; Actinobacteria; Actinobacteria; Actinomycetales; Actinomycetaceae; Actinomyces	Actinobacteria	Actinobacteria	Actinomycetales	Actinomycetaceae	Actinomyces
d6_BX155	0.0748569	0.0550676	0.208238	0.114709	104	Bacteria; Firmicutes; Bacilli; Lactobacillales; Streptococcaceae; Streptococcus; cristatus	Firmicutes	Bacilli	Lactobacillales	Streptococcaceae	Streptococcus	cristatus
d6_AT868	0.0591105	0.00528672	0.267488	0.114261	105	Bacteria; Proteobacteria; Gammaproteobacteria; Cardiobacteriales; Cardiobacteriaceae; Cardiobacterium	Proteobacteria	Gammaproteobacteria	Cardiobacteriales	Cardiobacteriaceae	Cardiobacterium
d6_AW908	0.202554	0.00182209	0.10984	0.108287	106	Bacteria; Proteobacteria; Betaproteobacteria; Neisseriales; Neisseriaceae; Neisseria; meningitidis	Proteobacteria	Betaproteobacteria	Neisseriales	Neisseriaceae	Neisseria	meningitidis
d6_DS398	0.163294	0.0841291	0.0737415	0.107846	107	Bacteria; Actinobacteria; Actinobacteria; Actinomycetales; Corynebacteriaceae; Corynebacterium	Actinobacteria	Actinobacteria	Actinomycetales	Corynebacteriaceae	Corynebacterium
d6_DJ427	0.295024	0.0109325	0.00457666	0.106704	108	Bacteria; Proteobacteria; Gammaproteobacteria; Pasteurellales; Pasteurellaceae; Haemophilus	Proteobacteria	Gammaproteobacteria	Pasteurellales	Pasteurellaceae	Haemophilus
d6_DQ546	0.0242184	0.212242	0.0938215	0.106572	109	Bacteria; Actinobacteria; Actinobacteria; Actinomycetales; Micrococcaceae; Rothia	Actinobacteria	Actinobacteria	Actinomycetales	Micrococcaceae	Rothia
d6_DW809	0.0706325	0.255048	0.000687002	0.103746	110	Bacteria; Bacteroidetes; Bacteroidia; Bacteroidales; Prevotellaceae; Prevotella	Bacteroidetes	Bacteroidia	Bacteroidales	Prevotellaceae	Prevotella
d6_DU630	0.083704	0.132207	0.0947217	0.102556	111	Bacteria; Fusobacteria; Fusobacteria; Fusobacteriales; Leptotrichiaceae; Leptotrichia	Fusobacteria	Fusobacteria	Fusobacteriales	Leptotrichiaceae	Leptotrichia
d6_BA792 d6_BU544	0.121341	0.0913879	0.0834806	0.09899	112	Bacteria; Firmicutes	Firmicutes
d6_CB430 d6_CB438 d6_CB446 d6_CB448	0.0756816	0.0658318	0.144462	0.0963421	113	Bacteria; Fusobacteria; Fusobacteria; Fusobacteriales; Fusobacteriaceae; Fusobacterium	Fusobacteria	Fusobacteria	Fusobacteriales	Fusobacteriaceae	Fusobacterium
d6_DJ428	0.12351	0.000577441	0.152479	0.0953479	114	Bacteria; Proteobacteria; Gammaproteobacteria; Pasteurellales; Pasteurellaceae; Haemophilus	Proteobacteria	Gammaproteobacteria	Pasteurellales	Pasteurellaceae	Haemophilus
d6_CV996	0.0522362	0.0560609	0.153801	0.0884454	115	Bacteria; Actinobacteria; Actinobacteria; Actinomycetales; Actinomycetaceae; Actinomyces	Actinobacteria	Actinobacteria	Actinomycetales	Actinomycetaceae	Actinomyces
d6_DG207	0.00431273	0.0377662	0.215513	0.0875225	116	Bacteria; Bacteroidetes; Flavobacteria; Flavobacteriales; Flavobacteriaceae; Capnocytophaga	Bacteroidetes	Flavobacteria	Flavobacteriales	Flavobacteriaceae	Capnocytophaga
d6_AI158 d6_AW475 d6_CY680 d6_CY737	0.233377	0.00728836	0.00457666	0.084315	117	Bacteria; Proteobacteria; Betaproteobacteria; Burkholderiales; Comamonadaceae; Acidovorax	Proteobacteria	Betaproteobacteria	Burkholderiales	Comamonadaceae	Acidovorax
d6_CE235 d6_CE236 d6_CE255	0.117277	0.112477	0.0244933	0.0837929	118	Bacteria; TM7	TM7
d6_AI158 d6_AW475 d6_CY680 d6_CY737	0.0329774	0.190181	0.0388173	0.0837785	119	Bacteria; Proteobacteria; Betaproteobacteria; Burkholderiales; Comamonadaceae; Acidovorax	Proteobacteria	Betaproteobacteria	Burkholderiales	Comamonadaceae	Acidovorax
d6_AX611	0.212806	0.0182505	0.0082349	0.081885	120	Bacteria; Proteobacteria; Betaproteobacteria; Neisseriales; Neisseriaceae; Neisseria; elongata	Proteobacteria	Betaproteobacteria	Neisseriales	Neisseriaceae	Neisseria	elongata
d6_BX156	0.0147125	0.222288	0.0181887	0.0803313	121	Bacteria; Firmicutes; Bacilli; Lactobacillales; Streptococcaceae; Streptococcus	Firmicutes	Bacilli	Lactobacillales	Streptococcaceae	Streptococcus
d6_AX703	0.101097	0.0838003	0.0501799	0.0781715	122	Bacteria; Proteobacteria; Betaproteobacteria; Burkholderiales; Alcaligenaceae; Derxia	Proteobacteria	Betaproteobacteria	Burkholderiales	Alcaligenaceae	Derxia
d6_DG231	0.180504	0.00467737	0.0387925	0.077071	123	Bacteria; Bacteroidetes; Flavobacteria; Flavobacteriales; Flavobacteriaceae; Capnocytophaga	Bacteroidetes	Flavobacteria	Flavobacteriales	Flavobacteriaceae	Capnocytophaga
d6_CV998	0.092659	0.0838205	0.0541112	0.0766237	124	Bacteria; Actinobacteria; Actinobacteria; Actinomycetales; Actinomycetaceae; Actinomyces	Actinobacteria	Actinobacteria	Actinomycetales	Actinomycetaceae	Actinomyces
d6_DG229	0.19534	0.00225195	0.0217861	0.0755699	125	Bacteria; Bacteroidetes; Flavobacteria; Flavobacteriales; Flavobacteriaceae; Capnocytophaga	Bacteroidetes	Flavobacteria	Flavobacteriales	Flavobacteriaceae	Capnocytophaga
d6_DJ402	0.0396301	0.155246	0.0389016	0.0752598	126	Bacteria; Proteobacteria; Gammaproteobacteria; Pasteurellales; Pasteurellaceae; Haemophilus	Proteobacteria	Gammaproteobacteria	Pasteurellales	Pasteurellaceae	Haemophilus
d6_CV998	0.0210333	0.0830147	0.120579	0.0745949	127	Bacteria; Actinobacteria; Actinobacteria; Actinomycetales; Actinomycetaceae; Actinomyces	Actinobacteria	Actinobacteria	Actinomycetales	Actinomycetaceae	Actinomyces
d6_BX156	0.00440335	0.141661	0.0823799	0.073889	128	Bacteria; Firmicutes; Bacilli; Lactobacillales; Streptococcaceae; Streptococcus	Firmicutes	Bacilli	Lactobacillales	Streptococcaceae	Streptococcus
d6_DK978	0.0174526	0.212169	0.00412201	0.0732851	129	Bacteria; Actinobacteria; Actinobacteria; Actinomycetales; Actinomycetaceae; Actinomyces	Actinobacteria	Actinobacteria	Actinomycetales	Actinomycetaceae	Actinomyces
d6_DV325	0.0752838	0.00233844	0.131645	0.0720804	130	Bacteria; Bacteroidetes; Bacteroidia; Bacteroidales; Prevotellaceae; Prevotella	Bacteroidetes	Bacteroidia	Bacteroidales	Prevotellaceae	Prevotella
d6_DQ546	0.0191018	0.201279	0.00653364	0.0713056	131	Bacteria; Actinobacteria; Actinobacteria; Actinomycetales; Micrococcaceae; Rothia	Actinobacteria	Actinobacteria	Actinomycetales	Micrococcaceae	Rothia
d6_AS832	0.198178	0.00239953	0.00445462	0.0706179	132	Bacteria; Proteobacteria; Epsilonproteobacteria; Campylobacterales; Campylobacteraceae; Campylobacter	Proteobacteria	Epsilonproteobacteria	Campylobacterales	Campylobacteraceae	Campylobacter
d6_BX156	0.0719994	0.11059	0.0273907	0.0685934	133	Bacteria; Firmicutes; Bacilli; Lactobacillales; Streptococcaceae; Streptococcus	Firmicutes	Bacilli	Lactobacillales	Streptococcaceae	Streptococcus
d6_EJ612	0.0126824	0.0202666	0.166839	0.0681934	134	Bacteria; Firmicutes; Clostridia; Clostridiales; Veillonellaceae	Firmicutes	Clostridia	Clostridiales	Veillonellaceae
d6_BX160	0.00443522	0.00869915	0.185116	0.0680623	135	Bacteria; Firmicutes; Bacilli; Lactobacillales; Streptococcaceae; Streptococcus	Firmicutes	Bacilli	Lactobacillales	Streptococcaceae	Streptococcus
d6_BX160	0.00228913	0.175874	0.0346971	0.0673355	136	Bacteria; Firmicutes; Bacilli; Lactobacillales; Streptococcaceae; Streptococcus	Firmicutes	Bacilli	Lactobacillales	Streptococcaceae	Streptococcus
d6_AX592	0.00172384	0.0433782	0.143947	0.0636934	137	Bacteria; Proteobacteria; Betaproteobacteria; Neisseriales; Neisseriaceae; Neisseria	Proteobacteria	Betaproteobacteria	Neisseriales	Neisseriaceae	Neisseria
d6_EJ569 d6_EJ597	0.163652	0.0197543	0.00233209	0.0633666	138	Bacteria; Firmicutes; Clostridia; Clostridiales; Veillonellaceae	Firmicutes	Clostridia	Clostridiales	Veillonellaceae
d6_BX156	0.0182845	0.165881	0.0154438	0.0631107	139	Bacteria; Firmicutes; Bacilli; Lactobacillales; Streptococcaceae; Streptococcus	Firmicutes	Bacilli	Lactobacillales	Streptococcaceae	Streptococcus
d6_EJ589 d6_EJ612	0.0810932	0.010523	0.0921728	0.0630127	140	Bacteria; Firmicutes; Clostridia; Clostridiales; Veillonellaceae	Firmicutes	Clostridia	Clostridiales	Veillonellaceae
d6_AT466	0.0264468	0.0867203	0.0753905	0.0620295	141	Bacteria; Proteobacteria; Gammaproteobacteria; Cardiobacteriales; Cardiobacteriaceae; Cardiobacterium; hominis	Proteobacteria	Gammaproteobacteria	Cardiobacteriales	Cardiobacteriaceae	Cardiobacterium	hominis
d6_AI158 d6_AW475 d6_CY680 d6_CY737	0.0440335	0.0564848	0.0846682	0.0619097	142	Bacteria; Proteobacteria; Betaproteobacteria; Burkholderiales; Comamonadaceae; Acidovorax	Proteobacteria	Betaproteobacteria	Burkholderiales	Comamonadaceae	Acidovorax
d6_DV282 d6_DX379	0.14981	0.00354139	0.0255697	0.0615749	143	Bacteria; Bacteroidetes; Bacteroidia; Bacteroidales; Prevotellaceae; Prevotella; nigrescens	Bacteroidetes	Bacteroidia	Bacteroidales	Prevotellaceae	Prevotella	nigrescens
d6_CV996 d6_CW008	0.153779	0.0233844	0.00244334	0.061127	144	Bacteria; Actinobacteria; Actinobacteria; Actinomycetales; Actinomycetaceae; Actinomyces	Actinobacteria	Actinobacteria	Actinomycetales	Actinomycetaceae	Actinomyces
d6_BV627 d6_CY010	0.0208095	0.00411883	0.150564	0.0603726	145	Bacteria; Firmicutes; Bacilli; Lactobacillales; Streptococcaceae; Streptococcus	Firmicutes	Bacilli	Lactobacillales	Streptococcaceae	Streptococcus
d6_DV282 d6_DX379	0.140482	0.00799302	0.0249392	0.0595225	146	Bacteria; Bacteroidetes; Bacteroidia; Bacteroidales; Prevotellaceae; Prevotella; nigrescens	Bacteroidetes	Bacteroidia	Bacteroidales	Prevotellaceae	Prevotella	nigrescens
d6_EJ607	0.12105	0.00225195	0.0488812	0.059296	147	Bacteria; Firmicutes; Clostridia; Clostridiales; Veillonellaceae	Firmicutes	Clostridia	Clostridiales	Veillonellaceae
d6_CW008	0.0450883	0.0150864	0.113283	0.0592928	148	Bacteria; Actinobacteria; Actinobacteria; Actinomycetales; Actinomycetaceae; Actinomyces	Actinobacteria	Actinobacteria	Actinomycetales	Actinomycetaceae	Actinomyces
d6_CW008	0.0149453	0.0066114	0.149971	0.0589194	149	Bacteria; Actinobacteria; Actinobacteria; Actinomycetales; Actinomycetaceae; Actinomyces	Actinobacteria	Actinobacteria	Actinomycetales	Actinomycetaceae	Actinomyces
d6_AS832	0.124683	0.0155599	0.0271034	0.057169	150	Bacteria; Proteobacteria; Epsilonproteobacteria; Campylobacterales; Campylobacteraceae; Campylobacter	Proteobacteria	Epsilonproteobacteria	Campylobacterales	Campylobacteraceae	Campylobacter
d6_DQ738	0.0455721	0.0666035	0.0588159	0.0566659	151	Bacteria; Actinobacteria; Actinobacteria; Actinomycetales; Micrococcaceae; Rothia	Actinobacteria	Actinobacteria	Actinomycetales	Micrococcaceae	Rothia
d6_DK471	0.00187441	0.017496	0.144303	0.0558359	152	Bacteria; Proteobacteria; Gammaproteobacteria; Pasteurellales; Pasteurellaceae	Proteobacteria	Gammaproteobacteria	Pasteurellales	Pasteurellaceae
d6_AX703	0.063629	0.0562987	0.0461234	0.0553177	153	Bacteria; Proteobacteria; Betaproteobacteria; Burkholderiales; Alcaligenaceae; Derxia	Proteobacteria	Betaproteobacteria	Burkholderiales	Alcaligenaceae	Derxia
d6_DB802	0.0116656	0.0732728	0.080459	0.0545069	154	Bacteria; Firmicutes; Clostridia; Clostridiales; Lachnospiraceae; Oribacterium	Firmicutes	Clostridia	Clostridiales	Lachnospiraceae	Oribacterium
d6_EE956	0.055008	0.0518797	0.0518925	0.0529629	155	Bacteria; Fusobacteria; Fusobacteria; Fusobacteriales; Leptotrichiaceae; Leptotrichia	Fusobacteria	Fusobacteria	Fusobacteriales	Leptotrichiaceae	Leptotrichia
d6_DT829 d6_EE966	0.0659311	0.0792964	0.0142833	0.0522694	156	Bacteria; Fusobacteria; Fusobacteria; Fusobacteriales; Leptotrichiaceae; Leptotrichia	Fusobacteria	Fusobacteria	Fusobacteriales	Leptotrichiaceae	Leptotrichia
d6_AA086 d6_AA333 d6_AA334 d6_BV109 d6_BV122 d6_BV138 d6_BV152 d6_BV608 d6_BV610 d6_BV611 d6_BV612 d6_BV614 d6_BV627 d6_BV641 d6_BV642 d6_BV643 d6_BV645 d6_BV646 d6_BV653 d6_BV662 d6_BV678 d6_BV680 d6_BV682 d6_BV700 d6_BV748 d6_BV756 d6_BV842 d6_BV887 d6_	0.015634	0.140463	0.00936234	0.0522114	157	Bacteria; Firmicutes; Bacilli; Lactobacillales; Streptococcaceae; Streptococcus	Firmicutes	Bacilli	Lactobacillales	Streptococcaceae	Streptococcus
d6_DQ546	0.00231303	0.0175417	0.130571	0.0512659	158	Bacteria; Actinobacteria; Actinobacteria; Actinomycetales; Micrococcaceae; Rothia	Actinobacteria	Actinobacteria	Actinomycetales	Micrococcaceae	Rothia
d6_DJ417 d6_DJ419 d6_DJ420	0.016166	0.144133	0.001374	0.0507792	159	Bacteria; Proteobacteria; Gammaproteobacteria; Pasteurellales; Pasteurellaceae; Haemophilus	Proteobacteria	Gammaproteobacteria	Pasteurellales	Pasteurellaceae	Haemophilus
d6_BX480	0.019707	0.0747915	0.0593538	0.0504735	160	Bacteria; Firmicutes; Bacilli; Lactobacillales; Streptococcaceae; Streptococcus	Firmicutes	Bacilli	Lactobacillales	Streptococcaceae	Streptococcus
d6_DS398	0.0495681	0.0479337	0.0528258	0.0501842	161	Bacteria; Actinobacteria; Actinobacteria; Actinomycetales; Corynebacteriaceae; Corynebacterium	Actinobacteria	Actinobacteria	Actinomycetales	Corynebacteriaceae	Corynebacterium
d6_BX480	0.0176134	0.0014494	0.126057	0.0499914	162	Bacteria; Firmicutes; Bacilli; Lactobacillales; Streptococcaceae; Streptococcus	Firmicutes	Bacilli	Lactobacillales	Streptococcaceae	Streptococcus
d6_BC502	0.0317855	0.0660544	0.0516309	0.0492639	163	Bacteria; Firmicutes; Erysipelotrichi; Erysipelotrichales; Erysipelotrichaceae	Firmicutes	Erysipelotrichi	Erysipelotrichales	Erysipelotrichaceae
d6_DJ427	0.0565852	0.0762371	0.0150391	0.0483578	164	Bacteria; Proteobacteria; Gammaproteobacteria; Pasteurellales; Pasteurellaceae; Haemophilus	Proteobacteria	Gammaproteobacteria	Pasteurellales	Pasteurellaceae	Haemophilus
d6_BV623	0.010937	0.13047	0.0117733	0.0483218	165	Bacteria; Firmicutes; Bacilli; Lactobacillales; Streptococcaceae; Streptococcus	Firmicutes	Bacilli	Lactobacillales	Streptococcaceae	Streptococcus
d6_CE235 d6_CE236 d6_CE255	0.0528402	0.080172	0.0114416	0.0470471	166	Bacteria; TM7	TM7
d6_AT463	0.0237855	0.0778985	0.0404602	0.0463291	167	Bacteria; Proteobacteria; Gammaproteobacteria; Cardiobacteriales; Cardiobacteriaceae; Cardiobacterium; valvarum	Proteobacteria	Gammaproteobacteria	Cardiobacteriales	Cardiobacteriaceae	Cardiobacterium	valvarum
d6_DJ427 d6_DJ428	0.0230054	0.0045039	0.107257	0.0463158	168	Bacteria; Proteobacteria; Gammaproteobacteria; Pasteurellales; Pasteurellaceae; Haemophilus	Proteobacteria	Gammaproteobacteria	Pasteurellales	Pasteurellaceae	Haemophilus
d6_BV632 d6_BV633	0.0478786	0.0797872	0.0141954	0.0461664	169	Bacteria; Firmicutes; Bacilli; Lactobacillales; Streptococcaceae; Streptococcus	Firmicutes	Bacilli	Lactobacillales	Streptococcaceae	Streptococcus
d6_BV658	0.00443522	0.00998859	0.11677	0.0448949	170	Bacteria; Firmicutes; Bacilli; Lactobacillales; Streptococcaceae; Streptococcus	Firmicutes	Bacilli	Lactobacillales	Streptococcaceae	Streptococcus
d6_BV662	0.00629895	0.0379745	0.0887391	0.0445569	171	Bacteria; Firmicutes; Bacilli; Lactobacillales; Streptococcaceae; Streptococcus	Firmicutes	Bacilli	Lactobacillales	Streptococcaceae	Streptococcus
d6_DS398	0.0373386	0.0341597	0.0608756	0.0444682	172	Bacteria; Actinobacteria; Actinobacteria; Actinomycetales; Corynebacteriaceae; Corynebacterium	Actinobacteria	Actinobacteria	Actinomycetales	Corynebacteriaceae	Corynebacterium
d6_AA334 d6_BV662	0.019419	0.0809872	0.035927	0.0442188	173	Bacteria; Firmicutes; Bacilli; Lactobacillales; Streptococcaceae; Streptococcus	Firmicutes	Bacilli	Lactobacillales	Streptococcaceae	Streptococcus
d6_AB718	0.0235636	0.0375898	0.0700437	0.0439442	174	Bacteria; Bacteroidetes; Bacteroidia; Bacteroidales	Bacteroidetes	Bacteroidia	Bacteroidales
d6_EB096	0.0202932	0.0833383	0.0319996	0.0438956	175	Bacteria; Actinobacteria; Actinobacteria; Coriobacteriales; Coriobacteriaceae; Atopobium	Actinobacteria	Actinobacteria	Coriobacteriales	Coriobacteriaceae	Atopobium
d6_EJ221	0.0640504	0.00225195	0.0597512	0.0433891	176	Bacteria; Firmicutes; Clostridia; Clostridiales; Veillonellaceae; Selenomonas	Firmicutes	Clostridia	Clostridiales	Veillonellaceae	Selenomonas
d6_AX703	0.0543272	0.0760018	0.00300842	0.0433577	177	Bacteria; Proteobacteria; Betaproteobacteria; Burkholderiales; Alcaligenaceae; Derxia	Proteobacteria	Betaproteobacteria	Burkholderiales	Alcaligenaceae	Derxia
d6_CW008	0.0642722	0.0391393	0.0259723	0.0432655	178	Bacteria; Actinobacteria; Actinobacteria; Actinomycetales; Actinomycetaceae; Actinomyces	Actinobacteria	Actinobacteria	Actinomycetales	Actinomycetaceae	Actinomyces
d6_DS395	0.0530534	0.00264456	0.0692345	0.042989	179	Bacteria; Actinobacteria; Actinobacteria; Actinomycetales; Corynebacteriaceae; Corynebacterium	Actinobacteria	Actinobacteria	Actinomycetales	Corynebacteriaceae	Corynebacterium
d6_AH775 d6_AW232 d6_AW234 d6_AW471	0.0858653	0.0327976	0.00915332	0.0429436	180	Bacteria; Proteobacteria; Betaproteobacteria; Burkholderiales; Comamonadaceae	Proteobacteria	Betaproteobacteria	Burkholderiales	Comamonadaceae
d6_DV586	0.0956449	0.0058755	0.022505	0.0425648	181	Bacteria; Spirochaetes; Spirochaetes; Spirochaetales; Spirochaetaceae; Treponema	Spirochaetes	Spirochaetes	Spirochaetales	Spirochaetaceae	Treponema
d6_DQ546	0.0987737	0.0103939	0.0138304	0.0420547	182	Bacteria; Actinobacteria; Actinobacteria; Actinomycetales; Micrococcaceae; Rothia	Actinobacteria	Actinobacteria	Actinomycetales	Micrococcaceae	Rothia
d6_DS409	0.0750167	0.0432906	0.00509657	0.0410603	183	Bacteria; Actinobacteria; Actinobacteria; Actinomycetales; Actinomycetaceae; Actinobaculum	Actinobacteria	Actinobacteria	Actinomycetales	Actinomycetaceae	Actinobaculum
d6_DT103	0.0708573	0.0293167	0.0205742	0.0406264	184	Bacteria; Fusobacteria; Fusobacteria; Fusobacteriales; Leptotrichiaceae; Leptotrichia	Fusobacteria	Fusobacteria	Fusobacteriales	Leptotrichiaceae	Leptotrichia
d6_BA622 d6_BU260	0.0263818	0.0634566	0.0337041	0.0404127	185	Bacteria; Firmicutes; Bacilli; Lactobacillales; Carnobacteriaceae; Granulicatella	Firmicutes	Bacilli	Lactobacillales	Carnobacteriaceae	Granulicatella
d6_DV395	0.00170072	0.123877	0.00233209	0.0398353	186	Bacteria; Bacteroidetes; Bacteroidia; Bacteroidales; Prevotellaceae; Prevotella; nanceiensis	Bacteroidetes	Bacteroidia	Bacteroidales	Prevotellaceae	Prevotella	nanceiensis
d6_BV622 d6_BV656 d6_BV660 d6_BV665	0.0154117	0.080172	0.02746	0.0396643	187	Bacteria; Firmicutes; Bacilli; Lactobacillales; Streptococcaceae; Streptococcus	Firmicutes	Bacilli	Lactobacillales	Streptococcaceae	Streptococcus
d6_BV622 d6_BV656 d6_BV660 d6_BV665	0.00297268	0.123388	0.000687002	0.0395549	188	Bacteria; Firmicutes; Bacilli; Lactobacillales; Streptococcaceae; Streptococcus	Firmicutes	Bacilli	Lactobacillales	Streptococcaceae	Streptococcus
d6_DQ738	0.00938226	0.0531792	0.0564245	0.0391959	189	Bacteria; Actinobacteria; Actinobacteria; Actinomycetales; Micrococcaceae; Rothia	Actinobacteria	Actinobacteria	Actinomycetales	Micrococcaceae	Rothia
d6_DK474	0.0937935	0.0173928	0.0032429	0.0388586	190	Bacteria; Proteobacteria; Gammaproteobacteria; Pasteurellales; Pasteurellaceae; Haemophilus	Proteobacteria	Gammaproteobacteria	Pasteurellales	Pasteurellaceae	Haemophilus
d6_AA086 d6_AA334 d6_BV109 d6_BV122 d6_BV138 d6_BV152 d6_BV608 d6_BV610 d6_BV611 d6_BV612 d6_BV627 d6_BV646 d6_BV662 d6_BV682 d6_BV700 d6_BV842 d6_BX160 d6_BX184 d6_BX189 d6_BX218 d6_BX480 d6_CY010 d6_DE107	0.0176134	0.100215	0.00457666	0.0387529	191	Bacteria; Firmicutes; Bacilli; Lactobacillales; Streptococcaceae; Streptococcus	Firmicutes	Bacilli	Lactobacillales	Streptococcaceae	Streptococcus
d6_AE620 d6_CI636	0.0679387	0.0141781	0.0315336	0.0387009	192	Bacteria; Actinobacteria; Actinobacteria	Actinobacteria	Actinobacteria
d6_CE256	0.0932473	0.00177906	0.0166363	0.038443	193	Bacteria; TM7	TM7
d6_CW010	0.0154117	0.0749018	0.02746	0.0380287	194	Bacteria; Actinobacteria; Actinobacteria; Actinomycetales; Actinomycetaceae; Actinomyces	Actinobacteria	Actinobacteria	Actinomycetales	Actinomycetaceae	Actinomyces
d6_BX155	0.0476789	0.0182172	0.0454678	0.0377732	195	Bacteria; Firmicutes; Bacilli; Lactobacillales; Streptococcaceae; Streptococcus; cristatus	Firmicutes	Bacilli	Lactobacillales	Streptococcaceae	Streptococcus	cristatus
d6_CW008	0.0366405	0.0767946	0.00274801	0.0374151	196	Bacteria; Actinobacteria; Actinobacteria; Actinomycetales; Actinomycetaceae; Actinomyces	Actinobacteria	Actinobacteria	Actinomycetales	Actinomycetaceae	Actinomyces
d6_BV627 d6_CY010	0.00475931	0.0879867	0.023137	0.0369256	197	Bacteria; Firmicutes; Bacilli; Lactobacillales; Streptococcaceae; Streptococcus	Firmicutes	Bacilli	Lactobacillales	Streptococcaceae	Streptococcus
d6_BV627 d6_BV642 d6_CY010	0.090764	0.00257888	0.0124156	0.0363795	198	Bacteria; Firmicutes; Bacilli; Lactobacillales; Streptococcaceae; Streptococcus	Firmicutes	Bacilli	Lactobacillales	Streptococcaceae	Streptococcus
d6_BV623	0.00186373	0.000577441	0.102664	0.0362231	199	Bacteria; Firmicutes; Bacilli; Lactobacillales; Streptococcaceae; Streptococcus	Firmicutes	Bacilli	Lactobacillales	Streptococcaceae	Streptococcus
d6_CV998	0.012391	0.00587598	0.0865215	0.0359313	200	Bacteria; Actinobacteria; Actinobacteria; Actinomycetales; Actinomycetaceae; Actinomyces	Actinobacteria	Actinobacteria	Actinomycetales	Actinomycetaceae	Actinomyces
d6_BV627 d6_CY010	0.0113624	0.0883266	0.0110824	0.0351513	201	Bacteria; Firmicutes; Bacilli; Lactobacillales; Streptococcaceae; Streptococcus	Firmicutes	Bacilli	Lactobacillales	Streptococcaceae	Streptococcus
d6_DT829 d6_EE966	0.0635822	0.0151999	0.0221887	0.0342934	202	Bacteria; Fusobacteria; Fusobacteria; Fusobacteriales; Leptotrichiaceae; Leptotrichia	Fusobacteria	Fusobacteria	Fusobacteriales	Leptotrichiaceae	Leptotrichia
d6_AX703	0.0749824	0.0231586	0.00343514	0.0342277	203	Bacteria; Proteobacteria; Betaproteobacteria; Burkholderiales; Alcaligenaceae; Derxia	Proteobacteria	Betaproteobacteria	Burkholderiales	Alcaligenaceae	Derxia
d6_AI158 d6_AW475 d6_CY680 d6_CY737	0.040296	0.0628159	0.00147214	0.0338974	204	Bacteria; Proteobacteria; Betaproteobacteria; Burkholderiales; Comamonadaceae; Acidovorax	Proteobacteria	Betaproteobacteria	Burkholderiales	Comamonadaceae	Acidovorax
d6_DK407	0.0797619	0.00635185	0.011755	0.0335288	205	Bacteria; Proteobacteria; Gammaproteobacteria; Pasteurellales; Pasteurellaceae; Haemophilus	Proteobacteria	Gammaproteobacteria	Pasteurellales	Pasteurellaceae	Haemophilus
d6_DT829 d6_EE966	0.0696215	0.00116922	0.0258148	0.0332719	206	Bacteria; Fusobacteria; Fusobacteria; Fusobacteriales; Leptotrichiaceae; Leptotrichia	Fusobacteria	Fusobacteria	Fusobacteriales	Leptotrichiaceae	Leptotrichia
d6_BV660 d6_DE106	0.00627526	0.0890223	0.00954789	0.0330839	207	Bacteria; Firmicutes; Bacilli; Lactobacillales; Streptococcaceae; Streptococcus	Firmicutes	Bacilli	Lactobacillales	Streptococcaceae	Streptococcus
d6_DS398	0.0607306	0.0204087	0.0165363	0.0329775	208	Bacteria; Actinobacteria; Actinobacteria; Actinomycetales; Corynebacteriaceae; Corynebacterium	Actinobacteria	Actinobacteria	Actinomycetales	Corynebacteriaceae	Corynebacterium
d6_AX592	0.0429142	0.0563979	0.00174216	0.0329015	209	Bacteria; Proteobacteria; Betaproteobacteria; Neisseriales; Neisseriaceae; Neisseria	Proteobacteria	Betaproteobacteria	Neisseriales	Neisseriaceae	Neisseria
d6_CZ515 d6_CZ516	0.0505509	0.0411106	0.00480901	0.0318481	210	Bacteria; Firmicutes; Clostridia; Clostridiales; Lachnospiraceae; Moryella	Firmicutes	Clostridia	Clostridiales	Lachnospiraceae	Moryella
d6_DS398	0.0556263	0.0225179	0.0163555	0.0318096	211	Bacteria; Actinobacteria; Actinobacteria; Actinomycetales; Corynebacteriaceae; Corynebacterium	Actinobacteria	Actinobacteria	Actinomycetales	Corynebacteriaceae	Corynebacterium
d6_AX704	0.0168844	0.0819745	0.000777363	0.0315306	212	Bacteria; Proteobacteria; Betaproteobacteria; Burkholderiales	Proteobacteria	Betaproteobacteria	Burkholderiales
d6_DS398	0.0702774	0.0218839	0.000672585	0.0312571	213	Bacteria; Actinobacteria; Actinobacteria; Actinomycetales; Corynebacteriaceae; Corynebacterium	Actinobacteria	Actinobacteria	Actinomycetales	Corynebacteriaceae	Corynebacterium
d6_DV872	0.0766665	0.00444765	0.00872845	0.0308268	214	Bacteria; Bacteroidetes; Bacteroidia; Bacteroidales; Prevotellaceae; Prevotella; tannerae	Bacteroidetes	Bacteroidia	Bacteroidales	Prevotellaceae	Prevotella	tannerae
d6_AW908	0.0175986	0.00467689	0.0662949	0.0303802	215	Bacteria; Proteobacteria; Betaproteobacteria; Neisseriales; Neisseriaceae; Neisseria; meningitidis	Proteobacteria	Betaproteobacteria	Neisseriales	Neisseriaceae	Neisseria	meningitidis
d6_DS398	0.0653123	0.00446665	0.0182549	0.0302025	216	Bacteria; Actinobacteria; Actinobacteria; Actinomycetales; Corynebacteriaceae; Corynebacterium	Actinobacteria	Actinobacteria	Actinomycetales	Corynebacteriaceae	Corynebacterium
d6_AK821	0.0183551	0.00116922	0.0681068	0.0301773	217	Bacteria; Bacteroidetes; Bacteroidia; Bacteroidales; Porphyromonadaceae; Porphyromonas; catoniae	Bacteroidetes	Bacteroidia	Bacteroidales	Porphyromonadaceae	Porphyromonas	catoniae
d6_AL359	0.0128221	0.0482342	0.027719	0.0289489	218	Bacteria; Bacteroidetes; Bacteroidia; Bacteroidales	Bacteroidetes	Bacteroidia	Bacteroidales
d6_BV627 d6_CY010	0.0176561	0.0140015	0.0533186	0.0288193	219	Bacteria; Firmicutes; Bacilli; Lactobacillales; Streptococcaceae; Streptococcus	Firmicutes	Bacilli	Lactobacillales	Streptococcaceae	Streptococcus
d6_DT829 d6_EE966	0.0375771	0.0462555	0.0043554	0.0288147	220	Bacteria; Fusobacteria; Fusobacteria; Fusobacteriales; Leptotrichiaceae; Leptotrichia	Fusobacteria	Fusobacteria	Fusobacteriales	Leptotrichiaceae	Leptotrichia
d6_EJ612	0.00880669	0.0179072	0.0575624	0.0284433	221	Bacteria; Firmicutes; Clostridia; Clostridiales; Veillonellaceae	Firmicutes	Clostridia	Clostridiales	Veillonellaceae
d6_BV627 d6_CY010	0.0485811	0.0280769	0.00836147	0.0283489	222	Bacteria; Firmicutes; Bacilli; Lactobacillales; Streptococcaceae; Streptococcus	Firmicutes	Bacilli	Lactobacillales	Streptococcaceae	Streptococcus
d6_AI158 d6_AW475 d6_CY680 d6_CY737	0.0726552	0.00546627	0.00457666	0.0283281	223	Bacteria; Proteobacteria; Betaproteobacteria; Burkholderiales; Comamonadaceae; Acidovorax	Proteobacteria	Betaproteobacteria	Burkholderiales	Comamonadaceae	Acidovorax
d6_EJ224	0.0516817	0.00116922	0.0289959	0.0281827	224	Bacteria; Firmicutes; Clostridia; Clostridiales; Veillonellaceae; Selenomonas	Firmicutes	Clostridia	Clostridiales	Veillonellaceae	Selenomonas
d6_DB802	0.0506385	0.0291535	0.00457666	0.0280873	225	Bacteria; Firmicutes; Clostridia; Clostridiales; Lachnospiraceae; Oribacterium	Firmicutes	Clostridia	Clostridiales	Lachnospiraceae	Oribacterium
d6_DS398	0.0529717	0.0156309	0.0143715	0.0280728	226	Bacteria; Actinobacteria; Actinobacteria; Actinomycetales; Corynebacteriaceae; Corynebacterium	Actinobacteria	Actinobacteria	Actinomycetales	Corynebacteriaceae	Corynebacterium
d6_DV325	0.0337395	0.00225195	0.0452015	0.0279199	227	Bacteria; Bacteroidetes; Bacteroidia; Bacteroidales; Prevotellaceae; Prevotella	Bacteroidetes	Bacteroidia	Bacteroidales	Prevotellaceae	Prevotella
d6_AV722	0.0162291	0.0524487	0.0165172	0.027569	228	Bacteria; Proteobacteria; Betaproteobacteria; Burkholderiales; Comamonadaceae	Proteobacteria	Betaproteobacteria	Burkholderiales	Comamonadaceae
d6_CW008	0.0367595	0.0295631	0.0165475	0.0275565	229	Bacteria; Actinobacteria; Actinobacteria; Actinomycetales; Actinomycetaceae; Actinomyces	Actinobacteria	Actinobacteria	Actinomycetales	Actinomycetaceae	Actinomyces
d6_DG202	0.0124587	0.0146704	0.0537826	0.0273947	230	Bacteria; Bacteroidetes; Flavobacteria; Flavobacteriales; Flavobacteriaceae; Capnocytophaga	Bacteroidetes	Flavobacteria	Flavobacteriales	Flavobacteriaceae	Capnocytophaga
d6_AE208	0.070491	0.00595534	0.00343044	0.0273384	231	Bacteria; Firmicutes; Clostridia; Clostridiales	Firmicutes	Clostridia	Clostridiales
d6_AX579 d6_AX582	0.0612352	0.00225195	0.0157376	0.0272412	232	Bacteria; Proteobacteria; Betaproteobacteria; Neisseriales; Neisseriaceae	Proteobacteria	Betaproteobacteria	Neisseriales	Neisseriaceae
d6_DE109	0.00472583	0.00257888	0.0702811	0.0266648	233	Bacteria; Firmicutes; Bacilli; Lactobacillales; Streptococcaceae; Streptococcus; pneumoniae	Firmicutes	Bacilli	Lactobacillales	Streptococcaceae	Streptococcus	pneumoniae
d6_BV842	0.0086261	0.0283494	0.0429693	0.0265896	234	Bacteria; Firmicutes; Bacilli; Lactobacillales; Streptococcaceae; Streptococcus	Firmicutes	Bacilli	Lactobacillales	Streptococcaceae	Streptococcus
d6_BU260	0.0110351	0.00602944	0.0602864	0.0264648	235	Bacteria; Firmicutes; Bacilli; Lactobacillales; Carnobacteriaceae; Granulicatella	Firmicutes	Bacilli	Lactobacillales	Carnobacteriaceae	Granulicatella
d6_DS398	0.0704722	0.00467689	0.00164379	0.026319	236	Bacteria; Actinobacteria; Actinobacteria; Actinomycetales; Corynebacteriaceae; Corynebacterium	Actinobacteria	Actinobacteria	Actinomycetales	Corynebacteriaceae	Corynebacterium
d6_DQ738	0.0209935	0.0355812	0.0231959	0.0262802	237	Bacteria; Actinobacteria; Actinobacteria; Actinomycetales; Micrococcaceae; Rothia	Actinobacteria	Actinobacteria	Actinomycetales	Micrococcaceae	Rothia
d6_CC912	0.0016492	0.00742532	0.067689	0.0262141	238	Bacteria; Bacteroidetes; Bacteroidia; Bacteroidales	Bacteroidetes	Bacteroidia	Bacteroidales
d6_AX584	0.0492449	0.00500703	0.0220283	0.0261309	239	Bacteria; Proteobacteria; Betaproteobacteria; Neisseriales; Neisseriaceae	Proteobacteria	Betaproteobacteria	Neisseriales	Neisseriaceae
d6_CO890 d6_CQ980 d6_CS610 d6_DI850 d6_DJ397 d6_DJ398 d6_DJ402 d6_DJ404 d6_DJ408 d6_DJ413 d6_DJ414 d6_DJ417 d6_DJ423 d6_DJ424 d6_DJ425 d6_DJ427 d6_DJ444 d6_DL839 d6_DM019	0.000829944	0.0809932	0.001374	0.0258958	240	Bacteria; Proteobacteria; Gammaproteobacteria; Pasteurellales; Pasteurellaceae; Haemophilus	Proteobacteria	Gammaproteobacteria	Pasteurellales	Pasteurellaceae	Haemophilus
d6_DK978	0.0432404	0.0249068	0.00923429	0.0258244	241	Bacteria; Actinobacteria; Actinobacteria; Actinomycetales; Actinomycetaceae; Actinomyces	Actinobacteria	Actinobacteria	Actinomycetales	Actinomycetaceae	Actinomyces
d6_DS397	0.0570249	0.00407404	0.0141727	0.0258153	242	Bacteria; Actinobacteria; Actinobacteria; Actinomycetales; Corynebacteriaceae; Corynebacterium	Actinobacteria	Actinobacteria	Actinomycetales	Corynebacteriaceae	Corynebacterium
d6_BX160	0.0134315	0.00225195	0.059117	0.0257156	243	Bacteria; Firmicutes; Bacilli; Lactobacillales; Streptococcaceae; Streptococcus	Firmicutes	Bacilli	Lactobacillales	Streptococcaceae	Streptococcus
d6_EH413 d6_EJ570 d6_EJ585 d6_EJ589 d6_EJ612 d6_EJ734 d6_EJ882 d6_EK105	0.0484368	0.0109325	0.0160183	0.0256188	244	Bacteria; Firmicutes; Clostridia; Clostridiales; Veillonellaceae	Firmicutes	Clostridia	Clostridiales	Veillonellaceae
d6_CC912	0.0220167	0.0322978	0.0228833	0.0255062	245	Bacteria; Bacteroidetes; Bacteroidia; Bacteroidales	Bacteroidetes	Bacteroidia	Bacteroidales
d6_AA086	0.0361109	0.00322797	0.0346602	0.0254056	246	Bacteria; Firmicutes; Bacilli; Lactobacillales; Streptococcaceae; Streptococcus; pneumoniae	Firmicutes	Bacilli	Lactobacillales	Streptococcaceae	Streptococcus	pneumoniae
d6_DK966	0.00331978	0.00675584	0.0638075	0.025244	247	Bacteria; Actinobacteria; Actinobacteria; Actinomycetales; Actinomycetaceae; Actinomyces	Actinobacteria	Actinobacteria	Actinomycetales	Actinomycetaceae	Actinomyces
d6_DF969	0.00385505	0.00673564	0.0630628	0.0251655	248	Bacteria; Bacteroidetes; Flavobacteria; Flavobacteriales; Flavobacteriaceae	Bacteroidetes	Flavobacteria	Flavobacteriales	Flavobacteriaceae
d6_DQ738	0.00440335	0.0487169	0.0246825	0.0251486	249	Bacteria; Actinobacteria; Actinobacteria; Actinomycetales; Micrococcaceae; Rothia	Actinobacteria	Actinobacteria	Actinomycetales	Micrococcaceae	Rothia
d6_BV627 d6_CY010	0.0311469	0.00225195	0.0395238	0.0250681	250	Bacteria; Firmicutes; Bacilli; Lactobacillales; Streptococcaceae; Streptococcus	Firmicutes	Bacilli	Lactobacillales	Streptococcaceae	Streptococcus
d6_BL297	0.00281162	0.0225195	0.0493731	0.0249835	251	Bacteria; Firmicutes; Clostridia; Clostridiales; Peptostreptococcaceae; Parvimonas	Firmicutes	Clostridia	Clostridiales	Peptostreptococcaceae	Parvimonas
d6_BL298	0.0504389	0.00128944	0.0202432	0.0247733	252	Bacteria; Firmicutes; Clostridia; Clostridiales; Peptostreptococcaceae; Parvimonas	Firmicutes	Clostridia	Clostridiales	Peptostreptococcaceae	Parvimonas
d6_DK965	0.0452768	0.0273199	0.00162145	0.0246504	253	Bacteria; Actinobacteria; Actinobacteria; Actinomycetales; Actinomycetaceae; Actinomyces	Actinobacteria	Actinobacteria	Actinomycetales	Actinomycetaceae	Actinomyces
d6_AI218 d6_DG217	0.0391482	0.0338021	0.00169298	0.0245735	254	Bacteria; Bacteroidetes; Flavobacteria; Flavobacteriales; Flavobacteriaceae; Capnocytophaga	Bacteroidetes	Flavobacteria	Flavobacteriales	Flavobacteriaceae	Capnocytophaga
d6_AA085 d6_AA086	0.000870777	0.0150513	0.0566904	0.0245198	255	Bacteria; Firmicutes; Bacilli; Lactobacillales; Streptococcaceae; Streptococcus; pneumoniae	Firmicutes	Bacilli	Lactobacillales	Streptococcaceae	Streptococcus	pneumoniae
d6_DK471	0.00178023	0.0497494	0.0243318	0.0244436	256	Bacteria; Proteobacteria; Gammaproteobacteria; Pasteurellales; Pasteurellaceae	Proteobacteria	Gammaproteobacteria	Pasteurellales	Pasteurellaceae
d6_DU630	0.0607073	0.0103155	0.00080289	0.0244118	257	Bacteria; Fusobacteria; Fusobacteria; Fusobacteriales; Leptotrichiaceae; Leptotrichia	Fusobacteria	Fusobacteria	Fusobacteriales	Leptotrichiaceae	Leptotrichia
d6_DK966	0.0160616	0.0560403	0.00392868	0.0242851	258	Bacteria; Actinobacteria; Actinobacteria; Actinomycetales; Actinomycetaceae; Actinomyces	Actinobacteria	Actinobacteria	Actinomycetales	Actinomycetaceae	Actinomyces
d6_EJ233	0.0506385	0.0175273	0.00353648	0.0241205	259	Bacteria; Firmicutes; Clostridia; Clostridiales; Veillonellaceae; Selenomonas	Firmicutes	Clostridia	Clostridiales	Veillonellaceae	Selenomonas
d6_BV627	0.000870777	0.0665959	0.00867285	0.0239586	260	Bacteria; Firmicutes; Bacilli; Lactobacillales; Streptococcaceae; Streptococcus	Firmicutes	Bacilli	Lactobacillales	Streptococcaceae	Streptococcus
d6_BX155	0.0358247	0.0140605	0.0209313	0.0239347	261	Bacteria; Firmicutes; Bacilli; Lactobacillales; Streptococcaceae; Streptococcus; cristatus	Firmicutes	Bacilli	Lactobacillales	Streptococcaceae	Streptococcus	cristatus
d6_AX703	0.0220167	0.0370555	0.01373	0.0238264	262	Bacteria; Proteobacteria; Betaproteobacteria; Burkholderiales; Alcaligenaceae; Derxia	Proteobacteria	Betaproteobacteria	Burkholderiales	Alcaligenaceae	Derxia
d6_BP738	0.0205155	0.0096138	0.0398472	0.0237983	263	Bacteria; Firmicutes; Bacilli; Lactobacillales; Streptococcaceae; Streptococcus	Firmicutes	Bacilli	Lactobacillales	Streptococcaceae	Streptococcus
d6_DS397	0.0389108	0.0170798	0.0142673	0.0236379	264	Bacteria; Actinobacteria; Actinobacteria; Actinomycetales; Corynebacteriaceae; Corynebacterium	Actinobacteria	Actinobacteria	Actinomycetales	Corynebacteriaceae	Corynebacterium
d6_CB430 d6_CB438 d6_CB446 d6_CB448	0.00259235	0.0107409	0.0556183	0.023406	265	Bacteria; Fusobacteria; Fusobacteria; Fusobacteriales; Fusobacteriaceae; Fusobacterium	Fusobacteria	Fusobacteria	Fusobacteriales	Fusobacteriaceae	Fusobacterium
d6_DK965	0.0176134	0.00446665	0.0457666	0.0232414	266	Bacteria; Actinobacteria; Actinobacteria; Actinomycetales; Actinomycetaceae; Actinomyces	Actinobacteria	Actinobacteria	Actinomycetales	Actinomycetaceae	Actinomyces
d6_DS395 d6_DS397 d6_DS398	0.0251373	0.021528	0.0224676	0.0230966	267	Bacteria; Actinobacteria; Actinobacteria; Actinomycetales; Corynebacteriaceae; Corynebacterium	Actinobacteria	Actinobacteria	Actinomycetales	Corynebacteriaceae	Corynebacterium
d6_DS398	0.0469823	0.0171807	0.0043554	0.0230346	268	Bacteria; Actinobacteria; Actinobacteria; Actinomycetales; Corynebacteriaceae; Corynebacterium	Actinobacteria	Actinobacteria	Actinomycetales	Corynebacteriaceae	Corynebacterium
d6_DM475 d6_DN460 d6_DN488 d6_DN507 d6_DN641	0.00476488	0.0199552	0.0440263	0.0230175	269	Bacteria; Firmicutes; Bacilli; Lactobacillales; Lactobacillaceae; Lactobacillus	Firmicutes	Bacilli	Lactobacillales	Lactobacillaceae	Lactobacillus
d6_EJ227	0.0227857	0.0073249	0.0369562	0.0228739	270	Bacteria; Firmicutes; Clostridia; Clostridiales; Veillonellaceae; Selenomonas	Firmicutes	Clostridia	Clostridiales	Veillonellaceae	Selenomonas
d6_BU162	0.00632406	0.0234535	0.0383401	0.0226801	271	Bacteria; Firmicutes; Bacilli; Lactobacillales	Firmicutes	Bacilli	Lactobacillales
d6_DF626	0.0195699	0.0109204	0.0363629	0.0226763	272	Bacteria; Fusobacteria; Fusobacteria; Fusobacteriales; Fusobacteriaceae; Fusobacterium	Fusobacteria	Fusobacteria	Fusobacteriales	Fusobacteriaceae	Fusobacterium
d6_AK821	0.0111279	0.00359814	0.0505308	0.0223783	273	Bacteria; Bacteroidetes; Bacteroidia; Bacteroidales; Porphyromonadaceae; Porphyromonas; catoniae	Bacteroidetes	Bacteroidia	Bacteroidales	Porphyromonadaceae	Porphyromonas	catoniae
d6_DW761	0.00349785	0.0211211	0.0421056	0.0222801	274	Bacteria; Bacteroidetes; Bacteroidia; Bacteroidales; Prevotellaceae; Prevotella	Bacteroidetes	Bacteroidia	Bacteroidales	Prevotellaceae	Prevotella
d6_BV660	0.0216066	0.00315632	0.0400695	0.0222472	275	Bacteria; Firmicutes; Bacilli; Lactobacillales; Streptococcaceae; Streptococcus	Firmicutes	Bacilli	Lactobacillales	Streptococcaceae	Streptococcus
d6_DK966	0.0174452	0.0493395	0.00174216	0.0219286	276	Bacteria; Actinobacteria; Actinobacteria; Actinomycetales; Actinomycetaceae; Actinomyces	Actinobacteria	Actinobacteria	Actinomycetales	Actinomycetaceae	Actinomyces
d6_BV660	0.00880669	0.0583069	0.00228833	0.0219211	277	Bacteria; Firmicutes; Bacilli; Lactobacillales; Streptococcaceae; Streptococcus	Firmicutes	Bacilli	Lactobacillales	Streptococcaceae	Streptococcus
d6_BP514	0.034571	0.00233844	0.0257669	0.0215319	278	Bacteria; Firmicutes; Clostridia; Clostridiales; Eubacteriaceae; Anaerovorax	Firmicutes	Clostridia	Clostridiales	Eubacteriaceae	Anaerovorax
d6_DG233	0.0252524	0.0381993	0.00263089	0.0214699	279	Bacteria; Bacteroidetes; Flavobacteria; Flavobacteriales; Flavobacteriaceae; Capnocytophaga	Bacteroidetes	Flavobacteria	Flavobacteriales	Flavobacteriaceae	Capnocytophaga
d6_DV282 d6_DX379	0.0572435	0.00182209	0.00228833	0.0210937	280	Bacteria; Bacteroidetes; Bacteroidia; Bacteroidales; Prevotellaceae; Prevotella; nigrescens	Bacteroidetes	Bacteroidia	Bacteroidales	Prevotellaceae	Prevotella	nigrescens
d6_BV627	0.00619763	0.05106	0.00900697	0.0210892	281	Bacteria; Firmicutes; Bacilli; Lactobacillales; Streptococcaceae; Streptococcus	Firmicutes	Bacilli	Lactobacillales	Streptococcaceae	Streptococcus
d6_AX592	0.0275815	0.0352285	0.00169298	0.0210276	282	Bacteria; Proteobacteria; Betaproteobacteria; Neisseriales; Neisseriaceae; Neisseria	Proteobacteria	Betaproteobacteria	Neisseriales	Neisseriaceae	Neisseria
d6_DS398	0.0293128	0.00823549	0.0240854	0.020969	283	Bacteria; Actinobacteria; Actinobacteria; Actinomycetales; Corynebacteriaceae; Corynebacterium	Actinobacteria	Actinobacteria	Actinomycetales	Corynebacteriaceae	Corynebacterium
d6_DK966	0.0205205	0.0392323	0.00491353	0.0209459	284	Bacteria; Actinobacteria; Actinobacteria; Actinomycetales; Actinomycetaceae; Actinomyces	Actinobacteria	Actinobacteria	Actinomycetales	Actinomycetaceae	Actinomyces
d6_AW917	0.00172384	0.00495707	0.0542837	0.0208514	285	Bacteria; Proteobacteria; Betaproteobacteria; Neisseriales; Neisseriaceae; Kingella	Proteobacteria	Betaproteobacteria	Neisseriales	Neisseriaceae	Kingella
d6_EE956	0.0160722	0.0175923	0.0278415	0.0206024	286	Bacteria; Fusobacteria; Fusobacteria; Fusobacteriales; Leptotrichiaceae; Leptotrichia	Fusobacteria	Fusobacteria	Fusobacteriales	Leptotrichiaceae	Leptotrichia
d6_DK966	0.041194	0.00612677	0.0128855	0.0205495	287	Bacteria; Actinobacteria; Actinobacteria; Actinomycetales; Actinomycetaceae; Actinomyces	Actinobacteria	Actinobacteria	Actinomycetales	Actinomycetaceae	Actinomyces
d6_EJ238	0.0529513	0.00205875	0.00475058	0.0205361	288	Bacteria; Firmicutes; Clostridia; Clostridiales; Veillonellaceae; Selenomonas	Firmicutes	Clostridia	Clostridiales	Veillonellaceae	Selenomonas
d6_AO244	0.00220167	0.0251233	0.0343249	0.0203923	289	Bacteria; Proteobacteria; Betaproteobacteria; Neisseriales; Neisseriaceae	Proteobacteria	Betaproteobacteria	Neisseriales	Neisseriaceae
d6_AW908	0.0251949	0.020845	0.0151412	0.0203781	290	Bacteria; Proteobacteria; Betaproteobacteria; Neisseriales; Neisseriaceae; Neisseria; meningitidis	Proteobacteria	Betaproteobacteria	Neisseriales	Neisseriaceae	Neisseria	meningitidis
d6_BV660	0.010071	0.0110834	0.038662	0.0202442	291	Bacteria; Firmicutes; Bacilli; Lactobacillales; Streptococcaceae; Streptococcus	Firmicutes	Bacilli	Lactobacillales	Streptococcaceae	Streptococcus
d6_BV627	0.0023284	0.00439719	0.0507556	0.0196695	292	Bacteria; Firmicutes; Bacilli; Lactobacillales; Streptococcaceae; Streptococcus	Firmicutes	Bacilli	Lactobacillales	Streptococcaceae	Streptococcus
d6_DQ738	0.0375891	0.00404208	0.015801	0.0196648	293	Bacteria; Actinobacteria; Actinobacteria; Actinomycetales; Micrococcaceae; Rothia	Actinobacteria	Actinobacteria	Actinomycetales	Micrococcaceae	Rothia
d6_DS398	0.0361063	0.008235	0.0132636	0.0195798	294	Bacteria; Actinobacteria; Actinobacteria; Actinomycetales; Corynebacteriaceae; Corynebacterium	Actinobacteria	Actinobacteria	Actinomycetales	Corynebacteriaceae	Corynebacterium
d6_DK967	0.00844754	0.0298528	0.0210161	0.0194245	295	Bacteria; Actinobacteria; Actinobacteria; Actinomycetales; Actinomycetaceae; Actinomyces	Actinobacteria	Actinobacteria	Actinomycetales	Actinomycetaceae	Actinomyces
d6_DS361	0.0171634	0.0127331	0.0276164	0.019393	296	Bacteria; Actinobacteria; Actinobacteria; Actinomycetales; Corynebacteriaceae; Corynebacterium	Actinobacteria	Actinobacteria	Actinomycetales	Corynebacteriaceae	Corynebacterium
d6_AE655 d6_AH502	0.0337363	0.00239722	0.02028	0.0193702	297	Bacteria; Spirochaetes; Spirochaetes; Spirochaetales; Spirochaetaceae; Treponema	Spirochaetes	Spirochaetes	Spirochaetales	Spirochaetaceae	Treponema
d6_EJ221	0.0479165	0.00116922	0.00700393	0.0193009	298	Bacteria; Firmicutes; Clostridia; Clostridiales; Veillonellaceae; Selenomonas	Firmicutes	Clostridia	Clostridiales	Veillonellaceae	Selenomonas
d6_BV660	0.0453662	0.00257888	0.00647454	0.0186764	299	Bacteria; Firmicutes; Bacilli; Lactobacillales; Streptococcaceae; Streptococcus	Firmicutes	Bacilli	Lactobacillales	Streptococcaceae	Streptococcus
d6_DQ738	0.00331978	0.0508323	0.00503685	0.0186571	300	Bacteria; Actinobacteria; Actinobacteria; Actinomycetales; Micrococcaceae; Rothia	Actinobacteria	Actinobacteria	Actinomycetales	Micrococcaceae	Rothia
d6_DK966 d6_DK967	0.0116192	0.0405351	0.00527616	0.0184058	301	Bacteria; Actinobacteria; Actinobacteria; Actinomycetales; Actinomycetaceae; Actinomyces	Actinobacteria	Actinobacteria	Actinomycetales	Actinomycetaceae	Actinomyces
d6_AA334 d6_BV662	0.0374026	0.0166099	0.000777363	0.0183203	302	Bacteria; Firmicutes; Bacilli; Lactobacillales; Streptococcaceae; Streptococcus	Firmicutes	Bacilli	Lactobacillales	Streptococcaceae	Streptococcus
d6_AX583	0.00220167	0.0362013	0.0183066	0.0183067	303	Bacteria; Proteobacteria; Betaproteobacteria; Neisseriales; Neisseriaceae; Kingella	Proteobacteria	Betaproteobacteria	Neisseriales	Neisseriaceae	Kingella
d6_DV345 d6_DV347	0.000787278	0.0564973	0.000821895	0.0180885	304	Bacteria; Bacteroidetes; Bacteroidia; Bacteroidales; Prevotellaceae; Prevotella	Bacteroidetes	Bacteroidia	Bacteroidales	Prevotellaceae	Prevotella
d6_BV627	0.0177211	0.0316808	0.0061686	0.0180698	305	Bacteria; Firmicutes; Bacilli; Lactobacillales; Streptococcaceae; Streptococcus	Firmicutes	Bacilli	Lactobacillales	Streptococcaceae	Streptococcus
d6_DG200 d6_DG207 d6_DG231 d6_DG233 d6_DG234	0.0503516	0.00128944	0.000777363	0.0180308	306	Bacteria; Bacteroidetes; Flavobacteria; Flavobacteriales; Flavobacteriaceae; Capnocytophaga	Bacteroidetes	Flavobacteria	Flavobacteriales	Flavobacteriaceae	Capnocytophaga
d6_BC502	0.0330559	0.0152728	0.00512341	0.0179051	307	Bacteria; Firmicutes; Erysipelotrichi; Erysipelotrichales; Erysipelotrichaceae	Firmicutes	Erysipelotrichi	Erysipelotrichales	Erysipelotrichaceae
d6_BV627	0.0110084	0.035265	0.00915332	0.0178966	308	Bacteria; Firmicutes; Bacilli; Lactobacillales; Streptococcaceae; Streptococcus	Firmicutes	Bacilli	Lactobacillales	Streptococcaceae	Streptococcus
d6_DG203	0.00580961	0.000577441	0.0455694	0.0178961	309	Bacteria; Bacteroidetes; Flavobacteria; Flavobacteriales; Flavobacteriaceae; Capnocytophaga	Bacteroidetes	Flavobacteria	Flavobacteriales	Flavobacteriaceae	Capnocytophaga
d6_CO890 d6_CQ980 d6_CS610 d6_DI850 d6_DJ397 d6_DJ398 d6_DJ402 d6_DJ404 d6_DJ408 d6_DJ413 d6_DJ414 d6_DJ417 d6_DJ423 d6_DJ424 d6_DJ425 d6_DJ427 d6_DJ444 d6_DL839 d6_DM019	0.0449876	0.00225195	0.00387576	0.0175483	310	Bacteria; Proteobacteria; Gammaproteobacteria; Pasteurellales; Pasteurellaceae; Haemophilus	Proteobacteria	Gammaproteobacteria	Pasteurellales	Pasteurellaceae	Haemophilus
d6_DS395	0.0329252	0.0169011	0.00251487	0.0174659	311	Bacteria; Actinobacteria; Actinobacteria; Actinomycetales; Corynebacteriaceae; Corynebacterium	Actinobacteria	Actinobacteria	Actinomycetales	Corynebacteriaceae	Corynebacterium
d6_DK965	0.048221	0.00182209	0.000687002	0.0174303	312	Bacteria; Actinobacteria; Actinobacteria; Actinomycetales; Actinomycetaceae; Actinomyces	Actinobacteria	Actinobacteria	Actinomycetales	Actinomycetaceae	Actinomyces
d6_BV627	0.00440335	0.0487129	0.00228833	0.0174253	313	Bacteria; Firmicutes; Bacilli; Lactobacillales; Streptococcaceae; Streptococcus	Firmicutes	Bacilli	Lactobacillales	Streptococcaceae	Streptococcus
d6_DQ546	0.00518471	0.0457118	0.00412201	0.0173956	314	Bacteria; Actinobacteria; Actinobacteria; Actinomycetales; Micrococcaceae; Rothia	Actinobacteria	Actinobacteria	Actinomycetales	Micrococcaceae	Rothia
d6_DT829 d6_EE966	0.0342626	0.010523	0.00636733	0.0172761	315	Bacteria; Fusobacteria; Fusobacteria; Fusobacteriales; Leptotrichiaceae; Leptotrichia	Fusobacteria	Fusobacteria	Fusobacteriales	Leptotrichiaceae	Leptotrichia
d6_BU162	0.0133453	0.0067537	0.0305814	0.0172431	316	Bacteria; Firmicutes; Bacilli; Lactobacillales	Firmicutes	Bacilli	Lactobacillales
d6_DK966	0.0254346	0.00225195	0.0222554	0.0171437	317	Bacteria; Actinobacteria; Actinobacteria; Actinomycetales; Actinomycetaceae; Actinomyces	Actinobacteria	Actinobacteria	Actinomycetales	Actinomycetaceae	Actinomyces
d6_AJ212	0.0182064	0.012403	0.0200585	0.017044	318	Bacteria; Firmicutes; Clostridia; Clostridiales; Lachnospiraceae	Firmicutes	Clostridia	Clostridiales	Lachnospiraceae
d6_CV941	0.00099295	0.0231146	0.0275704	0.0170229	319	Bacteria; Actinobacteria; Actinobacteria; Actinomycetales; Actinomycetaceae; Actinomyces	Actinobacteria	Actinobacteria	Actinomycetales	Actinomycetaceae	Actinomyces
d6_DW849	0.00259235	0.0277229	0.0212971	0.0168414	320	Bacteria; Bacteroidetes; Bacteroidia; Bacteroidales; Prevotellaceae; Prevotella	Bacteroidetes	Bacteroidia	Bacteroidales	Prevotellaceae	Prevotella
d6_BC987	0.00129618	0.0186624	0.0305458	0.0167717	321	Bacteria; Firmicutes; Clostridia; Clostridiales; Lachnospiraceae	Firmicutes	Clostridia	Clostridiales	Lachnospiraceae
d6_EJ607	0.0023284	0.0185259	0.0293137	0.0166605	322	Bacteria; Firmicutes; Clostridia; Clostridiales; Veillonellaceae	Firmicutes	Clostridia	Clostridiales	Veillonellaceae
d6_BA622 d6_BP740 d6_BR815 d6_BT981 d6_BU260 d6_BU277 d6_BW586 d6_BW594 d6_BX221	0.0133654	0.0124143	0.0231185	0.0164334	323	Bacteria; Firmicutes; Bacilli; Lactobacillales	Firmicutes	Bacilli	Lactobacillales
d6_BV627	0.000870777	0.0380571	0.0125324	0.0164326	324	Bacteria; Firmicutes; Bacilli; Lactobacillales; Streptococcaceae; Streptococcus	Firmicutes	Bacilli	Lactobacillales	Streptococcaceae	Streptococcus
d6_EG409 d6_EJ569 d6_EJ607	0.00622956	0.0299652	0.0142915	0.0163758	325	Bacteria; Firmicutes; Clostridia; Clostridiales; Veillonellaceae	Firmicutes	Clostridia	Clostridiales	Veillonellaceae
d6_CV996	0.0115856	0.0216597	0.0156968	0.0161297	326	Bacteria; Actinobacteria; Actinobacteria; Actinomycetales; Actinomycetaceae; Actinomyces	Actinobacteria	Actinobacteria	Actinomycetales	Actinomycetaceae	Actinomyces
d6_BV627	0.00564395	0.0035992	0.0369919	0.015819	327	Bacteria; Firmicutes; Bacilli; Lactobacillales; Streptococcaceae; Streptococcus	Firmicutes	Bacilli	Lactobacillales	Streptococcaceae	Streptococcus
d6_DQ738	0.00086192	0.0220888	0.023846	0.0153751	328	Bacteria; Actinobacteria; Actinobacteria; Actinomycetales; Micrococcaceae; Rothia	Actinobacteria	Actinobacteria	Actinomycetales	Micrococcaceae	Rothia
d6_DV287	0.0342987	0.00383781	0.00668253	0.0153225	329	Bacteria; Bacteroidetes; Bacteroidia; Bacteroidales; Prevotellaceae; Prevotella	Bacteroidetes	Bacteroidia	Bacteroidales	Prevotellaceae	Prevotella
d6_BX155	0.036083	0.00556642	0.00326524	0.0152959	330	Bacteria; Firmicutes; Bacilli; Lactobacillales; Streptococcaceae; Streptococcus; cristatus	Firmicutes	Bacilli	Lactobacillales	Streptococcaceae	Streptococcus	cristatus
d6_EJ135	0.0173215	0.00413185	0.0231166	0.0152265	331	Bacteria; Firmicutes; Clostridia; Clostridiales; Veillonellaceae	Firmicutes	Clostridia	Clostridiales	Veillonellaceae
d6_DQ168	0.00857872	0.00846522	0.0279038	0.0152073	332	Bacteria; Actinobacteria; Actinobacteria; Actinomycetales; Micrococcaceae; Rothia	Actinobacteria	Actinobacteria	Actinomycetales	Micrococcaceae	Rothia
d6_DQ543	0.00155829	0.0203597	0.0241743	0.0151918	333	Bacteria; Actinobacteria; Actinobacteria; Actinomycetales; Micrococcaceae; Rothia	Actinobacteria	Actinobacteria	Actinomycetales	Micrococcaceae	Rothia
d6_DS398	0.0329894	0.00622671	0.00519494	0.0150994	334	Bacteria; Actinobacteria; Actinobacteria; Actinomycetales; Corynebacteriaceae; Corynebacterium	Actinobacteria	Actinobacteria	Actinomycetales	Corynebacteriaceae	Corynebacterium
d6_DS361	0.0187741	0.00966383	0.0161477	0.0150411	335	Bacteria; Actinobacteria; Actinobacteria; Actinomycetales; Corynebacteriaceae; Corynebacterium	Actinobacteria	Actinobacteria	Actinomycetales	Corynebacteriaceae	Corynebacterium
d6_BV627	0.00829188	0.0380127	0.000799552	0.014932	336	Bacteria; Firmicutes; Bacilli; Lactobacillales; Streptococcaceae; Streptococcus	Firmicutes	Bacilli	Lactobacillales	Streptococcaceae	Streptococcus
d6_AT868	0.0158846	0.00205875	0.0255151	0.0149147	337	Bacteria; Proteobacteria; Gammaproteobacteria; Cardiobacteriales; Cardiobacteriaceae; Cardiobacterium	Proteobacteria	Gammaproteobacteria	Cardiobacteriales	Cardiobacteriaceae	Cardiobacterium
d6_DQ543	0.012867	0.0125097	0.0188136	0.0148067	338	Bacteria; Actinobacteria; Actinobacteria; Actinomycetales; Micrococcaceae; Rothia	Actinobacteria	Actinobacteria	Actinomycetales	Micrococcaceae	Rothia
d6_BV627	0.0170574	0.004713	0.0212324	0.0146661	339	Bacteria; Firmicutes; Bacilli; Lactobacillales; Streptococcaceae; Streptococcus	Firmicutes	Bacilli	Lactobacillales	Streptococcaceae	Streptococcus
d6_DF626	0.000787278	0.000889529	0.0407101	0.0145855	340	Bacteria; Fusobacteria; Fusobacteria; Fusobacteriales; Fusobacteriaceae; Fusobacterium	Fusobacteria	Fusobacteria	Fusobacteriales	Fusobacteriaceae	Fusobacterium
d6_DQ543	0.0109736	0.0104578	0.0217517	0.0145301	341	Bacteria; Actinobacteria; Actinobacteria; Actinomycetales; Micrococcaceae; Rothia	Actinobacteria	Actinobacteria	Actinomycetales	Micrococcaceae	Rothia
d6_BV627	0.00129618	0.0362037	0.00824402	0.0145253	342	Bacteria; Firmicutes; Bacilli; Lactobacillales; Streptococcaceae; Streptococcus	Firmicutes	Bacilli	Lactobacillales	Streptococcaceae	Streptococcus
d6_CV999	0.00660502	0.00132228	0.0343249	0.0145241	343	Bacteria; Actinobacteria; Actinobacteria; Actinomycetales; Actinomycetaceae; Actinomyces	Actinobacteria	Actinobacteria	Actinomycetales	Actinomycetaceae	Actinomyces
d6_DV282 d6_DX379	0.0357254	0.0045039	0.00229278	0.0145075	344	Bacteria; Bacteroidetes; Bacteroidia; Bacteroidales; Prevotellaceae; Prevotella; nigrescens	Bacteroidetes	Bacteroidia	Bacteroidales	Prevotellaceae	Prevotella	nigrescens
d6_AE208	0.0347881	0.00115488	0.00621891	0.0144988	345	Bacteria; Firmicutes; Clostridia; Clostridiales	Firmicutes	Clostridia	Clostridiales
d6_BC502	0.0110084	0.0291535	0.00457666	0.0144218	346	Bacteria; Firmicutes; Erysipelotrichi; Erysipelotrichales; Erysipelotrichaceae	Firmicutes	Erysipelotrichi	Erysipelotrichales	Erysipelotrichaceae
d6_DJ380	0.00597294	0.0373938	0.00201776	0.0143604	347	Bacteria; Proteobacteria; Gammaproteobacteria; Pasteurellales; Pasteurellaceae; Actinobacillus	Proteobacteria	Gammaproteobacteria	Pasteurellales	Pasteurellaceae	Actinobacillus
d6_CV996	0.010343	0.0160115	0.0167552	0.0143133	348	Bacteria; Actinobacteria; Actinobacteria; Actinomycetales; Actinomycetaceae; Actinomyces	Actinobacteria	Actinobacteria	Actinomycetales	Actinomycetaceae	Actinomyces
d6_AY396	0.0186171	0.0182223	0.00627215	0.0142377	349	Bacteria; Proteobacteria; Betaproteobacteria; Methylophilales; Methylophilaceae; Methylovorus	Proteobacteria	Betaproteobacteria	Methylophilales	Methylophilaceae	Methylovorus
d6_BU260	0.0202714	0.0136273	0.00870856	0.0142223	350	Bacteria; Firmicutes; Bacilli; Lactobacillales; Carnobacteriaceae; Granulicatella	Firmicutes	Bacilli	Lactobacillales	Carnobacteriaceae	Granulicatella
d6_DK930	0.0367433	0.00233844	0.00212253	0.0141277	351	Bacteria; Actinobacteria; Actinobacteria; Actinomycetales	Actinobacteria	Actinobacteria	Actinomycetales
d6_DG019 d6_DS802	0.0308234	0.00364418	0.00686499	0.014127	352	Bacteria; Proteobacteria; Alphaproteobacteria; Rhizobiales; Phyllobacteriaceae; Mesorhizobium	Proteobacteria	Alphaproteobacteria	Rhizobiales	Phyllobacteriaceae	Mesorhizobium
d6_CV999	0.0126156	0.0131426	0.0165227	0.0141264	353	Bacteria; Actinobacteria; Actinobacteria; Actinomycetales; Actinomycetaceae; Actinomyces	Actinobacteria	Actinobacteria	Actinomycetales	Actinomycetaceae	Actinomyces
d6_CR094 d6_DI970 d6_DJ189 d6_DJ195 d6_DJ199 d6_DJ201 d6_DJ203 d6_DJ207 d6_DJ212 d6_DJ214 d6_DJ216 d6_DJ224 d6_DJ225 d6_DJ226 d6_DJ368 d6_DJ395 d6_DJ399 d6_DJ409 d6_DJ416 d6_DJ419 d6_DJ426 d6_DJ428 d6_DJ442 d6_DJ561 d6_DK313 d6_DK366 d6_DK407 d6_DK463 d6_	0.0238987	0.0179045	0.000687002	0.0140344	354	Bacteria; Proteobacteria; Gammaproteobacteria	Proteobacteria	Gammaproteobacteria
d6_AL359	0.0140396	0.00804095	0.0193735	0.0140172	355	Bacteria; Bacteroidetes; Bacteroidia; Bacteroidales	Bacteroidetes	Bacteroidia	Bacteroidales
d6_CV999	0.0118111	0.0014494	0.0272019	0.0139026	356	Bacteria; Actinobacteria; Actinobacteria; Actinomycetales; Actinomycetaceae; Actinomyces	Actinobacteria	Actinobacteria	Actinomycetales	Actinomycetaceae	Actinomyces
d6_DJ402	0.0129817	0.00565878	0.0221975	0.0138869	357	Bacteria; Proteobacteria; Gammaproteobacteria; Pasteurellales; Pasteurellaceae; Haemophilus	Proteobacteria	Gammaproteobacteria	Pasteurellales	Pasteurellaceae	Haemophilus
d6_DD743	0.00220167	0.0218651	0.0183066	0.0138575	358	Bacteria; Firmicutes; Clostridia; Clostridiales; Peptostreptococcaceae; Peptostreptococcus	Firmicutes	Clostridia	Clostridiales	Peptostreptococcaceae	Peptostreptococcus
d6_BV627	0.00360528	0.0275028	0.0117848	0.0138423	359	Bacteria; Firmicutes; Bacilli; Lactobacillales; Streptococcaceae; Streptococcus	Firmicutes	Bacilli	Lactobacillales	Streptococcaceae	Streptococcus
d6_BU162	0.0023284	0.0170764	0.0222779	0.0137845	360	Bacteria; Firmicutes; Bacilli; Lactobacillales	Firmicutes	Bacilli	Lactobacillales
d6_AW908 d6_AW919	0.00777706	0.00795445	0.0250296	0.0137813	361	Bacteria; Proteobacteria; Betaproteobacteria; Neisseriales; Neisseriaceae; Neisseria; meningitidis	Proteobacteria	Betaproteobacteria	Neisseriales	Neisseriaceae	Neisseria	meningitidis
d6_AA086	0.00170072	0.000577441	0.0372155	0.0135986	362	Bacteria; Firmicutes; Bacilli; Lactobacillales; Streptococcaceae; Streptococcus; pneumoniae	Firmicutes	Bacilli	Lactobacillales	Streptococcaceae	Streptococcus	pneumoniae
d6_AL361	0.00893655	0.00115488	0.0294387	0.0135912	363	Bacteria; Bacteroidetes; Bacteroidia; Bacteroidales	Bacteroidetes	Bacteroidia	Bacteroidales
d6_DQ543	0.00484106	0.0186595	0.017684	0.0135582	364	Bacteria; Actinobacteria; Actinobacteria; Actinomycetales; Micrococcaceae; Rothia	Actinobacteria	Actinobacteria	Actinomycetales	Micrococcaceae	Rothia
d6_EB109	0.00467217	0.00119861	0.0335305	0.0135453	365	Bacteria; Actinobacteria; Actinobacteria	Actinobacteria	Actinobacteria
d6_EG409 d6_EJ607	0.00328208	0.0123672	0.0246803	0.0134803	366	Bacteria; Firmicutes; Clostridia; Clostridiales; Veillonellaceae	Firmicutes	Clostridia	Clostridiales	Veillonellaceae
d6_AA086	0.0138086	0.0082732	0.0178359	0.0134795	367	Bacteria; Firmicutes; Bacilli; Lactobacillales; Streptococcaceae; Streptococcus; pneumoniae	Firmicutes	Bacilli	Lactobacillales	Streptococcaceae	Streptococcus	pneumoniae
d6_BX155	0.0196403	0.0180156	0.0030302	0.0134084	368	Bacteria; Firmicutes; Bacilli; Lactobacillales; Streptococcaceae; Streptococcus; cristatus	Firmicutes	Bacilli	Lactobacillales	Streptococcaceae	Streptococcus	cristatus
d6_DS395	0.0187221	0.0213487	0.00087108	0.0133817	369	Bacteria; Actinobacteria; Actinobacteria; Actinomycetales; Corynebacteriaceae; Corynebacterium	Actinobacteria	Actinobacteria	Actinomycetales	Corynebacteriaceae	Corynebacterium
d6_CV998	0.0295088	0.00411883	0.00546718	0.013339	370	Bacteria; Actinobacteria; Actinobacteria; Actinomycetales; Actinomycetaceae; Actinomyces	Actinobacteria	Actinobacteria	Actinomycetales	Actinomycetaceae	Actinomyces
d6_EL083	0.0319208	0.00225195	0.00466418	0.0133144	371	Bacteria; TM7	TM7
d6_DG019 d6_DS802	0.000870777	0.0373206	0.00414029	0.0133102	372	Bacteria; Proteobacteria; Alphaproteobacteria; Rhizobiales; Phyllobacteriaceae; Mesorhizobium	Proteobacteria	Alphaproteobacteria	Rhizobiales	Phyllobacteriaceae	Mesorhizobium
d6_DQ543	0.00709507	0.0164345	0.0163936	0.0131999	373	Bacteria; Actinobacteria; Actinobacteria; Actinomycetales; Micrococcaceae; Rothia	Actinobacteria	Actinobacteria	Actinomycetales	Micrococcaceae	Rothia
d6_BV801 d6_EM040	0.0234144	0.00719841	0.00821519	0.0131408	374	Bacteria; Firmicutes; Bacilli; Lactobacillales; Streptococcaceae; Streptococcus	Firmicutes	Bacilli	Lactobacillales	Streptococcaceae	Streptococcus
d6_BU162	0.0111985	0.00752566	0.0196775	0.0129824	375	Bacteria; Firmicutes; Bacilli; Lactobacillales	Firmicutes	Bacilli	Lactobacillales
d6_CB433	0.0333787	0.00115488	0.00235428	0.0126801	376	Bacteria; Fusobacteria; Fusobacteria; Fusobacteriales; Fusobacteriaceae; Fusobacterium; canifelinum	Fusobacteria	Fusobacteria	Fusobacteriales	Fusobacteriaceae	Fusobacterium	canifelinum
d6_AI158 d6_AW475 d6_CY680 d6_CY737	0.00360528	0.0350687	0.00134517	0.0125904	377	Bacteria; Proteobacteria; Betaproteobacteria; Burkholderiales; Comamonadaceae; Acidovorax	Proteobacteria	Betaproteobacteria	Burkholderiales	Comamonadaceae	Acidovorax
d6_DQ543	0.00311658	0.00678658	0.0271407	0.0125397	378	Bacteria; Actinobacteria; Actinobacteria; Actinomycetales; Micrococcaceae; Rothia	Actinobacteria	Actinobacteria	Actinomycetales	Micrococcaceae	Rothia
d6_CV999	0.0222802	0.00856515	0.00599919	0.0124096	379	Bacteria; Actinobacteria; Actinobacteria; Actinomycetales; Actinomycetaceae; Actinomyces	Actinobacteria	Actinobacteria	Actinomycetales	Actinomycetaceae	Actinomyces
d6_BA792 d6_BU541 d6_BU544 d6_BU545 d6_BU546 d6_BU547	0.00423139	0.00282939	0.0289154	0.012308	380	Bacteria; Firmicutes	Firmicutes
d6_CV996	0.00331978	0.0107227	0.0223295	0.0121723	381	Bacteria; Actinobacteria; Actinobacteria; Actinomycetales; Actinomycetaceae; Actinomyces	Actinobacteria	Actinobacteria	Actinomycetales	Actinomycetaceae	Actinomyces
d6_BU260	0.00399476	0.0199649	0.0130407	0.0120703	382	Bacteria; Firmicutes; Bacilli; Lactobacillales; Carnobacteriaceae; Granulicatella	Firmicutes	Bacilli	Lactobacillales	Carnobacteriaceae	Granulicatella
d6_BV619	0.0187973	0.0100278	0.00696038	0.011994	383	Bacteria; Firmicutes; Bacilli; Lactobacillales; Streptococcaceae; Streptococcus	Firmicutes	Bacilli	Lactobacillales	Streptococcaceae	Streptococcus
d6_EB109	0.0327052	0.00116922	0.00087108	0.0119409	384	Bacteria; Actinobacteria; Actinobacteria	Actinobacteria	Actinobacteria
d6_AJ218	0.00129618	0.0315297	0.00480901	0.0118903	385	Bacteria; Firmicutes; Clostridia; Clostridiales; Lachnospiraceae	Firmicutes	Clostridia	Clostridiales	Lachnospiraceae
d6_AB718 d6_AB722	0.00479403	0.0266554	0.00549602	0.0118207	386	Bacteria; Bacteroidetes; Bacteroidia; Bacteroidales	Bacteroidetes	Bacteroidia	Bacteroidales
d6_EJ589 d6_EJ882	0.0116656	0.0110089	0.012663	0.0118057	387	Bacteria; Firmicutes; Clostridia; Clostridiales; Veillonellaceae; Veillonella	Firmicutes	Clostridia	Clostridiales	Veillonellaceae	Veillonella
d6_BX155	0.0273952	0.000577441	0.00629549	0.0117967	388	Bacteria; Firmicutes; Bacilli; Lactobacillales; Streptococcaceae; Streptococcus; cristatus	Firmicutes	Bacilli	Lactobacillales	Streptococcaceae	Streptococcus	cristatus
d6_DQ892	0.0193663	0.00533718	0.00998204	0.0117765	389	Bacteria; Actinobacteria; Actinobacteria; Actinomycetales; Corynebacteriaceae; Corynebacterium	Actinobacteria	Actinobacteria	Actinomycetales	Corynebacteriaceae	Corynebacterium
d6_AJ216 d6_AJ217 d6_AJ218	0.0112465	0.00225195	0.0206938	0.0117128	390	Bacteria; Firmicutes; Clostridia; Clostridiales; Lachnospiraceae	Firmicutes	Clostridia	Clostridiales	Lachnospiraceae
d6_AE620	0.0286218	0.00314437	0.00228833	0.0116345	391	Bacteria; Actinobacteria; Actinobacteria; Acidimicrobiales	Actinobacteria	Actinobacteria	Acidimicrobiales
d6_EJ695 d6_EJ709	0.00313888	0.00564437	0.0252773	0.0115504	392	Bacteria; Firmicutes; Clostridia; Clostridiales; Veillonellaceae	Firmicutes	Clostridia	Clostridiales	Veillonellaceae
d6_EJ589 d6_EJ882	0.00129618	0.0255798	0.00893103	0.0114652	393	Bacteria; Firmicutes; Clostridia; Clostridiales; Veillonellaceae; Veillonella	Firmicutes	Clostridia	Clostridiales	Veillonellaceae	Veillonella
d6_AA086	0.00077101	0.0121992	0.0214852	0.0114605	394	Bacteria; Firmicutes; Bacilli; Lactobacillales; Streptococcaceae; Streptococcus; pneumoniae	Firmicutes	Bacilli	Lactobacillales	Streptococcaceae	Streptococcus	pneumoniae
d6_DV312	0.0303808	0.00225195	0.000777363	0.0114431	395	Bacteria; Bacteroidetes; Bacteroidia; Bacteroidales; Prevotellaceae; Prevotella	Bacteroidetes	Bacteroidia	Bacteroidales	Prevotellaceae	Prevotella
d6_BV620	0.0124645	0.00676551	0.0144836	0.0113921	396	Bacteria; Firmicutes; Bacilli; Lactobacillales; Streptococcaceae; Streptococcus	Firmicutes	Bacilli	Lactobacillales	Streptococcaceae	Streptococcus
d6_DS395	0.0157542	0.00414689	0.0134454	0.0113558	397	Bacteria; Actinobacteria; Actinobacteria; Actinomycetales; Corynebacteriaceae; Corynebacterium	Actinobacteria	Actinobacteria	Actinomycetales	Corynebacteriaceae	Corynebacterium
d6_DF626	0.025627	0.00717759	0.00080289	0.0113413	398	Bacteria; Fusobacteria; Fusobacteria; Fusobacteriales; Fusobacteriaceae; Fusobacterium	Fusobacteria	Fusobacteria	Fusobacteriales	Fusobacteriaceae	Fusobacterium
d6_DQ543	0.00994401	0.023193	0.00206101	0.0113375	399	Bacteria; Actinobacteria; Actinobacteria; Actinomycetales; Micrococcaceae; Rothia	Actinobacteria	Actinobacteria	Actinomycetales	Micrococcaceae	Rothia
d6_BV621	0.00958416	0.0030546	0.0205244	0.0113302	400	Bacteria; Firmicutes; Bacilli; Lactobacillales; Streptococcaceae; Streptococcus	Firmicutes	Bacilli	Lactobacillales	Streptococcaceae	Streptococcus
d6_EE954	0.0110084	0.0163988	0.00686499	0.0112525	401	Bacteria; Fusobacteria; Fusobacteria; Fusobacteriales; Leptotrichiaceae; Leptotrichia	Fusobacteria	Fusobacteria	Fusobacteriales	Leptotrichiaceae	Leptotrichia
d6_EJ646	0.00165989	0.0132233	0.018999	0.0112275	402	Bacteria; Firmicutes; Clostridia; Clostridiales; Veillonellaceae; Acidaminococcus	Firmicutes	Clostridia	Clostridiales	Veillonellaceae	Acidaminococcus
d6_AJ216	0.00660502	0.0199079	0.00755702	0.0110618	403	Bacteria; Firmicutes; Clostridia; Clostridiales; Lachnospiraceae	Firmicutes	Clostridia	Clostridiales	Lachnospiraceae
d6_AX592	0.015831	0.0110838	0.00599919	0.0109675	404	Bacteria; Proteobacteria; Betaproteobacteria; Neisseriales; Neisseriaceae; Neisseria	Proteobacteria	Betaproteobacteria	Neisseriales	Neisseriaceae	Neisseria
d6_CV999	0.0212177	0.00945468	0.00194021	0.0109197	405	Bacteria; Actinobacteria; Actinobacteria; Actinomycetales; Actinomycetaceae; Actinomyces	Actinobacteria	Actinobacteria	Actinomycetales	Actinomycetaceae	Actinomyces
d6_AT466	0.0163765	0.015051	0.00174216	0.0109188	406	Bacteria; Proteobacteria; Gammaproteobacteria; Cardiobacteriales; Cardiobacteriaceae; Cardiobacterium; hominis	Proteobacteria	Gammaproteobacteria	Cardiobacteriales	Cardiobacteriaceae	Cardiobacterium	hominis
d6_DS395	0.0134679	0.0123819	0.0067719	0.0108219	407	Bacteria; Actinobacteria; Actinobacteria; Actinomycetales; Corynebacteriaceae; Corynebacterium	Actinobacteria	Actinobacteria	Actinomycetales	Corynebacteriaceae	Corynebacterium
d6_AX584	0.0120197	0.00116922	0.0181357	0.0107613	408	Bacteria; Proteobacteria; Betaproteobacteria; Neisseriales; Neisseriaceae	Proteobacteria	Betaproteobacteria	Neisseriales	Neisseriaceae
d6_DF626	0.00525232	0.0073631	0.0192916	0.0107485	409	Bacteria; Fusobacteria; Fusobacteria; Fusobacteriales; Fusobacteriaceae; Fusobacterium	Fusobacteria	Fusobacteria	Fusobacteriales	Fusobacteriaceae	Fusobacterium
d6_AW908	0.0157401	0.0114419	0.00507893	0.0107299	410	Bacteria; Proteobacteria; Betaproteobacteria; Neisseriales; Neisseriaceae; Neisseria; meningitidis	Proteobacteria	Betaproteobacteria	Neisseriales	Neisseriaceae	Neisseria	meningitidis
d6_EJ589 d6_EJ882	0.00777706	0.0147822	0.0097195	0.0106209	411	Bacteria; Firmicutes; Clostridia; Clostridiales; Veillonellaceae; Veillonella	Firmicutes	Clostridia	Clostridiales	Veillonellaceae	Veillonella
d6_EJ589 d6_EJ882	0.00170072	0.00225195	0.026803	0.0105278	412	Bacteria; Firmicutes; Clostridia; Clostridiales; Veillonellaceae; Veillonella	Firmicutes	Clostridia	Clostridiales	Veillonellaceae	Veillonella
d6_BX155	0.0242507	0.00322846	0.00328758	0.0104979	413	Bacteria; Firmicutes; Bacilli; Lactobacillales; Streptococcaceae; Streptococcus; cristatus	Firmicutes	Bacilli	Lactobacillales	Streptococcaceae	Streptococcus	cristatus
d6_DK960	0.0116028	0.0139831	0.00590082	0.0103753	414	Bacteria; Actinobacteria; Actinobacteria; Actinomycetales; Actinomycetaceae; Actinomyces	Actinobacteria	Actinobacteria	Actinomycetales	Actinomycetaceae	Actinomyces
d6_DQ546	0.00792446	0.0109577	0.0122972	0.0103737	415	Bacteria; Actinobacteria; Actinobacteria; Actinomycetales; Micrococcaceae; Rothia	Actinobacteria	Actinobacteria	Actinomycetales	Micrococcaceae	Rothia
d6_DQ543	0.00308404	0.0112342	0.0166902	0.0103052	416	Bacteria; Actinobacteria; Actinobacteria; Actinomycetales; Micrococcaceae; Rothia	Actinobacteria	Actinobacteria	Actinomycetales	Micrococcaceae	Rothia
d6_DM475 d6_DN460 d6_DN507 d6_DN641	0.00077101	0.0111127	0.018954	0.0102505	417	Bacteria; Firmicutes; Bacilli; Lactobacillales; Lactobacillaceae; Lactobacillus	Firmicutes	Bacilli	Lactobacillales	Lactobacillaceae	Lactobacillus
d6_EJ612	0.00129618	0.00791072	0.0212715	0.010237	418	Bacteria; Firmicutes; Clostridia; Clostridiales; Veillonellaceae	Firmicutes	Clostridia	Clostridiales	Veillonellaceae
d6_AX584	0.0224099	0.00322797	0.0043554	0.0102312	419	Bacteria; Proteobacteria; Betaproteobacteria; Neisseriales; Neisseriaceae	Proteobacteria	Betaproteobacteria	Neisseriales	Neisseriaceae
d6_EJ637	0.00757294	0.0038059	0.0184318	0.0101483	420	Bacteria; Firmicutes; Clostridia; Clostridiales; Veillonellaceae	Firmicutes	Clostridia	Clostridiales	Veillonellaceae
d6_DS395	0.00790931	0.00800576	0.0141929	0.010106	421	Bacteria; Actinobacteria; Actinobacteria; Actinomycetales; Corynebacteriaceae; Corynebacterium	Actinobacteria	Actinobacteria	Actinomycetales	Corynebacteriaceae	Corynebacterium
d6_BV627	0.000829944	0.00837222	0.020911	0.0100952	422	Bacteria; Firmicutes; Bacilli; Lactobacillales; Streptococcaceae; Streptococcus	Firmicutes	Bacilli	Lactobacillales	Streptococcaceae	Streptococcus
d6_BV627	0.00786429	0.0209495	0.00247018	0.0100652	423	Bacteria; Firmicutes; Bacilli; Lactobacillales; Streptococcaceae; Streptococcus	Firmicutes	Bacilli	Lactobacillales	Streptococcaceae	Streptococcus
d6_CE235 d6_CE236 d6_CE255	0.0140337	0.00596366	0.00977543	0.0100608	424	Bacteria; TM7	TM7
d6_AX584	0.00948112	0.00818455	0.0121459	0.00999764	425	Bacteria; Proteobacteria; Betaproteobacteria; Neisseriales; Neisseriaceae	Proteobacteria	Betaproteobacteria	Neisseriales	Neisseriaceae
d6_DV325	0.0139917	0.00804528	0.00774544	0.00999237	426	Bacteria; Bacteroidetes; Bacteroidia; Bacteroidales; Prevotellaceae; Prevotella	Bacteroidetes	Bacteroidia	Bacteroidales	Prevotellaceae	Prevotella
d6_BV623	0.0143654	0.00225195	0.0124804	0.00995605	427	Bacteria; Firmicutes; Bacilli; Lactobacillales; Streptococcaceae; Streptococcus	Firmicutes	Bacilli	Lactobacillales	Streptococcaceae	Streptococcus
d6_CV996 d6_CW008	0.0124647	0.00986563	0.00747758	0.00993839	428	Bacteria; Actinobacteria; Actinobacteria; Actinomycetales; Actinomycetaceae; Actinomyces	Actinobacteria	Actinobacteria	Actinomycetales	Actinomycetaceae	Actinomyces
d6_DK981	0.018391	0.00444765	0.00639448	0.00992704	429	Bacteria; Actinobacteria; Actinobacteria; Actinomycetales; Actinomycetaceae; Actinomyces	Actinobacteria	Actinobacteria	Actinomycetales	Actinomycetaceae	Actinomyces
d6_AX613	0.00440335	0.00132228	0.0228833	0.00981955	430	Bacteria; Proteobacteria; Betaproteobacteria; Neisseriales; Neisseriaceae	Proteobacteria	Betaproteobacteria	Neisseriales	Neisseriaceae
d6_AM501 d6_BA646 d6_CE616	0.00622193	0.00445828	0.0182395	0.00981857	431	Bacteria; Firmicutes; Clostridia; Clostridiales; Veillonellaceae	Firmicutes	Clostridia	Clostridiales	Veillonellaceae
d6_DQ543	0.00617766	0.011278	0.0121337	0.00981433	432	Bacteria; Actinobacteria; Actinobacteria; Actinomycetales; Micrococcaceae; Rothia	Actinobacteria	Actinobacteria	Actinomycetales	Micrococcaceae	Rothia
d6_DV325	0.00622956	0.00322797	0.0192895	0.00980147	433	Bacteria; Bacteroidetes; Bacteroidia; Bacteroidales; Prevotellaceae; Prevotella	Bacteroidetes	Bacteroidia	Bacteroidales	Prevotellaceae	Prevotella
d6_EJ569 d6_EJ732	0.022035	0.000889529	0.00542441	0.00974482	434	Bacteria; Firmicutes; Clostridia; Clostridiales; Veillonellaceae	Firmicutes	Clostridia	Clostridiales	Veillonellaceae
d6_DQ543	0.00854528	0.00711623	0.0132059	0.00970888	435	Bacteria; Actinobacteria; Actinobacteria; Actinomycetales; Micrococcaceae; Rothia	Actinobacteria	Actinobacteria	Actinomycetales	Micrococcaceae	Rothia
d6_BT988	0.00435388	0.00936756	0.0153683	0.00970793	436	Bacteria; Firmicutes; Bacilli; Lactobacillales; Aerococcaceae; Abiotrophia	Firmicutes	Bacilli	Lactobacillales	Aerococcaceae	Abiotrophia
d6_DU722	0.0261024	0.000889529	0.00087108	0.00957725	437	Bacteria; Fusobacteria; Fusobacteria; Fusobacteriales; Leptotrichiaceae; Leptotrichia	Fusobacteria	Fusobacteria	Fusobacteriales	Leptotrichiaceae	Leptotrichia
d6_AW908	0.00730943	0.00116922	0.0193975	0.00957214	438	Bacteria; Proteobacteria; Betaproteobacteria; Neisseriales; Neisseriaceae; Neisseria; meningitidis	Proteobacteria	Betaproteobacteria	Neisseriales	Neisseriaceae	Neisseria	meningitidis
d6_DQ546	0.00077101	0.00523773	0.02222	0.00955344	439	Bacteria; Actinobacteria; Actinobacteria; Actinomycetales; Micrococcaceae; Rothia	Actinobacteria	Actinobacteria	Actinomycetales	Micrococcaceae	Rothia
d6_DV325	0.00129618	0.0146659	0.0131689	0.00953946	440	Bacteria; Bacteroidetes; Bacteroidia; Bacteroidales; Prevotellaceae; Prevotella	Bacteroidetes	Bacteroidia	Bacteroidales	Prevotellaceae	Prevotella
d6_DQ546	0.0191394	0.00173232	0.00687002	0.00950639	441	Bacteria; Actinobacteria; Actinobacteria; Actinomycetales; Micrococcaceae; Rothia	Actinobacteria	Actinobacteria	Actinomycetales	Micrococcaceae	Rothia
d6_EJ589 d6_EJ882	0.00624852	0.0135393	0.00883302	0.0094024	442	Bacteria; Firmicutes; Clostridia; Clostridiales; Veillonellaceae; Veillonella	Firmicutes	Clostridia	Clostridiales	Veillonellaceae	Veillonella
d6_CW008	0.00685992	0.00711623	0.0140005	0.00940174	443	Bacteria; Actinobacteria; Actinobacteria; Actinomycetales; Actinomycetaceae; Actinomyces	Actinobacteria	Actinobacteria	Actinomycetales	Actinomycetaceae	Actinomyces
d6_BV627	0.00261233	0.0127704	0.0131164	0.00938694	444	Bacteria; Firmicutes; Bacilli; Lactobacillales; Streptococcaceae; Streptococcus	Firmicutes	Bacilli	Lactobacillales	Streptococcaceae	Streptococcus
d6_DK978	0.00823527	0.0170313	0.00352031	0.00933924	445	Bacteria; Actinobacteria; Actinobacteria; Actinomycetales; Actinomycetaceae; Actinomyces	Actinobacteria	Actinobacteria	Actinomycetales	Actinomycetaceae	Actinomyces
d6_EG409 d6_EJ607	0.00518471	0.0174189	0.00618302	0.00932577	446	Bacteria; Firmicutes; Clostridia; Clostridiales; Veillonellaceae	Firmicutes	Clostridia	Clostridiales	Veillonellaceae
d6_DQ546	0.00414405	0.0172611	0.00721626	0.00927423	447	Bacteria; Actinobacteria; Actinobacteria; Actinomycetales; Micrococcaceae; Rothia	Actinobacteria	Actinobacteria	Actinomycetales	Micrococcaceae	Rothia
d6_BT988	0.00240394	0.0170392	0.00908119	0.00924841	448	Bacteria; Firmicutes; Bacilli; Lactobacillales; Aerococcaceae; Abiotrophia	Firmicutes	Bacilli	Lactobacillales	Aerococcaceae	Abiotrophia
d6_CR094 d6_DI970 d6_DJ189 d6_DJ195 d6_DJ199 d6_DJ201 d6_DJ203 d6_DJ207 d6_DJ212 d6_DJ214 d6_DJ216 d6_DJ224 d6_DJ225 d6_DJ226 d6_DJ368 d6_DJ395 d6_DJ399 d6_DJ409 d6_DJ416 d6_DJ419 d6_DJ426 d6_DJ428 d6_DJ442 d6_DJ561 d6_DK313 d6_DK366 d6_DK407 d6_DK410 d6_	0.00877001	0.0184972	0.001374	0.00923843	449	Bacteria; Proteobacteria; Gammaproteobacteria	Proteobacteria	Gammaproteobacteria
d6_DS395	0.0143376	0.00444765	0.00841569	0.00922628	450	Bacteria; Actinobacteria; Actinobacteria; Actinomycetales; Corynebacteriaceae; Corynebacterium	Actinobacteria	Actinobacteria	Actinomycetales	Corynebacteriaceae	Corynebacterium
d6_BV627	0.00863619	0.00378784	0.0146936	0.00922031	451	Bacteria; Firmicutes; Bacilli; Lactobacillales; Streptococcaceae; Streptococcus	Firmicutes	Bacilli	Lactobacillales	Streptococcaceae	Streptococcus
d6_DQ546	0.0102375	0.0105245	0.00697934	0.00920305	452	Bacteria; Actinobacteria; Actinobacteria; Actinomycetales; Micrococcaceae; Rothia	Actinobacteria	Actinobacteria	Actinomycetales	Micrococcaceae	Rothia
d6_AO243 d6_AO244 d6_AX618	0.0222281	0.00294828	0.00174216	0.00918059	453	Bacteria; Proteobacteria; Betaproteobacteria; Neisseriales; Neisseriaceae	Proteobacteria	Betaproteobacteria	Neisseriales	Neisseriaceae
d6_DV319 d6_DV325	0.0169812	0.00225195	0.0075625	0.00916223	454	Bacteria; Bacteroidetes; Bacteroidia; Bacteroidales; Prevotellaceae; Prevotella	Bacteroidetes	Bacteroidia	Bacteroidales	Prevotellaceae	Prevotella
d6_EG409 d6_EJ607	0.00259235	0.00225195	0.0219121	0.00914869	455	Bacteria; Firmicutes; Clostridia; Clostridiales; Veillonellaceae	Firmicutes	Clostridia	Clostridiales	Veillonellaceae
d6_DS395	0.0153454	0.0041175	0.00747561	0.00914717	456	Bacteria; Actinobacteria; Actinobacteria; Actinomycetales; Corynebacteriaceae; Corynebacterium	Actinobacteria	Actinobacteria	Actinomycetales	Corynebacteriaceae	Corynebacterium
d6_EL083	0.0117808	0.0130294	0.00298608	0.00913565	457	Bacteria; TM7	TM7
d6_CV998 d6_CW008	0.0129187	0.00818553	0.00615923	0.00911893	458	Bacteria; Actinobacteria; Actinobacteria; Actinomycetales; Actinomycetaceae; Actinomyces	Actinobacteria	Actinobacteria	Actinomycetales	Actinomycetaceae	Actinomyces
d6_DV505	0.000937207	0.0045039	0.0214456	0.00911598	459	Bacteria; Bacteroidetes; Bacteroidia; Bacteroidales; Prevotellaceae; Prevotella; oulorum	Bacteroidetes	Bacteroidia	Bacteroidales	Prevotellaceae	Prevotella	oulorum
d6_CQ459 d6_CS610	0.00411202	0.0237992	0.000687002	0.00904078	460	Bacteria; Proteobacteria; Gammaproteobacteria; Alteromonadales; Shewanellaceae; Shewanella	Proteobacteria	Gammaproteobacteria	Alteromonadales	Shewanellaceae	Shewanella
d6_DS359	0.00440335	0.00132228	0.020595	0.00903047	461	Bacteria; Actinobacteria; Actinobacteria; Actinomycetales; Corynebacteriaceae; Corynebacterium; durum	Actinobacteria	Actinobacteria	Actinomycetales	Corynebacteriaceae	Corynebacterium	durum
d6_CV999	0.00310031	0.00355812	0.0197748	0.00899222	462	Bacteria; Actinobacteria; Actinobacteria; Actinomycetales; Actinomycetaceae; Actinomyces	Actinobacteria	Actinobacteria	Actinomycetales	Actinomycetaceae	Actinomyces
d6_DQ543	0.00172384	0.00945517	0.0158214	0.00898443	463	Bacteria; Actinobacteria; Actinobacteria; Actinomycetales; Micrococcaceae; Rothia	Actinobacteria	Actinobacteria	Actinomycetales	Micrococcaceae	Rothia
d6_CS610 d6_DJ199	0.00648088	0.0209414	0.000687002	0.00897072	464	Bacteria; Proteobacteria; Gammaproteobacteria	Proteobacteria	Gammaproteobacteria
d6_CS610	0.00182289	0.0219597	0.0043931	0.00895852	465	Bacteria; Proteobacteria; Gammaproteobacteria; Vibrionales; Vibrionaceae; Salinivibrio	Proteobacteria	Gammaproteobacteria	Vibrionales	Vibrionaceae	Salinivibrio
d6_BU162	0.00518471	0.0207676	0.00206101	0.00894363	466	Bacteria; Firmicutes; Bacilli; Lactobacillales	Firmicutes	Bacilli	Lactobacillales
d6_DQ546	0.00077101	0.0135732	0.0129314	0.00893733	467	Bacteria; Actinobacteria; Actinobacteria; Actinomycetales; Micrococcaceae; Rothia	Actinobacteria	Actinobacteria	Actinomycetales	Micrococcaceae	Rothia
d6_DS395	0.0154117	0.00396684	0.00686499	0.00891271	468	Bacteria; Actinobacteria; Actinobacteria; Actinomycetales; Corynebacteriaceae; Corynebacterium	Actinobacteria	Actinobacteria	Actinomycetales	Corynebacteriaceae	Corynebacterium
d6_AT466	0.00854456	0.0140816	0.0043554	0.00881841	469	Bacteria; Proteobacteria; Gammaproteobacteria; Cardiobacteriales; Cardiobacteriaceae; Cardiobacterium; hominis	Proteobacteria	Gammaproteobacteria	Cardiobacteriales	Cardiobacteriaceae	Cardiobacterium	hominis
d6_DS395	0.0153353	0.00472734	0.00597685	0.00881611	470	Bacteria; Actinobacteria; Actinobacteria; Actinomycetales; Corynebacteriaceae; Corynebacterium	Actinobacteria	Actinobacteria	Actinomycetales	Corynebacteriaceae	Corynebacterium
d6_CV998 d6_CW008	0.00220167	0.00225195	0.0212997	0.00880281	471	Bacteria; Actinobacteria; Actinobacteria; Actinomycetales; Actinomycetaceae; Actinomyces	Actinobacteria	Actinobacteria	Actinomycetales	Actinomycetaceae	Actinomyces
d6_AE540	0.00129618	0.00900779	0.0161048	0.00879587	472	Bacteria; Firmicutes; Clostridia; Clostridiales	Firmicutes	Clostridia	Clostridiales
d6_BV627	0.0027345	0.00386832	0.0192853	0.00879354	473	Bacteria; Firmicutes; Bacilli; Lactobacillales; Streptococcaceae; Streptococcus	Firmicutes	Bacilli	Lactobacillales	Streptococcaceae	Streptococcus
d6_DM475 d6_DN460 d6_DN467 d6_DN507 d6_DN641 d6_DR779 d6_DS494	0.00129618	0.0237753	0.00274801	0.00877308	474	Bacteria; Firmicutes; Bacilli; Lactobacillales; Lactobacillaceae; Lactobacillus	Firmicutes	Bacilli	Lactobacillales	Lactobacillaceae	Lactobacillus
d6_BV622 d6_BV625 d6_BV627	0.0161217	0.00488864	0.00489937	0.0087658	475	Bacteria; Firmicutes; Bacilli; Lactobacillales; Streptococcaceae; Streptococcus	Firmicutes	Bacilli	Lactobacillales	Streptococcaceae	Streptococcus
d6_DS409	0.0234692	0.00116922	0.000821895	0.00873911	476	Bacteria; Actinobacteria; Actinobacteria; Actinomycetales; Actinomycetaceae; Actinobaculum	Actinobacteria	Actinobacteria	Actinomycetales	Actinomycetaceae	Actinobaculum
d6_BV627	0.00469762	0.00386832	0.0170944	0.00871499	477	Bacteria; Firmicutes; Bacilli; Lactobacillales; Streptococcaceae; Streptococcus	Firmicutes	Bacilli	Lactobacillales	Streptococcaceae	Streptococcus
d6_EJ612	0.00426886	0.00491753	0.0164252	0.00866201	478	Bacteria; Firmicutes; Clostridia; Clostridiales; Veillonellaceae	Firmicutes	Clostridia	Clostridiales	Veillonellaceae
d6_DG203	0.0167212	0.00208814	0.00639437	0.00861894	479	Bacteria; Bacteroidetes; Flavobacteria; Flavobacteriales; Flavobacteriaceae; Capnocytophaga	Bacteroidetes	Flavobacteria	Flavobacteriales	Flavobacteriaceae	Capnocytophaga
d6_BV627	0.00155739	0.00846473	0.0157207	0.00858496	480	Bacteria; Firmicutes; Bacilli; Lactobacillales; Streptococcaceae; Streptococcus	Firmicutes	Bacilli	Lactobacillales	Streptococcaceae	Streptococcus
d6_AW908 d6_AW920	0.006638	0.0163691	0.00348432	0.00857052	481	Bacteria; Proteobacteria; Betaproteobacteria; Neisseriales; Neisseriaceae; Neisseria; meningitidis	Proteobacteria	Betaproteobacteria	Neisseriales	Neisseriaceae	Neisseria	meningitidis
d6_BV627	0.00431305	0.0064472	0.0145516	0.00850592	482	Bacteria; Firmicutes; Bacilli; Lactobacillales; Streptococcaceae; Streptococcus	Firmicutes	Bacilli	Lactobacillales	Streptococcaceae	Streptococcus
d6_BV627	0.00170072	0.00675584	0.0168104	0.00847979	483	Bacteria; Firmicutes; Bacilli; Lactobacillales; Streptococcaceae; Streptococcus	Firmicutes	Bacilli	Lactobacillales	Streptococcaceae	Streptococcus
d6_BV628	0.00174155	0.0057352	0.0176611	0.00847046	484	Bacteria; Firmicutes; Bacilli; Lactobacillales; Streptococcaceae; Streptococcus	Firmicutes	Bacilli	Lactobacillales	Streptococcaceae	Streptococcus
d6_CV969 d6_CV996 d6_CW008	0.0155541	0.00623622	0.00317932	0.00839518	485	Bacteria; Actinobacteria; Actinobacteria; Actinomycetales; Actinomycetaceae; Actinomyces	Actinobacteria	Actinobacteria	Actinomycetales	Actinomycetaceae	Actinomyces
d6_DS395	0.0145366	0.00383781	0.00634518	0.00839167	486	Bacteria; Actinobacteria; Actinobacteria; Actinomycetales; Corynebacteriaceae; Corynebacterium	Actinobacteria	Actinobacteria	Actinomycetales	Corynebacteriaceae	Corynebacterium
d6_CE235 d6_CE236 d6_CE255	0.00848676	0.00637078	0.0100305	0.00836241	487	Bacteria; TM7	TM7
d6_DQ543	0.00624942	0.00889529	0.00958788	0.00822175	488	Bacteria; Actinobacteria; Actinobacteria; Actinomycetales; Micrococcaceae; Rothia	Actinobacteria	Actinobacteria	Actinomycetales	Micrococcaceae	Rothia
d6_CV999	0.00660502	0.00132228	0.0160183	0.00821151	489	Bacteria; Actinobacteria; Actinobacteria; Actinomycetales; Actinomycetaceae; Actinomyces	Actinobacteria	Actinobacteria	Actinomycetales	Actinomycetaceae	Actinomyces
d6_EF048	0.00374883	0.00225195	0.0180365	0.00821106	490	Bacteria; Actinobacteria; Actinobacteria	Actinobacteria	Actinobacteria
d6_BU260	0.00165989	0.00831409	0.0146431	0.00820194	491	Bacteria; Firmicutes; Bacilli; Lactobacillales; Carnobacteriaceae; Granulicatella	Firmicutes	Bacilli	Lactobacillales	Carnobacteriaceae	Granulicatella
d6_EJ612	0.00220167	0.0113613	0.0112044	0.00814869	492	Bacteria; Firmicutes; Clostridia; Clostridiales; Veillonellaceae	Firmicutes	Clostridia	Clostridiales	Veillonellaceae
d6_CB430 d6_CB438 d6_CB446 d6_CB448	0.00170822	0.0124868	0.0106666	0.00814238	493	Bacteria; Fusobacteria; Fusobacteria; Fusobacteriales; Fusobacteriaceae; Fusobacterium	Fusobacteria	Fusobacteria	Fusobacteriales	Fusobacteriaceae	Fusobacterium
d6_BV627	0.00390851	0.00257888	0.0172593	0.00809958	494	Bacteria; Firmicutes; Bacilli; Lactobacillales; Streptococcaceae; Streptococcus	Firmicutes	Bacilli	Lactobacillales	Streptococcaceae	Streptococcus
d6_DS395	0.0128337	0.00645594	0.00484243	0.00809878	495	Bacteria; Actinobacteria; Actinobacteria; Actinomycetales; Corynebacteriaceae; Corynebacterium	Actinobacteria	Actinobacteria	Actinomycetales	Corynebacteriaceae	Corynebacterium
d6_DB802	0.00086192	0.020347	0.00427468	0.00808582	496	Bacteria; Firmicutes; Clostridia; Clostridiales; Lachnospiraceae; Oribacterium	Firmicutes	Clostridia	Clostridiales	Lachnospiraceae	Oribacterium
d6_BV627	0.00344227	0.00499079	0.0154617	0.00806749	497	Bacteria; Firmicutes; Bacilli; Lactobacillales; Streptococcaceae; Streptococcus	Firmicutes	Bacilli	Lactobacillales	Streptococcaceae	Streptococcus
d6_CW010	0.0209149	0.00177906	0.000821895	0.00804756	498	Bacteria; Actinobacteria; Actinobacteria; Actinomycetales; Actinomycetaceae; Actinomyces	Actinobacteria	Actinobacteria	Actinomycetales	Actinomycetaceae	Actinomyces
d6_DQ542 d6_DQ543	0.00624328	0.00711623	0.0106313	0.00802731	499	Bacteria; Actinobacteria; Actinobacteria; Actinomycetales; Micrococcaceae; Rothia	Actinobacteria	Actinobacteria	Actinomycetales	Micrococcaceae	Rothia
d6_BV627	0.000870777	0.0202675	0.00415784	0.00802393	500	Bacteria; Firmicutes; Bacilli; Lactobacillales; Streptococcaceae; Streptococcus	Firmicutes	Bacilli	Lactobacillales	Streptococcaceae	Streptococcus
d6_DS395	0.0110175	0.00266859	0.00977249	0.00799715	501	Bacteria; Actinobacteria; Actinobacteria; Actinomycetales; Corynebacteriaceae; Corynebacterium	Actinobacteria	Actinobacteria	Actinomycetales	Corynebacteriaceae	Corynebacterium
d6_BV630	0.00170072	0.0045039	0.017129	0.00789076	502	Bacteria; Firmicutes; Bacilli; Lactobacillales; Streptococcaceae; Streptococcus	Firmicutes	Bacilli	Lactobacillales	Streptococcaceae	Streptococcus
d6_AX592	0.00485668	0.00813605	0.0106512	0.00787253	503	Bacteria; Proteobacteria; Betaproteobacteria; Neisseriales; Neisseriaceae; Neisseria	Proteobacteria	Betaproteobacteria	Neisseriales	Neisseriaceae	Neisseria
d6_CV969 d6_CV996 d6_CW008	0.0140192	0.00328675	0.00580245	0.00785508	504	Bacteria; Actinobacteria; Actinobacteria; Actinomycetales; Actinomycetaceae; Actinomyces	Actinobacteria	Actinobacteria	Actinomycetales	Actinomycetaceae	Actinomyces
d6_BV627	0.0137917	0.0028872	0.00627338	0.00781502	505	Bacteria; Firmicutes; Bacilli; Lactobacillales; Streptococcaceae; Streptococcus	Firmicutes	Bacilli	Lactobacillales	Streptococcaceae	Streptococcus
d6_BV634	0.00261233	0.00128944	0.0188029	0.00778473	506	Bacteria; Firmicutes; Bacilli; Lactobacillales; Streptococcaceae; Streptococcus	Firmicutes	Bacilli	Lactobacillales	Streptococcaceae	Streptococcus
d6_CV999	0.00129618	0.0155498	0.00726035	0.00777633	507	Bacteria; Actinobacteria; Actinobacteria; Actinomycetales; Actinomycetaceae; Actinomyces	Actinobacteria	Actinobacteria	Actinomycetales	Actinomycetaceae	Actinomyces
d6_DS395	0.0102238	0.00528672	0.00749461	0.00775049	508	Bacteria; Actinobacteria; Actinobacteria; Actinomycetales; Corynebacteriaceae; Corynebacterium	Actinobacteria	Actinobacteria	Actinomycetales	Corynebacteriaceae	Corynebacterium
d6_CV996	0.00228913	0.0201253	0.00206101	0.00774582	509	Bacteria; Actinobacteria; Actinobacteria; Actinomycetales; Actinomycetaceae; Actinomyces	Actinobacteria	Actinobacteria	Actinomycetales	Actinomycetaceae	Actinomyces
d6_DJ399	0.0104347	0.0107581	0.00213734	0.0076739	510	Bacteria; Proteobacteria; Gammaproteobacteria; Pasteurellales; Pasteurellaceae; Haemophilus	Proteobacteria	Gammaproteobacteria	Pasteurellales	Pasteurellaceae	Haemophilus
d6_AY446	0.0056698	0.0173472	0.000821895	0.00762213	511	Bacteria; Proteobacteria; Betaproteobacteria; Neisseriales; Neisseriaceae; Chitinibacter	Proteobacteria	Betaproteobacteria	Neisseriales	Neisseriaceae	Chitinibacter
d6_CV999	0.0148919	0.00115488	0.00615911	0.00761739	512	Bacteria; Actinobacteria; Actinobacteria; Actinomycetales; Actinomycetaceae; Actinomyces	Actinobacteria	Actinobacteria	Actinomycetales	Actinomycetaceae	Actinomyces
d6_BV639	0.0103268	0.00225195	0.00970526	0.0076065	513	Bacteria; Firmicutes; Bacilli; Lactobacillales; Streptococcaceae; Streptococcus	Firmicutes	Bacilli	Lactobacillales	Streptococcaceae	Streptococcus
d6_BV627 d6_BV678	0.00623814	0.00919985	0.00752586	0.00760133	514	Bacteria; Firmicutes; Bacilli; Lactobacillales; Streptococcaceae; Streptococcus	Firmicutes	Bacilli	Lactobacillales	Streptococcaceae	Streptococcus
d6_EJ612	0.000829944	0.0115099	0.0107855	0.00757739	515	Bacteria; Firmicutes; Clostridia; Clostridiales; Veillonellaceae	Firmicutes	Clostridia	Clostridiales	Veillonellaceae
d6_BV627	0.00388669	0.0110642	0.00796663	0.00752108	516	Bacteria; Firmicutes; Bacilli; Lactobacillales; Streptococcaceae; Streptococcus	Firmicutes	Bacilli	Lactobacillales	Streptococcaceae	Streptococcus
d6_DJ417	0.00517811	0.0168702	0.001374	0.00749492	517	Bacteria; Proteobacteria; Gammaproteobacteria; Pasteurellales; Pasteurellaceae; Haemophilus	Proteobacteria	Gammaproteobacteria	Pasteurellales	Pasteurellaceae	Haemophilus
d6_BV627	0.000870777	0.0157636	0.00653166	0.00744473	518	Bacteria; Firmicutes; Bacilli; Lactobacillales; Streptococcaceae; Streptococcus	Firmicutes	Bacilli	Lactobacillales	Streptococcaceae	Streptococcus
d6_BU260	0.00220167	0.0163988	0.00457666	0.00742664	519	Bacteria; Firmicutes; Bacilli; Lactobacillales; Carnobacteriaceae; Granulicatella	Firmicutes	Bacilli	Lactobacillales	Carnobacteriaceae	Granulicatella
d6_DS395	0.0119723	0.00561687	0.00448526	0.00741818	520	Bacteria; Actinobacteria; Actinobacteria; Actinomycetales; Corynebacteriaceae; Corynebacterium	Actinobacteria	Actinobacteria	Actinomycetales	Corynebacteriaceae	Corynebacterium
d6_EJ612	0.000829944	0.0045039	0.0166124	0.00741238	521	Bacteria; Firmicutes; Clostridia; Clostridiales; Veillonellaceae	Firmicutes	Clostridia	Clostridiales	Veillonellaceae
d6_AK817	0.0112456	0.00264456	0.00779267	0.00738566	522	Bacteria; Bacteroidetes; Bacteroidia; Bacteroidales; Porphyromonadaceae; Porphyromonas; catoniae	Bacteroidetes	Bacteroidia	Bacteroidales	Porphyromonadaceae	Porphyromonas	catoniae
d6_DV320	0.00478683	0.0153786	0.00274801	0.00737088	523	Bacteria; Bacteroidetes; Bacteroidia; Bacteroidales; Prevotellaceae; Prevotella	Bacteroidetes	Bacteroidia	Bacteroidales	Prevotellaceae	Prevotella
d6_BV627	0.00321818	0.00353754	0.0149094	0.00734873	524	Bacteria; Firmicutes; Bacilli; Lactobacillales; Streptococcaceae; Streptococcus	Firmicutes	Bacilli	Lactobacillales	Streptococcaceae	Streptococcus
d6_EJ612	0.00206719	0.00993519	0.0102878	0.00734369	525	Bacteria; Firmicutes; Clostridia; Clostridiales; Veillonellaceae	Firmicutes	Clostridia	Clostridiales	Veillonellaceae
d6_BX155	0.0124709	0.00900779	0.000672585	0.00732774	526	Bacteria; Firmicutes; Bacilli; Lactobacillales; Streptococcaceae; Streptococcus; cristatus	Firmicutes	Bacilli	Lactobacillales	Streptococcaceae	Streptococcus	cristatus
d6_BV627	0.0181465	0.00115488	0.00206101	0.00732651	527	Bacteria; Firmicutes; Bacilli; Lactobacillales; Streptococcaceae; Streptococcus	Firmicutes	Bacilli	Lactobacillales	Streptococcaceae	Streptococcus
d6_DS395	0.0107858	0.00350766	0.0072987	0.00732463	528	Bacteria; Actinobacteria; Actinobacteria; Actinomycetales; Corynebacteriaceae; Corynebacterium	Actinobacteria	Actinobacteria	Actinomycetales	Corynebacteriaceae	Corynebacterium
d6_DS395	0.0116433	0.00322797	0.00662818	0.00730229	529	Bacteria; Actinobacteria; Actinobacteria; Actinomycetales; Corynebacteriaceae; Corynebacterium	Actinobacteria	Actinobacteria	Actinomycetales	Corynebacteriaceae	Corynebacterium
d6_BV643	0.0049897	0.0117427	0.00561696	0.00730175	530	Bacteria; Firmicutes; Bacilli; Lactobacillales; Streptococcaceae; Streptococcus	Firmicutes	Bacilli	Lactobacillales	Streptococcaceae	Streptococcus
d6_DS395	0.00876054	0.00266859	0.0100103	0.00730088	531	Bacteria; Actinobacteria; Actinobacteria; Actinomycetales; Corynebacteriaceae; Corynebacterium	Actinobacteria	Actinobacteria	Actinomycetales	Corynebacteriaceae	Corynebacterium
d6_CL479	0.0199575	0.000577441	0.000687002	0.00729799	532	Bacteria; Proteobacteria; Gammaproteobacteria	Proteobacteria	Gammaproteobacteria
d6_DK966	0.01321	0.00364418	0.00457666	0.0072643	533	Bacteria; Actinobacteria; Actinobacteria; Actinomycetales; Actinomycetaceae; Actinomyces	Actinobacteria	Actinobacteria	Actinomycetales	Actinomycetaceae	Actinomyces
d6_CQ365 d6_CQ459 d6_CQ534 d6_CQ667	0.0129618	0.00742273	0.001374	0.00724698	534	Bacteria; Proteobacteria; Gammaproteobacteria; Alteromonadales; Shewanellaceae; Shewanella	Proteobacteria	Gammaproteobacteria	Alteromonadales	Shewanellaceae	Shewanella
d6_DK967	0.0154117	0.00364418	0.00228833	0.00723442	535	Bacteria; Actinobacteria; Actinobacteria; Actinomycetales; Actinomycetaceae; Actinomyces	Actinobacteria	Actinobacteria	Actinomycetales	Actinomycetaceae	Actinomyces
d6_DK965	0.0111148	0.0100434	0.000821895	0.00723303	536	Bacteria; Actinobacteria; Actinobacteria; Actinomycetales; Actinomycetaceae; Actinomyces	Actinobacteria	Actinobacteria	Actinomycetales	Actinomycetaceae	Actinomyces
d6_EJ607	0.00961976	0.00675584	0.00526811	0.00723039	537	Bacteria; Firmicutes; Clostridia; Clostridiales; Veillonellaceae	Firmicutes	Clostridia	Clostridiales	Veillonellaceae
d6_DS395	0.00948854	0.00414689	0.00757145	0.00716972	538	Bacteria; Actinobacteria; Actinobacteria; Actinomycetales; Corynebacteriaceae; Corynebacterium	Actinobacteria	Actinobacteria	Actinomycetales	Corynebacteriaceae	Corynebacterium
d6_DN460 d6_DN471 d6_DN553 d6_DP411	0.00129618	0.0186502	0.00249232	0.00709437	539	Bacteria; Firmicutes; Bacilli; Lactobacillales; Lactobacillaceae; Lactobacillus	Firmicutes	Bacilli	Lactobacillales	Lactobacillaceae	Lactobacillus
d6_BV645	0.00542871	0.0068397	0.00894971	0.00708074	540	Bacteria; Firmicutes; Bacilli; Lactobacillales; Streptococcaceae; Streptococcus	Firmicutes	Bacilli	Lactobacillales	Streptococcaceae	Streptococcus
d6_DS395	0.00972406	0.008235	0.00333677	0.00705942	541	Bacteria; Actinobacteria; Actinobacteria; Actinomycetales; Corynebacteriaceae; Corynebacterium	Actinobacteria	Actinobacteria	Actinomycetales	Corynebacteriaceae	Corynebacterium
d6_BV627	0.00186373	0.00386832	0.0148404	0.00696057	542	Bacteria; Firmicutes; Bacilli; Lactobacillales; Streptococcaceae; Streptococcus	Firmicutes	Bacilli	Lactobacillales	Streptococcaceae	Streptococcus
d6_DQ543	0.0138673	0.00461952	0.00206101	0.00692615	543	Bacteria; Actinobacteria; Actinobacteria; Actinomycetales; Micrococcaceae; Rothia	Actinobacteria	Actinobacteria	Actinomycetales	Micrococcaceae	Rothia
d6_BV627	0.00692506	0.0045039	0.00909305	0.00692125	544	Bacteria; Firmicutes; Bacilli; Lactobacillales; Streptococcaceae; Streptococcus	Firmicutes	Bacilli	Lactobacillales	Streptococcaceae	Streptococcus
d6_DK966	0.00621509	0.0108032	0.00411398	0.00691445	545	Bacteria; Actinobacteria; Actinobacteria; Actinomycetales; Actinomycetaceae; Actinomyces	Actinobacteria	Actinobacteria	Actinomycetales	Actinomycetaceae	Actinomyces
d6_BV650	0.00174155	0.00257888	0.0159854	0.00691308	546	Bacteria; Firmicutes; Bacilli; Lactobacillales; Streptococcaceae; Streptococcus	Firmicutes	Bacilli	Lactobacillales	Streptococcaceae	Streptococcus
d6_AA086	0.00394596	0.00205875	0.0141731	0.00688686	547	Bacteria; Firmicutes; Bacilli; Lactobacillales; Streptococcaceae; Streptococcus; pneumoniae	Firmicutes	Bacilli	Lactobacillales	Streptococcaceae	Streptococcus	pneumoniae
d6_DS395	0.00561143	0.00846522	0.00657516	0.00682941	548	Bacteria; Actinobacteria; Actinobacteria; Actinomycetales; Corynebacteriaceae; Corynebacterium	Actinobacteria	Actinobacteria	Actinomycetales	Corynebacteriaceae	Corynebacterium
d6_AS838	0.0109782	0.00266859	0.00634499	0.00680168	549	Bacteria; Proteobacteria; Epsilonproteobacteria; Campylobacterales; Campylobacteraceae; Campylobacter	Proteobacteria	Epsilonproteobacteria	Campylobacterales	Campylobacteraceae	Campylobacter
d6_DQ543	0.00129618	0.0196708	0.000687002	0.0067886	550	Bacteria; Actinobacteria; Actinobacteria; Actinomycetales; Micrococcaceae; Rothia	Actinobacteria	Actinobacteria	Actinomycetales	Micrococcaceae	Rothia
d6_AA086	0.008728	0.00874491	0.0030576	0.00677794	551	Bacteria; Firmicutes; Bacilli; Lactobacillales; Streptococcaceae; Streptococcus; pneumoniae	Firmicutes	Bacilli	Lactobacillales	Streptococcaceae	Streptococcus	pneumoniae
d6_AX592 d6_AX611	0.012747	0.00116922	0.00585164	0.00677618	552	Bacteria; Proteobacteria; Betaproteobacteria; Neisseriales; Neisseriaceae; Neisseria	Proteobacteria	Betaproteobacteria	Neisseriales	Neisseriaceae	Neisseria
d6_EJ233	0.0153031	0.00383781	0.00087108	0.00676836	553	Bacteria; Firmicutes; Clostridia; Clostridiales; Veillonellaceae; Selenomonas	Firmicutes	Clostridia	Clostridiales	Veillonellaceae	Selenomonas
d6_AK821	0.0119074	0.00291588	0.00504047	0.00674902	554	Bacteria; Bacteroidetes; Bacteroidia; Bacteroidales; Porphyromonadaceae; Porphyromonas; catoniae	Bacteroidetes	Bacteroidia	Bacteroidales	Porphyromonadaceae	Porphyromonas	catoniae
d6_EJ589 d6_EJ882	0.00165989	0.0112597	0.00770989	0.00672536	555	Bacteria; Firmicutes; Clostridia; Clostridiales; Veillonellaceae; Veillonella	Firmicutes	Clostridia	Clostridiales	Veillonellaceae	Veillonella
d6_DS395	0.00959662	0.00383781	0.00639437	0.00670518	556	Bacteria; Actinobacteria; Actinobacteria; Actinomycetales; Corynebacteriaceae; Corynebacterium	Actinobacteria	Actinobacteria	Actinomycetales	Corynebacteriaceae	Corynebacterium
d6_DS395	0.0118504	0.00561687	0.00251487	0.0066967	557	Bacteria; Actinobacteria; Actinobacteria; Actinomycetales; Corynebacteriaceae; Corynebacterium	Actinobacteria	Actinobacteria	Actinomycetales	Corynebacteriaceae	Corynebacterium
d6_CE235 d6_CE236 d6_CE255	0.00099295	0.0172455	0.0028999	0.0066944	558	Bacteria; TM7	TM7
d6_BV660	0.00443522	0.00128944	0.013766	0.00667647	559	Bacteria; Firmicutes; Bacilli; Lactobacillales; Streptococcaceae; Streptococcus	Firmicutes	Bacilli	Lactobacillales	Streptococcaceae	Streptococcus
d6_DK967	0.0154117	0.00182209	0.00228833	0.00666894	560	Bacteria; Actinobacteria; Actinobacteria; Actinomycetales; Actinomycetaceae; Actinomyces	Actinobacteria	Actinobacteria	Actinomycetales	Actinomycetaceae	Actinomyces
d6_DS395	0.00881423	0.00467689	0.00625109	0.00664638	561	Bacteria; Actinobacteria; Actinobacteria; Actinomycetales; Corynebacteriaceae; Corynebacterium	Actinobacteria	Actinobacteria	Actinomycetales	Corynebacteriaceae	Corynebacterium
d6_EJ589 d6_EJ882	0.00129618	0.0135906	0.0056119	0.00659987	562	Bacteria; Firmicutes; Clostridia; Clostridiales; Veillonellaceae; Veillonella	Firmicutes	Clostridia	Clostridiales	Veillonellaceae	Veillonella
d6_BC502	0.0136196	0.0045039	0.001374	0.00656796	563	Bacteria; Firmicutes; Erysipelotrichi; Erysipelotrichales; Erysipelotrichaceae	Firmicutes	Erysipelotrichi	Erysipelotrichales	Erysipelotrichaceae
d6_DS395	0.0118564	0.00528721	0.00242768	0.00656642	564	Bacteria; Actinobacteria; Actinobacteria; Actinomycetales; Corynebacteriaceae; Corynebacterium	Actinobacteria	Actinobacteria	Actinomycetales	Corynebacteriaceae	Corynebacterium
d6_DK407	0.0132261	0.00173232	0.00412201	0.00651972	565	Bacteria; Proteobacteria; Gammaproteobacteria; Pasteurellales; Pasteurellaceae; Haemophilus	Proteobacteria	Gammaproteobacteria	Pasteurellales	Pasteurellaceae	Haemophilus
d6_BV660	0.00696589	0.000577441	0.0114131	0.00651681	566	Bacteria; Firmicutes; Bacilli; Lactobacillales; Streptococcaceae; Streptococcus	Firmicutes	Bacilli	Lactobacillales	Streptococcaceae	Streptococcus
d6_DS395	0.00391922	0.00734547	0.00827279	0.00648377	567	Bacteria; Actinobacteria; Actinobacteria; Actinomycetales; Corynebacteriaceae; Corynebacterium	Actinobacteria	Actinobacteria	Actinomycetales	Corynebacteriaceae	Corynebacterium
d6_BV660	0.00077101	0.00744245	0.011324	0.00648043	568	Bacteria; Firmicutes; Bacilli; Lactobacillales; Streptococcaceae; Streptococcus	Firmicutes	Bacilli	Lactobacillales	Streptococcaceae	Streptococcus
d6_AB718	0.0107945	0.000889529	0.00712573	0.00645543	569	Bacteria; Bacteroidetes; Bacteroidia; Bacteroidales	Bacteroidetes	Bacteroidia	Bacteroidales
d6_DN553	0.00231303	0.00378784	0.012996	0.00645451	570	Bacteria; Firmicutes; Bacilli; Lactobacillales; Lactobacillaceae; Lactobacillus	Firmicutes	Bacilli	Lactobacillales	Lactobacillaceae	Lactobacillus
d6_DS395	0.0127295	0.00205875	0.00410948	0.00644545	571	Bacteria; Actinobacteria; Actinobacteria; Actinomycetales; Corynebacteriaceae; Corynebacterium	Actinobacteria	Actinobacteria	Actinomycetales	Corynebacteriaceae	Corynebacterium
d6_EJ612	0.00178023	0.00173232	0.0152782	0.00641985	572	Bacteria; Firmicutes; Clostridia; Clostridiales; Veillonellaceae	Firmicutes	Clostridia	Clostridiales	Veillonellaceae
d6_AT868	0.00787966	0.00116922	0.00963277	0.00640163	573	Bacteria; Proteobacteria; Gammaproteobacteria; Cardiobacteriales; Cardiobacteriaceae; Cardiobacterium	Proteobacteria	Gammaproteobacteria	Cardiobacteriales	Cardiobacteriaceae	Cardiobacterium
d6_DS359	0.0109146	0.00758912	0.00080289	0.00639577	574	Bacteria; Actinobacteria; Actinobacteria; Actinomycetales; Corynebacteriaceae; Corynebacterium; durum	Actinobacteria	Actinobacteria	Actinomycetales	Corynebacteriaceae	Corynebacterium	durum
d6_DK966	0.0039785	0.00996458	0.00559687	0.00639431	575	Bacteria; Actinobacteria; Actinobacteria; Actinomycetales; Actinomycetaceae; Actinomyces	Actinobacteria	Actinobacteria	Actinomycetales	Actinomycetaceae	Actinomyces
d6_DK967	0.00248983	0.0139043	0.00352699	0.00638989	576	Bacteria; Actinobacteria; Actinobacteria; Actinomycetales; Actinomycetaceae; Actinomyces	Actinobacteria	Actinobacteria	Actinomycetales	Actinomycetaceae	Actinomyces
d6_BV660	0.00099295	0.00354139	0.0143155	0.00637781	577	Bacteria; Firmicutes; Bacilli; Lactobacillales; Streptococcaceae; Streptococcus	Firmicutes	Bacilli	Lactobacillales	Streptococcaceae	Streptococcus
d6_DS395	0.00784622	0.00561687	0.0055544	0.00636407	578	Bacteria; Actinobacteria; Actinobacteria; Actinomycetales; Corynebacteriaceae; Corynebacterium	Actinobacteria	Actinobacteria	Actinomycetales	Corynebacteriaceae	Corynebacterium
d6_EJ570	0.00414974	0.00465148	0.0100254	0.00633153	579	Bacteria; Firmicutes; Clostridia; Clostridiales; Veillonellaceae	Firmicutes	Clostridia	Clostridiales	Veillonellaceae
d6_CZ515 d6_CZ516	0.0103694	0.00804497	0.000687002	0.00630927	580	Bacteria; Firmicutes; Clostridia; Clostridiales; Lachnospiraceae; Moryella	Firmicutes	Clostridia	Clostridiales	Lachnospiraceae	Moryella
d6_DQ543	0.00160095	0.00764537	0.00980921	0.00630724	581	Bacteria; Actinobacteria; Actinobacteria; Actinomycetales; Micrococcaceae; Rothia	Actinobacteria	Actinobacteria	Actinomycetales	Micrococcaceae	Rothia
d6_DS395	0.0136399	0.00205875	0.00263089	0.00624953	582	Bacteria; Actinobacteria; Actinobacteria; Actinomycetales; Corynebacteriaceae; Corynebacterium	Actinobacteria	Actinobacteria	Actinomycetales	Corynebacteriaceae	Corynebacterium
d6_BA792 d6_BU544	0.00414972	0.00702464	0.00758515	0.00622657	583	Bacteria; Firmicutes	Firmicutes
d6_EJ607	0.000787278	0.00795445	0.0100506	0.00620582	584	Bacteria; Firmicutes; Clostridia; Clostridiales; Veillonellaceae	Firmicutes	Clostridia	Clostridiales	Veillonellaceae
d6_BV660	0.0156272	0.00116922	0.00131544	0.00620515	585	Bacteria; Firmicutes; Bacilli; Lactobacillales; Streptococcaceae; Streptococcus	Firmicutes	Bacilli	Lactobacillales	Streptococcaceae	Streptococcus
d6_CE256	0.00099295	0.0180156	0.000687002	0.00617034	586	Bacteria; TM7	TM7
d6_BV660	0.0025715	0.00128944	0.0141152	0.00615421	587	Bacteria; Firmicutes; Bacilli; Lactobacillales; Streptococcaceae; Streptococcus	Firmicutes	Bacilli	Lactobacillales	Streptococcaceae	Streptococcus
d6_BV660	0.00939997	0.00225195	0.00641068	0.00615083	588	Bacteria; Firmicutes; Bacilli; Lactobacillales; Streptococcaceae; Streptococcus	Firmicutes	Bacilli	Lactobacillales	Streptococcaceae	Streptococcus
d6_BV658	0.0027345	0.00257888	0.0126398	0.00610181	589	Bacteria; Firmicutes; Bacilli; Lactobacillales; Streptococcaceae; Streptococcus	Firmicutes	Bacilli	Lactobacillales	Streptococcaceae	Streptococcus
d6_CE652 d6_CF034	0.000870777	0.00632599	0.0111266	0.00610025	590	Bacteria; Firmicutes; Clostridia; Clostridiales; Ruminococcaceae	Firmicutes	Clostridia	Clostridiales	Ruminococcaceae
d6_BU260	0.00414972	0.00560064	0.00846058	0.00608651	591	Bacteria; Firmicutes; Bacilli; Lactobacillales; Carnobacteriaceae; Granulicatella	Firmicutes	Bacilli	Lactobacillales	Carnobacteriaceae	Granulicatella
d6_DQ546	0.00220167	0.0112597	0.005293	0.00607877	592	Bacteria; Actinobacteria; Actinobacteria; Actinomycetales; Micrococcaceae; Rothia	Actinobacteria	Actinobacteria	Actinomycetales	Micrococcaceae	Rothia
d6_AX611	0.00220167	0.0145451	0.00228833	0.00606226	593	Bacteria; Proteobacteria; Betaproteobacteria; Neisseriales; Neisseriaceae; Neisseria; elongata	Proteobacteria	Betaproteobacteria	Neisseriales	Neisseriaceae	Neisseria	elongata
d6_DS395	0.0116804	0.00266859	0.00343469	0.00604027	594	Bacteria; Actinobacteria; Actinobacteria; Actinomycetales; Corynebacteriaceae; Corynebacterium	Actinobacteria	Actinobacteria	Actinomycetales	Corynebacteriaceae	Corynebacterium
d6_EJ607	0.00259235	0.0109775	0.00504079	0.00603892	595	Bacteria; Firmicutes; Clostridia; Clostridiales; Veillonellaceae	Firmicutes	Clostridia	Clostridiales	Veillonellaceae
d6_CB430 d6_CB438 d6_CB446 d6_CB448	0.00680484	0.00820261	0.00329208	0.00602733	596	Bacteria; Fusobacteria; Fusobacteria; Fusobacteriales; Fusobacteriaceae; Fusobacterium	Fusobacteria	Fusobacteria	Fusobacteriales	Fusobacteriaceae	Fusobacterium
d6_EI795	0.00281162	0.000577441	0.0140946	0.00600895	597	Bacteria; Firmicutes; Clostridia; Clostridiales; Veillonellaceae; Selenomonas	Firmicutes	Clostridia	Clostridiales	Veillonellaceae	Selenomonas
d6_DS395	0.00924274	0.00322797	0.00525797	0.00600203	598	Bacteria; Actinobacteria; Actinobacteria; Actinomycetales; Corynebacteriaceae; Corynebacterium	Actinobacteria	Actinobacteria	Actinomycetales	Corynebacteriaceae	Corynebacterium
d6_EJ612	0.00786033	0.000577441	0.00902139	0.00600049	599	Bacteria; Firmicutes; Clostridia; Clostridiales; Veillonellaceae	Firmicutes	Clostridia	Clostridiales	Veillonellaceae
d6_BV660	0.00443522	0.00225195	0.0108209	0.00595962	600	Bacteria; Firmicutes; Bacilli; Lactobacillales; Streptococcaceae; Streptococcus	Firmicutes	Bacilli	Lactobacillales	Streptococcaceae	Streptococcus
d6_CW008	0.00154202	0.000889529	0.0149302	0.00595613	601	Bacteria; Actinobacteria; Actinobacteria; Actinomycetales; Actinomycetaceae; Actinomyces	Actinobacteria	Actinobacteria	Actinomycetales	Actinomycetaceae	Actinomyces
d6_DT100 d6_EE953	0.00155739	0.00353705	0.0124758	0.00593673	602	Bacteria; Fusobacteria; Fusobacteria; Fusobacteriales; Leptotrichiaceae; Leptotrichia	Fusobacteria	Fusobacteria	Fusobacteriales	Leptotrichiaceae	Leptotrichia
d6_BV660	0.00344227	0.00386832	0.0102512	0.00592241	603	Bacteria; Firmicutes; Bacilli; Lactobacillales; Streptococcaceae; Streptococcus	Firmicutes	Bacilli	Lactobacillales	Streptococcaceae	Streptococcus
d6_BV659	0.00360528	0.00386832	0.0100542	0.00591067	604	Bacteria; Firmicutes; Bacilli; Lactobacillales; Streptococcaceae; Streptococcus	Firmicutes	Bacilli	Lactobacillales	Streptococcaceae	Streptococcus
d6_DS395	0.00785651	0.00383781	0.00580245	0.00590103	605	Bacteria; Actinobacteria; Actinobacteria; Actinomycetales; Corynebacteriaceae; Corynebacterium	Actinobacteria	Actinobacteria	Actinomycetales	Corynebacteriaceae	Corynebacterium
d6_EJ612	0.00259235	0.00958523	0.00588299	0.00589726	606	Bacteria; Firmicutes; Clostridia; Clostridiales; Veillonellaceae	Firmicutes	Clostridia	Clostridiales	Veillonellaceae
d6_CV998 d6_CW008	0.00883518	0.00729551	0.00169298	0.00589452	607	Bacteria; Actinobacteria; Actinobacteria; Actinomycetales; Actinomycetaceae; Actinomyces	Actinobacteria	Actinobacteria	Actinomycetales	Actinomycetaceae	Actinomyces
d6_DQ546	0.00997873	0.00230976	0.00503634	0.00589443	608	Bacteria; Actinobacteria; Actinobacteria; Actinomycetales; Micrococcaceae; Rothia	Actinobacteria	Actinobacteria	Actinomycetales	Micrococcaceae	Rothia
d6_BV660	0.00348311	0.00354139	0.0104031	0.0058874	609	Bacteria; Firmicutes; Bacilli; Lactobacillales; Streptococcaceae; Streptococcus	Firmicutes	Bacilli	Lactobacillales	Streptococcaceae	Streptococcus
d6_BV660	0.00344227	0.00386832	0.010097	0.00586923	610	Bacteria; Firmicutes; Bacilli; Lactobacillales; Streptococcaceae; Streptococcus	Firmicutes	Bacilli	Lactobacillales	Streptococcaceae	Streptococcus
d6_DQ546	0.00176396	0.00806201	0.00799552	0.00586734	611	Bacteria; Actinobacteria; Actinobacteria; Actinomycetales; Micrococcaceae; Rothia	Actinobacteria	Actinobacteria	Actinomycetales	Micrococcaceae	Rothia
d6_BV660	0.00344227	0.00128944	0.0123416	0.00584289	612	Bacteria; Firmicutes; Bacilli; Lactobacillales; Streptococcaceae; Streptococcus	Firmicutes	Bacilli	Lactobacillales	Streptococcaceae	Streptococcus
d6_BV660	0.00621599	0.00381723	0.007263	0.00583258	613	Bacteria; Firmicutes; Bacilli; Lactobacillales; Streptococcaceae; Streptococcus	Firmicutes	Bacilli	Lactobacillales	Streptococcaceae	Streptococcus
d6_BV660	0.0117119	0.00225195	0.00316051	0.00582729	614	Bacteria; Firmicutes; Bacilli; Lactobacillales; Streptococcaceae; Streptococcus	Firmicutes	Bacilli	Lactobacillales	Streptococcaceae	Streptococcus
d6_BV660	0.00440335	0.00364418	0.00915332	0.00580566	615	Bacteria; Firmicutes; Bacilli; Lactobacillales; Streptococcaceae; Streptococcus	Firmicutes	Bacilli	Lactobacillales	Streptococcaceae	Streptococcus
d6_DS395	0.0119209	0.00266859	0.00242768	0.00577598	616	Bacteria; Actinobacteria; Actinobacteria; Actinomycetales; Corynebacteriaceae; Corynebacterium	Actinobacteria	Actinobacteria	Actinomycetales	Corynebacteriaceae	Corynebacterium
d6_CV999	0.000829944	0.00500752	0.0113812	0.0057648	617	Bacteria; Actinobacteria; Actinobacteria; Actinomycetales; Actinomycetaceae; Actinomyces	Actinobacteria	Actinobacteria	Actinomycetales	Actinomycetaceae	Actinomyces
d6_DV323 d6_DW334	0.00386031	0.0135117	0.000687002	0.00576132	618	Bacteria; Bacteroidetes; Bacteroidia; Bacteroidales; Prevotellaceae; Prevotella	Bacteroidetes	Bacteroidia	Bacteroidales	Prevotellaceae	Prevotella
d6_CB430 d6_CB438 d6_CB446 d6_CB448	0.0016492	0.00492839	0.0105921	0.00575065	619	Bacteria; Fusobacteria; Fusobacteria; Fusobacteriales; Fusobacteriaceae; Fusobacterium	Fusobacteria	Fusobacteria	Fusobacteriales	Fusobacteriaceae	Fusobacterium
d6_DK808	0.00880669	0.00364418	0.00457666	0.0057459	620	Bacteria; Actinobacteria; Actinobacteria; Actinomycetales; Propionibacteriaceae; Propionibacterium	Actinobacteria	Actinobacteria	Actinomycetales	Propionibacteriaceae	Propionibacterium
d6_BV622 d6_BV660	0.0113624	0.00128944	0.00412201	0.00573961	621	Bacteria; Firmicutes; Bacilli; Lactobacillales; Streptococcaceae; Streptococcus	Firmicutes	Bacilli	Lactobacillales	Streptococcaceae	Streptococcus
d6_BX155	0.0126481	0.00205875	0.00213734	0.00573736	622	Bacteria; Firmicutes; Bacilli; Lactobacillales; Streptococcaceae; Streptococcus; cristatus	Firmicutes	Bacilli	Lactobacillales	Streptococcaceae	Streptococcus	cristatus
d6_AX593	0.00258576	0.014641	0.00087108	0.00573577	623	Bacteria; Proteobacteria; Betaproteobacteria; Neisseriales; Neisseriaceae; Neisseria	Proteobacteria	Betaproteobacteria	Neisseriales	Neisseriaceae	Neisseria
d6_DS395	0.00553499	0.00500703	0.00656399	0.00572597	624	Bacteria; Actinobacteria; Actinobacteria; Actinomycetales; Corynebacteriaceae; Corynebacterium	Actinobacteria	Actinobacteria	Actinomycetales	Corynebacteriaceae	Corynebacterium
d6_BX164	0.00571142	0.00804497	0.00364126	0.00572178	625	Bacteria; Firmicutes; Bacilli; Lactobacillales; Streptococcaceae; Streptococcus; milleri	Firmicutes	Bacilli	Lactobacillales	Streptococcaceae	Streptococcus	milleri
d6_EJ612	0.00259235	0.00282939	0.011396	0.00570166	626	Bacteria; Firmicutes; Clostridia; Clostridiales; Veillonellaceae	Firmicutes	Clostridia	Clostridiales	Veillonellaceae
d6_BU260	0.00777706	0.00128944	0.00759291	0.00570016	627	Bacteria; Firmicutes; Bacilli; Lactobacillales; Carnobacteriaceae; Granulicatella	Firmicutes	Bacilli	Lactobacillales	Carnobacteriaceae	Granulicatella
d6_EE956	0.00948356	0.00128944	0.00581421	0.00567526	628	Bacteria; Fusobacteria; Fusobacteria; Fusobacteriales; Leptotrichiaceae; Leptotrichia	Fusobacteria	Fusobacteria	Fusobacteriales	Leptotrichiaceae	Leptotrichia
d6_BV660	0.00967728	0.000577441	0.00625485	0.00567305	629	Bacteria; Firmicutes; Bacilli; Lactobacillales; Streptococcaceae; Streptococcus	Firmicutes	Bacilli	Lactobacillales	Streptococcaceae	Streptococcus
d6_DS395	0.00847377	0.00177906	0.00635077	0.00566403	630	Bacteria; Actinobacteria; Actinobacteria; Actinomycetales; Corynebacteriaceae; Corynebacterium	Actinobacteria	Actinobacteria	Actinomycetales	Corynebacteriaceae	Corynebacterium
d6_BV660	0.00348311	0.00515776	0.0082899	0.00566034	631	Bacteria; Firmicutes; Bacilli; Lactobacillales; Streptococcaceae; Streptococcus	Firmicutes	Bacilli	Lactobacillales	Streptococcaceae	Streptococcus
d6_CV999	0.00648088	0.0102202	0.000687002	0.00564346	632	Bacteria; Actinobacteria; Actinobacteria; Actinomycetales; Actinomycetaceae; Actinomyces	Actinobacteria	Actinobacteria	Actinomycetales	Actinomycetaceae	Actinomyces
d6_CV999	0.00236183	0.0115952	0.00353932	0.00563339	633	Bacteria; Actinobacteria; Actinobacteria; Actinomycetales; Actinomycetaceae; Actinomyces	Actinobacteria	Actinobacteria	Actinomycetales	Actinomycetaceae	Actinomyces
d6_BU260	0.00308404	0.00116922	0.0121788	0.0056259	634	Bacteria; Firmicutes; Bacilli; Lactobacillales; Carnobacteriaceae; Granulicatella	Firmicutes	Bacilli	Lactobacillales	Carnobacteriaceae	Granulicatella
d6_DB725	0.00907323	0.00346464	0.00412201	0.00562532	635	Bacteria; Firmicutes; Clostridia; Clostridiales; Lachnospiraceae; Oribacterium	Firmicutes	Clostridia	Clostridiales	Lachnospiraceae	Oribacterium
d6_EE957	0.00660502	0.00314437	0.00686499	0.00562067	636	Bacteria; Fusobacteria; Fusobacteria; Fusobacteriales; Leptotrichiaceae; Leptotrichia	Fusobacteria	Fusobacteria	Fusobacteriales	Leptotrichiaceae	Leptotrichia
d6_BV660	0.0141643	0.000889529	0.00131544	0.0056139	637	Bacteria; Firmicutes; Bacilli; Lactobacillales; Streptococcaceae; Streptococcus	Firmicutes	Bacilli	Lactobacillales	Streptococcaceae	Streptococcus
d6_EJ612	0.00349785	0.00411883	0.009023	0.00559579	638	Bacteria; Firmicutes; Clostridia; Clostridiales; Veillonellaceae	Firmicutes	Clostridia	Clostridiales	Veillonellaceae
d6_CN733 d6_CQ339 d6_CQ365 d6_CQ534 d6_CS610	0.013045	0.00119861	0.00206101	0.00558096	639	Bacteria; Proteobacteria; Gammaproteobacteria; Alteromonadales; Shewanellaceae; Shewanella	Proteobacteria	Gammaproteobacteria	Alteromonadales	Shewanellaceae	Shewanella
d6_AA086	0.00841156	0.00325736	0.00483909	0.0055801	640	Bacteria; Firmicutes; Bacilli; Lactobacillales; Streptococcaceae; Streptococcus; pneumoniae	Firmicutes	Bacilli	Lactobacillales	Streptococcaceae	Streptococcus	pneumoniae
d6_EJ612	0.00388853	0.0045039	0.00822682	0.00557547	641	Bacteria; Firmicutes; Clostridia; Clostridiales; Veillonellaceae	Firmicutes	Clostridia	Clostridiales	Veillonellaceae
d6_DQ546	0.00172384	0.00444765	0.0104038	0.00556224	642	Bacteria; Actinobacteria; Actinobacteria; Actinomycetales; Micrococcaceae; Rothia	Actinobacteria	Actinobacteria	Actinomycetales	Micrococcaceae	Rothia
d6_DQ546	0.000829944	0.0124376	0.00407923	0.00555276	643	Bacteria; Actinobacteria; Actinobacteria; Actinomycetales; Micrococcaceae; Rothia	Actinobacteria	Actinobacteria	Actinomycetales	Micrococcaceae	Rothia
d6_DQ546	0.000829944	0.00675584	0.00916298	0.00554248	644	Bacteria; Actinobacteria; Actinobacteria; Actinomycetales; Micrococcaceae; Rothia	Actinobacteria	Actinobacteria	Actinomycetales	Micrococcaceae	Rothia
d6_CV999	0.0111943	0.00350766	0.00169298	0.00553248	645	Bacteria; Actinobacteria; Actinobacteria; Actinomycetales; Actinomycetaceae; Actinomyces	Actinobacteria	Actinobacteria	Actinomycetales	Actinomycetaceae	Actinomyces
d6_BV660	0.00155739	0.0142628	0.00164844	0.00553185	646	Bacteria; Firmicutes; Bacilli; Lactobacillales; Streptococcaceae; Streptococcus	Firmicutes	Bacilli	Lactobacillales	Streptococcaceae	Streptococcus
d6_DB589 d6_DB591	0.00129618	0.0132027	0.00283837	0.0055231	647	Bacteria; Firmicutes; Clostridia; Clostridiales; Lachnospiraceae; Catonella	Firmicutes	Clostridia	Clostridiales	Lachnospiraceae	Catonella
d6_DS395	0.00519666	0.00383781	0.00736288	0.00552192	648	Bacteria; Actinobacteria; Actinobacteria; Actinomycetales; Corynebacteriaceae; Corynebacterium	Actinobacteria	Actinobacteria	Actinomycetales	Corynebacteriaceae	Corynebacterium
d6_DQ546	0.00234557	0.00177906	0.0120648	0.00552122	649	Bacteria; Actinobacteria; Actinobacteria; Actinomycetales; Micrococcaceae; Rothia	Actinobacteria	Actinobacteria	Actinomycetales	Micrococcaceae	Rothia
d6_CV999	0.0110084	0.00314437	0.00215137	0.00551368	650	Bacteria; Actinobacteria; Actinobacteria; Actinomycetales; Actinomycetaceae; Actinomyces	Actinobacteria	Actinobacteria	Actinomycetales	Actinomycetaceae	Actinomyces
d6_BV660	0.00099295	0.0045039	0.0109408	0.00551285	651	Bacteria; Firmicutes; Bacilli; Lactobacillales; Streptococcaceae; Streptococcus	Firmicutes	Bacilli	Lactobacillales	Streptococcaceae	Streptococcus
d6_AK821	0.00880945	0.00182209	0.0055189	0.00550629	652	Bacteria; Bacteroidetes; Bacteroidia; Bacteroidales; Porphyromonadaceae; Porphyromonas; catoniae	Bacteroidetes	Bacteroidia	Bacteroidales	Porphyromonadaceae	Porphyromonas	catoniae
d6_BX164	0.00411202	0.00604352	0.00638927	0.00549671	653	Bacteria; Firmicutes; Bacilli; Lactobacillales; Streptococcaceae; Streptococcus; milleri	Firmicutes	Bacilli	Lactobacillales	Streptococcaceae	Streptococcus	milleri
d6_DQ546	0.0036824	0.0103301	0.00296091	0.00549668	654	Bacteria; Actinobacteria; Actinobacteria; Actinomycetales; Micrococcaceae; Rothia	Actinobacteria	Actinobacteria	Actinomycetales	Micrococcaceae	Rothia
d6_BV660	0.00231303	0.00584611	0.00831938	0.00548066	655	Bacteria; Firmicutes; Bacilli; Lactobacillales; Streptococcaceae; Streptococcus	Firmicutes	Bacilli	Lactobacillales	Streptococcaceae	Streptococcus
d6_AA334 d6_BV626 d6_BV662	0.00259235	0.0139729	0.000687002	0.00546722	656	Bacteria; Firmicutes; Bacilli; Lactobacillales; Streptococcaceae; Streptococcus	Firmicutes	Bacilli	Lactobacillales	Streptococcaceae	Streptococcus
d6_AI218 d6_DG203 d6_DG217	0.0080967	0.00116922	0.00669568	0.00546368	657	Bacteria; Bacteroidetes; Flavobacteria; Flavobacteriales; Flavobacteriaceae; Capnocytophaga	Bacteroidetes	Flavobacteria	Flavobacteriales	Flavobacteriaceae	Capnocytophaga
d6_EJ612	0.00562324	0.0045039	0.00611146	0.00544421	658	Bacteria; Firmicutes; Clostridia; Clostridiales; Veillonellaceae	Firmicutes	Clostridia	Clostridiales	Veillonellaceae
d6_CN733	0.00129618	0.00989323	0.00549602	0.00541245	659	Bacteria; Proteobacteria; Gammaproteobacteria; Enterobacteriales; Enterobacteriaceae; Enterobacter	Proteobacteria	Gammaproteobacteria	Enterobacteriales	Enterobacteriaceae	Enterobacter
d6_DS395	0.00928553	0.00177906	0.00478169	0.00540288	660	Bacteria; Actinobacteria; Actinobacteria; Actinomycetales; Corynebacteriaceae; Corynebacterium	Actinobacteria	Actinobacteria	Actinomycetales	Corynebacteriaceae	Corynebacterium
d6_DS395	0.00172448	0.00561687	0.00884198	0.00538677	661	Bacteria; Actinobacteria; Actinobacteria; Actinomycetales; Corynebacteriaceae; Corynebacterium	Actinobacteria	Actinobacteria	Actinomycetales	Corynebacteriaceae	Corynebacterium
d6_AA334 d6_BV662	0.00174155	0.00128944	0.0126815	0.00537363	662	Bacteria; Firmicutes; Bacilli; Lactobacillales; Streptococcaceae; Streptococcus	Firmicutes	Bacilli	Lactobacillales	Streptococcaceae	Streptococcus
d6_AA334 d6_BV662	0.00228913	0.0116575	0.00271917	0.00534485	663	Bacteria; Firmicutes; Bacilli; Lactobacillales; Streptococcaceae; Streptococcus	Firmicutes	Bacilli	Lactobacillales	Streptococcaceae	Streptococcus
d6_BV660	0.00742633	0.00132228	0.00686499	0.0053384	664	Bacteria; Firmicutes; Bacilli; Lactobacillales; Streptococcaceae; Streptococcus	Firmicutes	Bacilli	Lactobacillales	Streptococcaceae	Streptococcus
d6_AW908	0.00605548	0.00675584	0.00329876	0.00532224	665	Bacteria; Proteobacteria; Betaproteobacteria; Neisseriales; Neisseriaceae; Neisseria; meningitidis	Proteobacteria	Betaproteobacteria	Neisseriales	Neisseriaceae	Neisseria	meningitidis
d6_DS395	0.00862752	0.00205875	0.00493137	0.0053144	666	Bacteria; Actinobacteria; Actinobacteria; Actinomycetales; Corynebacteriaceae; Corynebacterium	Actinobacteria	Actinobacteria	Actinomycetales	Corynebacteriaceae	Corynebacterium
d6_DS395	0.00765682	0.00233844	0.00559159	0.00529414	667	Bacteria; Actinobacteria; Actinobacteria; Actinomycetales; Corynebacteriaceae; Corynebacterium	Actinobacteria	Actinobacteria	Actinomycetales	Corynebacteriaceae	Corynebacterium
d6_EJ607	0.0068982	0.00177605	0.00682521	0.0052834	668	Bacteria; Firmicutes; Clostridia; Clostridiales; Veillonellaceae	Firmicutes	Clostridia	Clostridiales	Veillonellaceae
d6_BV665	0.00623135	0.00350766	0.00592297	0.00527973	669	Bacteria; Firmicutes; Bacilli; Lactobacillales; Streptococcaceae; Streptococcus	Firmicutes	Bacilli	Lactobacillales	Streptococcaceae	Streptococcus
d6_AK821	0.00504949	0.00978482	0.00144995	0.00527786	670	Bacteria; Bacteroidetes; Bacteroidia; Bacteroidales; Porphyromonadaceae; Porphyromonas; catoniae	Bacteroidetes	Bacteroidia	Bacteroidales	Porphyromonadaceae	Porphyromonas	catoniae
d6_EJ612	0.00129618	0.0102205	0.00480901	0.00527711	671	Bacteria; Firmicutes; Clostridia; Clostridiales; Veillonellaceae	Firmicutes	Clostridia	Clostridiales	Veillonellaceae
d6_AK817	0.00553589	0.00889529	0.00174216	0.00527028	672	Bacteria; Bacteroidetes; Bacteroidia; Bacteroidales; Porphyromonadaceae; Porphyromonas; catoniae	Bacteroidetes	Bacteroidia	Bacteroidales	Porphyromonadaceae	Porphyromonas	catoniae
d6_EJ612	0.00388853	0.00844306	0.00378268	0.0052655	673	Bacteria; Firmicutes; Clostridia; Clostridiales; Veillonellaceae	Firmicutes	Clostridia	Clostridiales	Veillonellaceae
d6_BV667	0.000870777	0.0135117	0.00223664	0.0052648	674	Bacteria; Firmicutes; Bacilli; Lactobacillales; Streptococcaceae; Streptococcus	Firmicutes	Bacilli	Lactobacillales	Streptococcaceae	Streptococcus
d6_BV660	0.00174155	0.00257888	0.0111805	0.00525622	675	Bacteria; Firmicutes; Bacilli; Lactobacillales; Streptococcaceae; Streptococcus	Firmicutes	Bacilli	Lactobacillales	Streptococcaceae	Streptococcus
d6_AA334 d6_BV662	0.00348311	0.0045039	0.00767551	0.00524556	676	Bacteria; Firmicutes; Bacilli; Lactobacillales; Streptococcaceae; Streptococcus	Firmicutes	Bacilli	Lactobacillales	Streptococcaceae	Streptococcus
d6_BV622 d6_BV656 d6_BV660 d6_BV665	0.00417245	0.00510884	0.0064382	0.00524435	677	Bacteria; Firmicutes; Bacilli; Lactobacillales; Streptococcaceae; Streptococcus	Firmicutes	Bacilli	Lactobacillales	Streptococcaceae	Streptococcus
d6_DQ546	0.00157456	0.00444765	0.00959463	0.00523175	678	Bacteria; Actinobacteria; Actinobacteria; Actinomycetales; Micrococcaceae; Rothia	Actinobacteria	Actinobacteria	Actinomycetales	Micrococcaceae	Rothia
d6_DQ546	0.00077101	0.00383781	0.0109324	0.00522671	679	Bacteria; Actinobacteria; Actinobacteria; Actinomycetales; Micrococcaceae; Rothia	Actinobacteria	Actinobacteria	Actinomycetales	Micrococcaceae	Rothia
d6_EJ612	0.00129618	0.0035992	0.0105427	0.00519935	680	Bacteria; Firmicutes; Clostridia; Clostridiales; Veillonellaceae	Firmicutes	Clostridia	Clostridiales	Veillonellaceae
d6_AK821	0.00548375	0.00314437	0.006714	0.00518196	681	Bacteria; Bacteroidetes; Bacteroidia; Bacteroidales; Porphyromonadaceae; Porphyromonas; catoniae	Bacteroidetes	Bacteroidia	Bacteroidales	Porphyromonadaceae	Porphyromonas	catoniae
d6_AA334 d6_BV638 d6_BV662	0.00354954	0.0045039	0.00738561	0.0051685	682	Bacteria; Firmicutes; Bacilli; Lactobacillales; Streptococcaceae; Streptococcus	Firmicutes	Bacilli	Lactobacillales	Streptococcaceae	Streptococcus
d6_BV660	0.00253067	0.00837222	0.00491765	0.00516666	683	Bacteria; Firmicutes; Bacilli; Lactobacillales; Streptococcaceae; Streptococcus	Firmicutes	Bacilli	Lactobacillales	Streptococcaceae	Streptococcus
d6_DS395	0.00710954	0.0041175	0.00415866	0.00516343	684	Bacteria; Actinobacteria; Actinobacteria; Actinomycetales; Corynebacteriaceae; Corynebacterium	Actinobacteria	Actinobacteria	Actinomycetales	Corynebacteriaceae	Corynebacterium
d6_CL479	0.00518471	0.0100961	0.000687002	0.00515801	685	Bacteria; Proteobacteria; Gammaproteobacteria	Proteobacteria	Gammaproteobacteria
d6_BV676	0.00314911	0.00495707	0.00733003	0.0051519	686	Bacteria; Firmicutes; Bacilli; Lactobacillales; Streptococcaceae; Streptococcus	Firmicutes	Bacilli	Lactobacillales	Streptococcaceae	Streptococcus
d6_BV660	0.0110084	0.00182209	0.00228833	0.00515054	687	Bacteria; Firmicutes; Bacilli; Lactobacillales; Streptococcaceae; Streptococcus	Firmicutes	Bacilli	Lactobacillales	Streptococcaceae	Streptococcus
d6_DV325	0.0060902	0.000577441	0.00824402	0.00512204	688	Bacteria; Bacteroidetes; Bacteroidia; Bacteroidales; Prevotellaceae; Prevotella	Bacteroidetes	Bacteroidia	Bacteroidales	Prevotellaceae	Prevotella
d6_DQ546	0.000829944	0.0045039	0.00995621	0.00511712	689	Bacteria; Actinobacteria; Actinobacteria; Actinomycetales; Micrococcaceae; Rothia	Actinobacteria	Actinobacteria	Actinomycetales	Micrococcaceae	Rothia
d6_DQ543	0.00303162	0.00264456	0.00942329	0.00511552	690	Bacteria; Actinobacteria; Actinobacteria; Actinomycetales; Micrococcaceae; Rothia	Actinobacteria	Actinobacteria	Actinomycetales	Micrococcaceae	Rothia
d6_BV660 d6_BV677	0.000870777	0.00257888	0.0116344	0.00511249	691	Bacteria; Firmicutes; Bacilli; Lactobacillales; Streptococcaceae; Streptococcus	Firmicutes	Bacilli	Lactobacillales	Streptococcaceae	Streptococcus
d6_DQ543	0.000870777	0.012045	0.00309122	0.0051043	692	Bacteria; Actinobacteria; Actinobacteria; Actinomycetales; Micrococcaceae; Rothia	Actinobacteria	Actinobacteria	Actinomycetales	Micrococcaceae	Rothia
d6_BV660	0.00186373	0.00515776	0.00828058	0.00509872	693	Bacteria; Firmicutes; Bacilli; Lactobacillales; Streptococcaceae; Streptococcus	Firmicutes	Bacilli	Lactobacillales	Streptococcaceae	Streptococcus
d6_BV660	0.000870777	0.00386832	0.0104031	0.00508806	694	Bacteria; Firmicutes; Bacilli; Lactobacillales; Streptococcaceae; Streptococcus	Firmicutes	Bacilli	Lactobacillales	Streptococcaceae	Streptococcus
d6_BV660	0.00186373	0.00128944	0.0117044	0.00507882	695	Bacteria; Firmicutes; Bacilli; Lactobacillales; Streptococcaceae; Streptococcus	Firmicutes	Bacilli	Lactobacillales	Streptococcaceae	Streptococcus
d6_BU268	0.00077101	0.0108783	0.00415866	0.00507592	696	Bacteria; Firmicutes; Bacilli; Lactobacillales; Enterococcaceae; Vagococcus	Firmicutes	Bacilli	Lactobacillales	Enterococcaceae	Vagococcus
d6_EJ612	0.00077101	0.0130744	0.00217689	0.00507408	697	Bacteria; Firmicutes; Clostridia; Clostridiales; Veillonellaceae	Firmicutes	Clostridia	Clostridiales	Veillonellaceae
d6_BV660	0.00099295	0.00225195	0.0116835	0.00507005	698	Bacteria; Firmicutes; Bacilli; Lactobacillales; Streptococcaceae; Streptococcus	Firmicutes	Bacilli	Lactobacillales	Streptococcaceae	Streptococcus
d6_DQ543	0.0103694	0.00173232	0.00274801	0.00506086	699	Bacteria; Actinobacteria; Actinobacteria; Actinomycetales; Micrococcaceae; Rothia	Actinobacteria	Actinobacteria	Actinomycetales	Micrococcaceae	Rothia
d6_BV660	0.00443522	0.00128944	0.00905794	0.00505299	700	Bacteria; Firmicutes; Bacilli; Lactobacillales; Streptococcaceae; Streptococcus	Firmicutes	Bacilli	Lactobacillales	Streptococcaceae	Streptococcus
d6_BV660	0.00387132	0.00532976	0.00594531	0.00503911	701	Bacteria; Firmicutes; Bacilli; Lactobacillales; Streptococcaceae; Streptococcus	Firmicutes	Bacilli	Lactobacillales	Streptococcaceae	Streptococcus
d6_CV999	0.00861993	0.00383781	0.00251487	0.00503063	702	Bacteria; Actinobacteria; Actinobacteria; Actinomycetales; Actinomycetaceae; Actinomyces	Actinobacteria	Actinobacteria	Actinomycetales	Actinomycetaceae	Actinomyces
d6_BV660	0.00951259	0.00205875	0.00322055	0.00502966	703	Bacteria; Firmicutes; Bacilli; Lactobacillales; Streptococcaceae; Streptococcus	Firmicutes	Bacilli	Lactobacillales	Streptococcaceae	Streptococcus
d6_BV660	0.000870777	0.00128944	0.0125256	0.00501963	704	Bacteria; Firmicutes; Bacilli; Lactobacillales; Streptococcaceae; Streptococcus	Firmicutes	Bacilli	Lactobacillales	Streptococcaceae	Streptococcus
d6_EE954	0.0039767	0.00935377	0.00213734	0.00501118	705	Bacteria; Fusobacteria; Fusobacteria; Fusobacteriales; Leptotrichiaceae; Leptotrichia	Fusobacteria	Fusobacteria	Fusobacteriales	Leptotrichiaceae	Leptotrichia
d6_EJ612	0.00077101	0.00757569	0.00688322	0.00499047	706	Bacteria; Firmicutes; Clostridia; Clostridiales; Veillonellaceae	Firmicutes	Clostridia	Clostridiales	Veillonellaceae
d6_BV660	0.000870777	0.00128944	0.0124302	0.00498671	707	Bacteria; Firmicutes; Bacilli; Lactobacillales; Streptococcaceae; Streptococcus	Firmicutes	Bacilli	Lactobacillales	Streptococcaceae	Streptococcus
d6_DS395	0.00575928	0.00205875	0.00684475	0.00498514	708	Bacteria; Actinobacteria; Actinobacteria; Actinomycetales; Corynebacteriaceae; Corynebacterium	Actinobacteria	Actinobacteria	Actinomycetales	Corynebacteriaceae	Corynebacterium
d6_BV660	0.00129618	0.00225195	0.011125	0.00498203	709	Bacteria; Firmicutes; Bacilli; Lactobacillales; Streptococcaceae; Streptococcus	Firmicutes	Bacilli	Lactobacillales	Streptococcaceae	Streptococcus
d6_BU260	0.00186373	0.00315632	0.00965392	0.00495115	710	Bacteria; Firmicutes; Bacilli; Lactobacillales; Carnobacteriaceae; Granulicatella	Firmicutes	Bacilli	Lactobacillales	Carnobacteriaceae	Granulicatella
d6_AW889 d6_AW891 d6_AW908	0.00958805	0.0045039	0.000687002	0.00494088	711	Bacteria; Proteobacteria; Betaproteobacteria; Neisseriales; Neisseriaceae; Neisseria; meningitidis	Proteobacteria	Betaproteobacteria	Neisseriales	Neisseriaceae	Neisseria	meningitidis
d6_BU260	0.00129618	0.00727515	0.00645572	0.00493087	712	Bacteria; Firmicutes; Bacilli; Lactobacillales; Carnobacteriaceae; Granulicatella	Firmicutes	Bacilli	Lactobacillales	Carnobacteriaceae	Granulicatella
d6_DQ543	0.00440335	0.00791072	0.00274801	0.00492104	713	Bacteria; Actinobacteria; Actinobacteria; Actinomycetales; Micrococcaceae; Rothia	Actinobacteria	Actinobacteria	Actinomycetales	Micrococcaceae	Rothia
d6_BV627	0.000870777	0.00257888	0.0110771	0.00492028	714	Bacteria; Firmicutes; Bacilli; Lactobacillales; Streptococcaceae; Streptococcus	Firmicutes	Bacilli	Lactobacillales	Streptococcaceae	Streptococcus
d6_CV999	0.00335677	0.00678609	0.00479731	0.00491778	715	Bacteria; Actinobacteria; Actinobacteria; Actinomycetales; Actinomycetaceae; Actinomyces	Actinobacteria	Actinobacteria	Actinomycetales	Actinomycetaceae	Actinomyces
d6_BV660	0.00228913	0.0110089	0.00206101	0.00491661	716	Bacteria; Firmicutes; Bacilli; Lactobacillales; Streptococcaceae; Streptococcus	Firmicutes	Bacilli	Lactobacillales	Streptococcaceae	Streptococcus
d6_DQ546	0.00086192	0.0115639	0.00298608	0.00491569	717	Bacteria; Actinobacteria; Actinobacteria; Actinomycetales; Micrococcaceae; Rothia	Actinobacteria	Actinobacteria	Actinomycetales	Micrococcaceae	Rothia
d6_BV660	0.00154202	0.0105333	0.00319821	0.00490351	718	Bacteria; Firmicutes; Bacilli; Lactobacillales; Streptococcaceae; Streptococcus	Firmicutes	Bacilli	Lactobacillales	Streptococcaceae	Streptococcus
d6_DQ738	0.00388853	0.00475408	0.00603818	0.00489841	719	Bacteria; Actinobacteria; Actinobacteria; Actinomycetales; Micrococcaceae; Rothia	Actinobacteria	Actinobacteria	Actinomycetales	Micrococcaceae	Rothia
d6_BU268	0.000870777	0.00444576	0.00922819	0.00486212	720	Bacteria; Firmicutes; Bacilli; Lactobacillales; Enterococcaceae; Vagococcus	Firmicutes	Bacilli	Lactobacillales	Enterococcaceae	Vagococcus
d6_DS395	0.00231303	0.00177906	0.0101087	0.00483547	721	Bacteria; Actinobacteria; Actinobacteria; Actinomycetales; Corynebacteriaceae; Corynebacterium	Actinobacteria	Actinobacteria	Actinomycetales	Corynebacteriaceae	Corynebacterium
d6_DQ738	0.00469113	0.00678658	0.00322055	0.00483435	722	Bacteria; Actinobacteria; Actinobacteria; Actinomycetales; Micrococcaceae; Rothia	Actinobacteria	Actinobacteria	Actinomycetales	Micrococcaceae	Rothia
d6_AW908	0.00129618	0.00225195	0.0106906	0.00483226	723	Bacteria; Proteobacteria; Betaproteobacteria; Neisseriales; Neisseriaceae; Neisseria; meningitidis	Proteobacteria	Betaproteobacteria	Neisseriales	Neisseriaceae	Neisseria	meningitidis
d6_BV627	0.0112465	0.00230976	0.000687002	0.00483182	724	Bacteria; Firmicutes; Bacilli; Lactobacillales; Streptococcaceae; Streptococcus	Firmicutes	Bacilli	Lactobacillales	Streptococcaceae	Streptococcus
d6_EJ612	0.00259235	0.00217897	0.00945792	0.0048315	725	Bacteria; Firmicutes; Clostridia; Clostridiales; Veillonellaceae	Firmicutes	Clostridia	Clostridiales	Veillonellaceae
d6_BV660	0.00129618	0.0132609	0.000777363	0.00483045	726	Bacteria; Firmicutes; Bacilli; Lactobacillales; Streptococcaceae; Streptococcus	Firmicutes	Bacilli	Lactobacillales	Streptococcaceae	Streptococcus
d6_BU260	0.00259235	0.0119133	0.000687002	0.00482804	727	Bacteria; Firmicutes; Bacilli; Lactobacillales; Carnobacteriaceae; Granulicatella	Firmicutes	Bacilli	Lactobacillales	Carnobacteriaceae	Granulicatella
d6_EJ213	0.00454249	0.00900779	0.00134517	0.00482575	728	Bacteria; Cyanobacteria	Cyanobacteria
d6_BX155	0.00973921	0.0028988	0.00164379	0.0048248	729	Bacteria; Firmicutes; Bacilli; Lactobacillales; Streptococcaceae; Streptococcus; cristatus	Firmicutes	Bacilli	Lactobacillales	Streptococcaceae	Streptococcus	cristatus
d6_BV660	0.000829944	0.00128944	0.0119861	0.00481949	730	Bacteria; Firmicutes; Bacilli; Lactobacillales; Streptococcaceae; Streptococcus	Firmicutes	Bacilli	Lactobacillales	Streptococcaceae	Streptococcus
d6_DS395	0.0077077	0.00205875	0.0044059	0.00481602	731	Bacteria; Actinobacteria; Actinobacteria; Actinomycetales; Corynebacteriaceae; Corynebacterium	Actinobacteria	Actinobacteria	Actinomycetales	Corynebacteriaceae	Corynebacterium
d6_BV801 d6_EM040	0.00387042	0.00261862	0.00773196	0.0048135	732	Bacteria; Firmicutes; Bacilli; Lactobacillales; Streptococcaceae; Streptococcus	Firmicutes	Bacilli	Lactobacillales	Streptococcaceae	Streptococcus
d6_EJ612	0.00099295	0.00225195	0.0109344	0.00481175	733	Bacteria; Firmicutes; Clostridia; Clostridiales; Veillonellaceae	Firmicutes	Clostridia	Clostridiales	Veillonellaceae
d6_AX592	0.000937207	0.00282939	0.0104292	0.00479755	734	Bacteria; Proteobacteria; Betaproteobacteria; Neisseriales; Neisseriaceae; Neisseria	Proteobacteria	Betaproteobacteria	Neisseriales	Neisseriaceae	Neisseria
d6_DS395	0.00495773	0.00561687	0.0038795	0.00479048	735	Bacteria; Actinobacteria; Actinobacteria; Actinomycetales; Corynebacteriaceae; Corynebacterium	Actinobacteria	Actinobacteria	Actinomycetales	Corynebacteriaceae	Corynebacterium
d6_DQ543	0.000787278	0.0086447	0.0053132	0.00478645	736	Bacteria; Actinobacteria; Actinobacteria; Actinomycetales; Micrococcaceae; Rothia	Actinobacteria	Actinobacteria	Actinomycetales	Micrococcaceae	Rothia
d6_CE652 d6_CF034	0.00154202	0.00952178	0.00375879	0.0047829	737	Bacteria; Firmicutes; Clostridia; Clostridiales; Ruminococcaceae	Firmicutes	Clostridia	Clostridiales	Ruminococcaceae
d6_BV842	0.00695536	0.00116922	0.00585144	0.004779	738	Bacteria; Firmicutes; Bacilli; Lactobacillales; Streptococcaceae; Streptococcus	Firmicutes	Bacilli	Lactobacillales	Streptococcaceae	Streptococcus
d6_AX703	0.00757546	0.00233844	0.0041665	0.00477468	739	Bacteria; Proteobacteria; Betaproteobacteria; Burkholderiales; Alcaligenaceae; Derxia	Proteobacteria	Betaproteobacteria	Burkholderiales	Alcaligenaceae	Derxia
d6_AW905	0.00352956	0.00571659	0.00515668	0.00476937	740	Bacteria; Proteobacteria; Betaproteobacteria; Neisseriales; Neisseriaceae; Kingella; kingae	Proteobacteria	Betaproteobacteria	Neisseriales	Neisseriaceae	Kingella	kingae
d6_AT693	0.000870777	0.0112597	0.00282065	0.00476731	741	Bacteria; Proteobacteria; Betaproteobacteria	Proteobacteria	Betaproteobacteria
d6_DQ546	0.00251112	0.00355812	0.00808939	0.00475959	742	Bacteria; Actinobacteria; Actinobacteria; Actinomycetales; Micrococcaceae; Rothia	Actinobacteria	Actinobacteria	Actinomycetales	Micrococcaceae	Rothia
d6_BV660	0.00216695	0.00966166	0.00292873	0.00475558	743	Bacteria; Firmicutes; Bacilli; Lactobacillales; Streptococcaceae; Streptococcus	Firmicutes	Bacilli	Lactobacillales	Streptococcaceae	Streptococcus
d6_DQ546	0.00154202	0.00355812	0.0090273	0.00474884	744	Bacteria; Actinobacteria; Actinobacteria; Actinomycetales; Micrococcaceae; Rothia	Actinobacteria	Actinobacteria	Actinomycetales	Micrococcaceae	Rothia
d6_DK930	0.0110385	0.00116922	0.00164379	0.00473607	745	Bacteria; Actinobacteria; Actinobacteria; Actinomycetales	Actinobacteria	Actinobacteria	Actinomycetales
d6_BV627	0.000870777	0.00128944	0.011669	0.00472424	746	Bacteria; Firmicutes; Bacilli; Lactobacillales; Streptococcaceae; Streptococcus	Firmicutes	Bacilli	Lactobacillales	Streptococcaceae	Streptococcus
d6_DQ543	0.00077101	0.00266859	0.0105104	0.00471832	747	Bacteria; Actinobacteria; Actinobacteria; Actinomycetales; Micrococcaceae; Rothia	Actinobacteria	Actinobacteria	Actinomycetales	Micrococcaceae	Rothia
d6_DS395	0.00638154	0.00439719	0.00333677	0.00471579	748	Bacteria; Actinobacteria; Actinobacteria; Actinomycetales; Corynebacteriaceae; Corynebacterium	Actinobacteria	Actinobacteria	Actinomycetales	Corynebacteriaceae	Corynebacterium
d6_BV627	0.00170072	0.00488864	0.0075547	0.00470869	749	Bacteria; Firmicutes; Bacilli; Lactobacillales; Streptococcaceae; Streptococcus	Firmicutes	Bacilli	Lactobacillales	Streptococcaceae	Streptococcus
d6_BV660	0.00454724	0.00233844	0.00699766	0.00470672	750	Bacteria; Firmicutes; Bacilli; Lactobacillales; Streptococcaceae; Streptococcus	Firmicutes	Bacilli	Lactobacillales	Streptococcaceae	Streptococcus
d6_AK821	0.00160095	0.00233844	0.00993877	0.00470494	751	Bacteria; Bacteroidetes; Bacteroidia; Bacteroidales; Porphyromonadaceae; Porphyromonas; catoniae	Bacteroidetes	Bacteroidia	Bacteroidales	Porphyromonadaceae	Porphyromonas	catoniae
d6_DQ546	0.00086192	0.00266859	0.010372	0.00470194	752	Bacteria; Actinobacteria; Actinobacteria; Actinomycetales; Micrococcaceae; Rothia	Actinobacteria	Actinobacteria	Actinomycetales	Micrococcaceae	Rothia
d6_AA084 d6_BV654 d6_BV655 d6_BV659 d6_BV662 d6_BV666 d6_BV668 d6_BV672 d6_BV675 d6_BV677 d6_BV678 d6_BV679 d6_BV680 d6_BV682 d6_BV692 d6_BV700 d6_BV748 d6_BV749 d6_BV756 d6_BV842 d6_BV850 d6_BV887 d6_BV996 d6_BX125 d6_BX126 d6_BX127 d6_BX129 d6_BX131 d6_	0.00549468	0.00668665	0.002115	0.00469919	753	Bacteria; Firmicutes; Bacilli; Lactobacillales; Streptococcaceae; Streptococcus	Firmicutes	Bacilli	Lactobacillales	Streptococcaceae	Streptococcus
d6_AK809 d6_AK821	0.00313888	0.000577441	0.00995621	0.00469475	754	Bacteria; Bacteroidetes; Bacteroidia; Bacteroidales; Porphyromonadaceae; Porphyromonas; catoniae	Bacteroidetes	Bacteroidia	Bacteroidales	Porphyromonadaceae	Porphyromonas	catoniae
d6_DQ543	0.0043096	0.00940422	0.000821895	0.00468803	755	Bacteria; Actinobacteria; Actinobacteria; Actinomycetales; Micrococcaceae; Rothia	Actinobacteria	Actinobacteria	Actinomycetales	Micrococcaceae	Rothia
d6_AX704	0.0116561	0.00116922	0.00087108	0.00468257	756	Bacteria; Proteobacteria; Betaproteobacteria; Burkholderiales	Proteobacteria	Betaproteobacteria	Burkholderiales
d6_BV627 d6_CY010	0.000937207	0.00257888	0.0102904	0.00467192	757	Bacteria; Firmicutes; Bacilli; Lactobacillales; Streptococcaceae; Streptococcus	Firmicutes	Bacilli	Lactobacillales	Streptococcaceae	Streptococcus
d6_BV623	0.000829944	0.000577441	0.0121887	0.0046684	758	Bacteria; Firmicutes; Bacilli; Lactobacillales; Streptococcaceae; Streptococcus	Firmicutes	Bacilli	Lactobacillales	Streptococcaceae	Streptococcus
d6_DS395	0.00547841	0.00177906	0.00644355	0.00466314	759	Bacteria; Actinobacteria; Actinobacteria; Actinomycetales; Corynebacteriaceae; Corynebacterium	Actinobacteria	Actinobacteria	Actinomycetales	Corynebacteriaceae	Corynebacterium
d6_BV627 d6_CY010	0.0047074	0.0039409	0.00522522	0.00464808	760	Bacteria; Firmicutes; Bacilli; Lactobacillales; Streptococcaceae; Streptococcus	Firmicutes	Bacilli	Lactobacillales	Streptococcaceae	Streptococcus
d6_EJ882	0.00236183	0.00958888	0.00246569	0.00464052	761	Bacteria; Firmicutes; Clostridia; Clostridiales; Veillonellaceae; Veillonella	Firmicutes	Clostridia	Clostridiales	Veillonellaceae	Veillonella
d6_AK821	0.00172384	0.00119861	0.0106199	0.00462843	762	Bacteria; Bacteroidetes; Bacteroidia; Bacteroidales; Porphyromonadaceae; Porphyromonas; catoniae	Bacteroidetes	Bacteroidia	Bacteroidales	Porphyromonadaceae	Porphyromonas	catoniae
d6_BV660 d6_DE106	0.000870777	0.00386832	0.00905794	0.00462421	763	Bacteria; Firmicutes; Bacilli; Lactobacillales; Streptococcaceae; Streptococcus	Firmicutes	Bacilli	Lactobacillales	Streptococcaceae	Streptococcus
d6_CB430 d6_CB438 d6_CB446 d6_CB448	0.0121804	0.000577441	0.000687002	0.00461624	764	Bacteria; Fusobacteria; Fusobacteria; Fusobacteriales; Fusobacteriaceae; Fusobacterium	Fusobacteria	Fusobacteria	Fusobacteriales	Fusobacteriaceae	Fusobacterium
d6_BU260	0.0035853	0.00244432	0.00756911	0.00460493	765	Bacteria; Firmicutes; Bacilli; Lactobacillales; Carnobacteriaceae; Granulicatella	Firmicutes	Bacilli	Lactobacillales	Carnobacteriaceae	Granulicatella
d6_EJ607	0.00595572	0.00398427	0.00378578	0.00459563	766	Bacteria; Firmicutes; Clostridia; Clostridiales; Veillonellaceae	Firmicutes	Clostridia	Clostridiales	Veillonellaceae
d6_BV627 d6_CY010	0.00348311	0.00257888	0.00750322	0.00458873	767	Bacteria; Firmicutes; Bacilli; Lactobacillales; Streptococcaceae; Streptococcus	Firmicutes	Bacilli	Lactobacillales	Streptococcaceae	Streptococcus
d6_CV999	0.00234557	0.00856564	0.0032429	0.00458536	768	Bacteria; Actinobacteria; Actinobacteria; Actinomycetales; Actinomycetaceae; Actinomyces	Actinobacteria	Actinobacteria	Actinomycetales	Actinomycetaceae	Actinomyces
d6_CU153	0.00926481	0.000889529	0.00320317	0.00457536	769	Bacteria; Actinobacteria; Actinobacteria; Actinomycetales; Propionibacteriaceae	Actinobacteria	Actinobacteria	Actinomycetales	Propionibacteriaceae
d6_DV325	0.00440335	0.00728836	0.00228833	0.00456938	770	Bacteria; Bacteroidetes; Bacteroidia; Bacteroidales; Prevotellaceae; Prevotella	Bacteroidetes	Bacteroidia	Bacteroidales	Prevotellaceae	Prevotella
d6_DS395	0.00311658	0.00533718	0.00530716	0.0045611	771	Bacteria; Actinobacteria; Actinobacteria; Actinomycetales; Corynebacteriaceae; Corynebacterium	Actinobacteria	Actinobacteria	Actinomycetales	Corynebacteriaceae	Corynebacterium
d6_EJ612	0.00303162	0.00508134	0.00558354	0.00454771	772	Bacteria; Firmicutes; Clostridia; Clostridiales; Veillonellaceae	Firmicutes	Clostridia	Clostridiales	Veillonellaceae
d6_DJ402	0.00834461	0.00225195	0.00274801	0.00452392	773	Bacteria; Proteobacteria; Gammaproteobacteria; Pasteurellales; Pasteurellaceae; Haemophilus	Proteobacteria	Gammaproteobacteria	Pasteurellales	Pasteurellaceae	Haemophilus
d6_DV325	0.00586699	0.00537489	0.00239866	0.00451829	774	Bacteria; Bacteroidetes; Bacteroidia; Bacteroidales; Prevotellaceae; Prevotella	Bacteroidetes	Bacteroidia	Bacteroidales	Prevotellaceae	Prevotella
d6_EJ607	0.0035853	0.00225195	0.00748368	0.00451577	775	Bacteria; Firmicutes; Clostridia; Clostridiales; Veillonellaceae	Firmicutes	Clostridia	Clostridiales	Veillonellaceae
d6_BV627 d6_CY010	0.00873337	0.000577441	0.00384242	0.00451568	776	Bacteria; Firmicutes; Bacilli; Lactobacillales; Streptococcaceae; Streptococcus	Firmicutes	Bacilli	Lactobacillales	Streptococcaceae	Streptococcus
d6_BA792 d6_BU544	0.00174155	0.000889529	0.0105288	0.0045072	777	Bacteria; Firmicutes	Firmicutes
d6_BV801	0.00399476	0.000889529	0.0082501	0.00449843	778	Bacteria; Firmicutes; Bacilli; Lactobacillales; Streptococcaceae; Streptococcus	Firmicutes	Bacilli	Lactobacillales	Streptococcaceae	Streptococcus
d6_BV842	0.00396133	0.00325736	0.00614786	0.00449683	779	Bacteria; Firmicutes; Bacilli; Lactobacillales; Streptococcaceae; Streptococcus	Firmicutes	Bacilli	Lactobacillales	Streptococcaceae	Streptococcus
d6_DS395	0.00948944	0.00205875	0.00169298	0.00449493	780	Bacteria; Actinobacteria; Actinobacteria; Actinomycetales; Corynebacteriaceae; Corynebacterium	Actinobacteria	Actinobacteria	Actinomycetales	Corynebacteriaceae	Corynebacterium
d6_DS395	0.00849483	0.00264456	0.00214806	0.00449069	781	Bacteria; Actinobacteria; Actinobacteria; Actinomycetales; Corynebacteriaceae; Corynebacterium	Actinobacteria	Actinobacteria	Actinomycetales	Corynebacteriaceae	Corynebacterium
d6_BX160	0.0025715	0.00128944	0.0092675	0.00448258	782	Bacteria; Firmicutes; Bacilli; Lactobacillales; Streptococcaceae; Streptococcus	Firmicutes	Bacilli	Lactobacillales	Streptococcaceae	Streptococcus
d6_DQ543	0.00234557	0.000889529	0.0098492	0.00448115	783	Bacteria; Actinobacteria; Actinobacteria; Actinomycetales; Micrococcaceae; Rothia	Actinobacteria	Actinobacteria	Actinomycetales	Micrococcaceae	Rothia
d6_DQ542	0.00220167	0.00182209	0.00915332	0.00448099	784	Bacteria; Actinobacteria; Actinobacteria; Actinomycetales; Micrococcaceae; Rothia; mucilaginosa	Actinobacteria	Actinobacteria	Actinomycetales	Micrococcaceae	Rothia	mucilaginosa
d6_DQ543	0.00077101	0.00678658	0.00611276	0.00447989	785	Bacteria; Actinobacteria; Actinobacteria; Actinomycetales; Micrococcaceae; Rothia	Actinobacteria	Actinobacteria	Actinomycetales	Micrococcaceae	Rothia
d6_AA086	0.00999838	0.00116922	0.00194021	0.00447962	786	Bacteria; Firmicutes; Bacilli; Lactobacillales; Streptococcaceae; Streptococcus; pneumoniae	Firmicutes	Bacilli	Lactobacillales	Streptococcaceae	Streptococcus	pneumoniae
d6_DJ534	0.0111404	0.00128944	0.000687002	0.00447859	787	Bacteria; Proteobacteria; Gammaproteobacteria; Vibrionales; Vibrionaceae; Enterovibrio	Proteobacteria	Gammaproteobacteria	Vibrionales	Vibrionaceae	Enterovibrio
d6_EJ607	0.00077101	0.00239953	0.0100488	0.00447566	788	Bacteria; Firmicutes; Clostridia; Clostridiales; Veillonellaceae	Firmicutes	Clostridia	Clostridiales	Veillonellaceae
d6_AK817	0.00319462	0.0030207	0.00705922	0.00447327	789	Bacteria; Bacteroidetes; Bacteroidia; Bacteroidales; Porphyromonadaceae; Porphyromonas; catoniae	Bacteroidetes	Bacteroidia	Bacteroidales	Porphyromonadaceae	Porphyromonas	catoniae
d6_DS395	0.00781728	0.00383781	0.00169298	0.00447044	790	Bacteria; Actinobacteria; Actinobacteria; Actinomycetales; Corynebacteriaceae; Corynebacterium	Actinobacteria	Actinobacteria	Actinomycetales	Corynebacteriaceae	Corynebacterium
d6_DS395	0.004972	0.00294828	0.00533734	0.00446993	791	Bacteria; Actinobacteria; Actinobacteria; Actinomycetales; Corynebacteriaceae; Corynebacterium	Actinobacteria	Actinobacteria	Actinomycetales	Corynebacteriaceae	Corynebacterium
d6_DQ546	0.0044908	0.00354139	0.00526366	0.00446266	792	Bacteria; Actinobacteria; Actinobacteria; Actinomycetales; Micrococcaceae; Rothia	Actinobacteria	Actinobacteria	Actinomycetales	Micrococcaceae	Rothia
d6_AW907 d6_AW917 d6_AX579 d6_AX582 d6_AX610	0.00320749	0.00205875	0.00785737	0.00445439	793	Bacteria; Proteobacteria; Betaproteobacteria; Neisseriales; Neisseriaceae	Proteobacteria	Betaproteobacteria	Neisseriales	Neisseriaceae
d6_EJ221	0.00155739	0.00821394	0.00392868	0.0044409	794	Bacteria; Firmicutes; Clostridia; Clostridiales; Veillonellaceae; Selenomonas	Firmicutes	Clostridia	Clostridiales	Veillonellaceae	Selenomonas
d6_DQ504	0.00155829	0.00622671	0.00571308	0.00443979	795	Bacteria; Actinobacteria; Actinobacteria; Actinomycetales; Micrococcaceae; Rothia; dentocariosa	Actinobacteria	Actinobacteria	Actinomycetales	Micrococcaceae	Rothia	dentocariosa
d6_DQ546	0.0116656	0.000577441	0.000687002	0.00443872	796	Bacteria; Actinobacteria; Actinobacteria; Actinomycetales; Micrococcaceae; Rothia	Actinobacteria	Actinobacteria	Actinomycetales	Micrococcaceae	Rothia
d6_BV109	0.000870777	0.00128944	0.0108222	0.00443224	797	Bacteria; Firmicutes; Bacilli; Lactobacillales; Streptococcaceae; Streptococcus	Firmicutes	Bacilli	Lactobacillales	Streptococcaceae	Streptococcus
d6_AK821	0.00827252	0.00119861	0.00350197	0.00443215	798	Bacteria; Bacteroidetes; Bacteroidia; Bacteroidales; Porphyromonadaceae; Porphyromonas; catoniae	Bacteroidetes	Bacteroidia	Bacteroidales	Porphyromonadaceae	Porphyromonas	catoniae
d6_DS395	0.00709328	0.00261862	0.00338595	0.0044262	799	Bacteria; Actinobacteria; Actinobacteria; Actinomycetales; Corynebacteriaceae; Corynebacterium	Actinobacteria	Actinobacteria	Actinomycetales	Corynebacteriaceae	Corynebacterium
d6_CV999	0.00880669	0.00368897	0.000687002	0.00441854	800	Bacteria; Actinobacteria; Actinobacteria; Actinomycetales; Actinomycetaceae; Actinomyces	Actinobacteria	Actinobacteria	Actinomycetales	Actinomycetaceae	Actinomyces
d6_BV627 d6_CY010	0.00259235	0.0104896	0.000777363	0.00441737	801	Bacteria; Firmicutes; Bacilli; Lactobacillales; Streptococcaceae; Streptococcus	Firmicutes	Bacilli	Lactobacillales	Streptococcaceae	Streptococcus
d6_BV623	0.00388853	0.00760208	0.00206101	0.00441083	802	Bacteria; Firmicutes; Bacilli; Lactobacillales; Streptococcaceae; Streptococcus	Firmicutes	Bacilli	Lactobacillales	Streptococcaceae	Streptococcus
d6_AS838	0.00875964	0.00350766	0.00087108	0.00440952	803	Bacteria; Proteobacteria; Epsilonproteobacteria; Campylobacterales; Campylobacteraceae; Campylobacter	Proteobacteria	Epsilonproteobacteria	Campylobacterales	Campylobacteraceae	Campylobacter
d6_AK821	0.0016492	0.00239722	0.00897254	0.00440663	804	Bacteria; Bacteroidetes; Bacteroidia; Bacteroidales; Porphyromonadaceae; Porphyromonas; catoniae	Bacteroidetes	Bacteroidia	Bacteroidales	Porphyromonadaceae	Porphyromonas	catoniae
d6_CB430 d6_CB438 d6_CB446 d6_CB448	0.00179913	0.00116922	0.0099239	0.00440529	805	Bacteria; Fusobacteria; Fusobacteria; Fusobacteriales; Fusobacteriaceae; Fusobacterium	Fusobacteria	Fusobacteria	Fusobacteriales	Fusobacteriaceae	Fusobacterium
d6_CV999	0.00557889	0.00233844	0.00507893	0.00440083	806	Bacteria; Actinobacteria; Actinobacteria; Actinomycetales; Actinomycetaceae; Actinomyces	Actinobacteria	Actinobacteria	Actinomycetales	Actinomycetaceae	Actinomyces
d6_DS395	0.00720888	0.00403101	0.00192121	0.00439931	807	Bacteria; Actinobacteria; Actinobacteria; Actinomycetales; Corynebacteriaceae; Corynebacterium	Actinobacteria	Actinobacteria	Actinomycetales	Corynebacteriaceae	Corynebacterium
d6_CO890 d6_DJ408 d6_DM019	0.00777711	0.00473615	0.000687002	0.0043885	808	Bacteria; Proteobacteria; Gammaproteobacteria; Pasteurellales; Pasteurellaceae; Haemophilus	Proteobacteria	Gammaproteobacteria	Pasteurellales	Pasteurellaceae	Haemophilus
d6_DQ546	0.00308404	0.00622671	0.00399776	0.00437443	809	Bacteria; Actinobacteria; Actinobacteria; Actinomycetales; Micrococcaceae; Rothia	Actinobacteria	Actinobacteria	Actinomycetales	Micrococcaceae	Rothia
d6_DV325	0.00129618	0.00958523	0.00274801	0.00436927	810	Bacteria; Bacteroidetes; Bacteroidia; Bacteroidales; Prevotellaceae; Prevotella	Bacteroidetes	Bacteroidia	Bacteroidales	Prevotellaceae	Prevotella
d6_CF452	0.0039767	0.00818455	0.00131544	0.00436491	811	Bacteria; TM7	TM7
d6_BV627 d6_CY010	0.0071289	0.00225195	0.00350146	0.00436452	812	Bacteria; Firmicutes; Bacilli; Lactobacillales; Streptococcaceae; Streptococcus	Firmicutes	Bacilli	Lactobacillales	Streptococcaceae	Streptococcus
d6_BV660 d6_DE106	0.00220167	0.00396684	0.00686499	0.00435752	813	Bacteria; Firmicutes; Bacilli; Lactobacillales; Streptococcaceae; Streptococcus	Firmicutes	Bacilli	Lactobacillales	Streptococcaceae	Streptococcus
d6_DV325	0.00129618	0.00297466	0.00865543	0.00435476	814	Bacteria; Bacteroidetes; Bacteroidia; Bacteroidales; Prevotellaceae; Prevotella	Bacteroidetes	Bacteroidia	Bacteroidales	Prevotellaceae	Prevotella
d6_BV627 d6_BV682 d6_CY010	0.00259235	0.00733297	0.00343501	0.00435415	815	Bacteria; Firmicutes; Bacilli; Lactobacillales; Streptococcaceae; Streptococcus	Firmicutes	Bacilli	Lactobacillales	Streptococcaceae	Streptococcus
d6_BV609 d6_BV627 d6_BV842 d6_CY010	0.00077101	0.00624384	0.00622447	0.00434998	816	Bacteria; Firmicutes; Bacilli; Lactobacillales; Streptococcaceae; Streptococcus	Firmicutes	Bacilli	Lactobacillales	Streptococcaceae	Streptococcus
d6_BV660 d6_DE106	0.00174155	0.00128944	0.00962575	0.00431993	817	Bacteria; Firmicutes; Bacilli; Lactobacillales; Streptococcaceae; Streptococcus	Firmicutes	Bacilli	Lactobacillales	Streptococcaceae	Streptococcus
d6_DS395	0.00711044	0.00503642	0.00087108	0.00431528	818	Bacteria; Actinobacteria; Actinobacteria; Actinomycetales; Corynebacteriaceae; Corynebacterium	Actinobacteria	Actinobacteria	Actinomycetales	Corynebacteriaceae	Corynebacterium
d6_CF700	0.00372745	0.00900779	0.000672585	0.00431278	819	Bacteria; Proteobacteria; Alphaproteobacteria; Rhizobiales; Hyphomicrobiaceae; Hyphomicrobium	Proteobacteria	Alphaproteobacteria	Rhizobiales	Hyphomicrobiaceae	Hyphomicrobium
d6_AX579 d6_AX582	0.000829944	0.00757569	0.00485014	0.00430973	820	Bacteria; Proteobacteria; Betaproteobacteria; Neisseriales; Neisseriaceae	Proteobacteria	Betaproteobacteria	Neisseriales	Neisseriaceae
d6_DQ546	0.00165989	0.00900779	0.0027241	0.00430724	821	Bacteria; Actinobacteria; Actinobacteria; Actinomycetales; Micrococcaceae; Rothia	Actinobacteria	Actinobacteria	Actinomycetales	Micrococcaceae	Rothia
d6_BA792 d6_BU544	0.0039718	0.00632599	0.00280954	0.00430163	822	Bacteria; Firmicutes	Firmicutes
d6_DS395	0.00392012	0.00767562	0.00164379	0.00430068	823	Bacteria; Actinobacteria; Actinobacteria; Actinomycetales; Corynebacteriaceae; Corynebacterium	Actinobacteria	Actinobacteria	Actinomycetales	Corynebacteriaceae	Corynebacterium
d6_EI796 d6_EI807	0.00709148	0.00350766	0.00218652	0.0042879	824	Bacteria; Firmicutes; Clostridia; Clostridiales; Veillonellaceae; Selenomonas	Firmicutes	Clostridia	Clostridiales	Veillonellaceae	Selenomonas
d6_BV660 d6_DE106	0.00313195	0.00236783	0.00714454	0.00427846	825	Bacteria; Firmicutes; Bacilli; Lactobacillales; Streptococcaceae; Streptococcus	Firmicutes	Bacilli	Lactobacillales	Streptococcaceae	Streptococcus
d6_DS395	0.0049157	0.00266859	0.00506732	0.0042706	826	Bacteria; Actinobacteria; Actinobacteria; Actinomycetales; Corynebacteriaceae; Corynebacterium	Actinobacteria	Actinobacteria	Actinomycetales	Corynebacteriaceae	Corynebacterium
d6_BV627 d6_CY010	0.00609544	0.00225195	0.00425439	0.00426779	827	Bacteria; Firmicutes; Bacilli; Lactobacillales; Streptococcaceae; Streptococcus	Firmicutes	Bacilli	Lactobacillales	Streptococcaceae	Streptococcus
d6_AI158 d6_AW415 d6_AW475 d6_CY680 d6_CY737	0.00174155	0.0102972	0.00134517	0.00426008	828	Bacteria; Proteobacteria; Betaproteobacteria; Burkholderiales; Comamonadaceae; Acidovorax	Proteobacteria	Betaproteobacteria	Burkholderiales	Comamonadaceae	Acidovorax
d6_BV627 d6_CY010	0.00220167	0.00364418	0.00686499	0.00425739	829	Bacteria; Firmicutes; Bacilli; Lactobacillales; Streptococcaceae; Streptococcus	Firmicutes	Bacilli	Lactobacillales	Streptococcaceae	Streptococcus
d6_CV999	0.00388853	0.00862241	0.000687002	0.00425369	830	Bacteria; Actinobacteria; Actinobacteria; Actinomycetales; Actinomycetaceae; Actinomyces	Actinobacteria	Actinobacteria	Actinomycetales	Actinomycetaceae	Actinomyces
d6_BV627 d6_CY010	0.00216695	0.00977761	0.00135959	0.00425048	831	Bacteria; Firmicutes; Bacilli; Lactobacillales; Streptococcaceae; Streptococcus	Firmicutes	Bacilli	Lactobacillales	Streptococcaceae	Streptococcus
d6_DV328	0.00817358	0.00177906	0.00254171	0.00424705	832	Bacteria; Bacteroidetes; Bacteroidia; Bacteroidales; Prevotellaceae; Prevotella	Bacteroidetes	Bacteroidia	Bacteroidales	Prevotellaceae	Prevotella
d6_BV617 d6_BV627 d6_CY010	0.00129618	0.00996998	0.00204659	0.00424681	833	Bacteria; Firmicutes; Bacilli; Lactobacillales; Streptococcaceae; Streptococcus	Firmicutes	Bacilli	Lactobacillales	Streptococcaceae	Streptococcus
d6_BV623	0.00618345	0.00264801	0.00373644	0.00424245	834	Bacteria; Firmicutes; Bacilli; Lactobacillales; Streptococcaceae; Streptococcus	Firmicutes	Bacilli	Lactobacillales	Streptococcaceae	Streptococcus
d6_EJ607 d6_EJ612	0.00319462	0.00282939	0.00651285	0.00422549	835	Bacteria; Firmicutes; Clostridia; Clostridiales; Veillonellaceae	Firmicutes	Clostridia	Clostridiales	Veillonellaceae
d6_DT100 d6_EE953	0.00281162	0.0045039	0.00536229	0.00421635	836	Bacteria; Fusobacteria; Fusobacteria; Fusobacteriales; Leptotrichiaceae; Leptotrichia	Fusobacteria	Fusobacteria	Fusobacteriales	Leptotrichiaceae	Leptotrichia
d6_BV627 d6_CY010	0.00154202	0.00495707	0.0061351	0.00418568	837	Bacteria; Firmicutes; Bacilli; Lactobacillales; Streptococcaceae; Streptococcus	Firmicutes	Bacilli	Lactobacillales	Streptococcaceae	Streptococcus
d6_BV621	0.00551872	0.00439719	0.00263089	0.00417486	838	Bacteria; Firmicutes; Bacilli; Lactobacillales; Streptococcaceae; Streptococcus	Firmicutes	Bacilli	Lactobacillales	Streptococcaceae	Streptococcus
d6_CF893	0.00440335	0.0045039	0.0036335	0.00416909	839	Bacteria; Proteobacteria; Alphaproteobacteria; Rhizobiales	Proteobacteria	Alphaproteobacteria	Rhizobiales
d6_BV623	0.00601377	0.00225195	0.00403551	0.00416415	840	Bacteria; Firmicutes; Bacilli; Lactobacillales; Streptococcaceae; Streptococcus	Firmicutes	Bacilli	Lactobacillales	Streptococcaceae	Streptococcus
d6_EJ607	0.00306014	0.00364418	0.00567505	0.00414309	841	Bacteria; Firmicutes; Clostridia; Clostridiales; Veillonellaceae	Firmicutes	Clostridia	Clostridiales	Veillonellaceae
d6_CQ459	0.00518471	0.00225195	0.0047946	0.00414002	842	Bacteria; Proteobacteria; Gammaproteobacteria; Alteromonadales; Shewanellaceae; Shewanella	Proteobacteria	Gammaproteobacteria	Alteromonadales	Shewanellaceae	Shewanella
d6_EB096	0.00569952	0.0028872	0.00366233	0.00412425	843	Bacteria; Actinobacteria; Actinobacteria; Coriobacteriales; Coriobacteriaceae; Atopobium	Actinobacteria	Actinobacteria	Coriobacteriales	Coriobacteriaceae	Atopobium
d6_DQ546	0.00154202	0.00589656	0.00505189	0.00410373	844	Bacteria; Actinobacteria; Actinobacteria; Actinomycetales; Micrococcaceae; Rothia	Actinobacteria	Actinobacteria	Actinomycetales	Micrococcaceae	Rothia
d6_AK821	0.00407609	0.000889529	0.00700434	0.0040969	845	Bacteria; Bacteroidetes; Bacteroidia; Bacteroidales; Porphyromonadaceae; Porphyromonas; catoniae	Bacteroidetes	Bacteroidia	Bacteroidales	Porphyromonadaceae	Porphyromonas	catoniae
d6_BV624	0.00372745	0.00225195	0.00607905	0.00408043	846	Bacteria; Firmicutes; Bacilli; Lactobacillales; Streptococcaceae; Streptococcus	Firmicutes	Bacilli	Lactobacillales	Streptococcaceae	Streptococcus
d6_BV627 d6_CY010	0.00388853	0.00804497	0.000687002	0.00407448	847	Bacteria; Firmicutes; Bacilli; Lactobacillales; Streptococcaceae; Streptococcus	Firmicutes	Bacilli	Lactobacillales	Streptococcaceae	Streptococcus
d6_BV627 d6_CY010	0.000870777	0.00128944	0.00978158	0.0040734	848	Bacteria; Firmicutes; Bacilli; Lactobacillales; Streptococcaceae; Streptococcus	Firmicutes	Bacilli	Lactobacillales	Streptococcaceae	Streptococcus
d6_EJ606	0.00129618	0.00581839	0.00525064	0.00406323	849	Bacteria; Firmicutes; Clostridia; Clostridiales; Veillonellaceae	Firmicutes	Clostridia	Clostridiales	Veillonellaceae
d6_DS395	0.00249485	0.00645594	0.00343514	0.00404839	850	Bacteria; Actinobacteria; Actinobacteria; Actinomycetales; Corynebacteriaceae; Corynebacterium	Actinobacteria	Actinobacteria	Actinomycetales	Corynebacteriaceae	Corynebacterium
d6_BV627 d6_CY010	0.00518383	0.00225195	0.004515	0.0040433	851	Bacteria; Firmicutes; Bacilli; Lactobacillales; Streptococcaceae; Streptococcus	Firmicutes	Bacilli	Lactobacillales	Streptococcaceae	Streptococcus
d6_BV627 d6_CY010	0.00170072	0.00128944	0.00884839	0.0040378	852	Bacteria; Firmicutes; Bacilli; Lactobacillales; Streptococcaceae; Streptococcus	Firmicutes	Bacilli	Lactobacillales	Streptococcaceae	Streptococcus
d6_BV627 d6_CY010	0.00220167	0.00546627	0.00457666	0.00403379	853	Bacteria; Firmicutes; Bacilli; Lactobacillales; Streptococcaceae; Streptococcus	Firmicutes	Bacilli	Lactobacillales	Streptococcaceae	Streptococcus
d6_BV627 d6_CY010	0.00077101	0.00378784	0.00749973	0.00402752	854	Bacteria; Firmicutes; Bacilli; Lactobacillales; Streptococcaceae; Streptococcus	Firmicutes	Bacilli	Lactobacillales	Streptococcaceae	Streptococcus
d6_DQ546	0.00154202	0.00355812	0.00693465	0.00402723	855	Bacteria; Actinobacteria; Actinobacteria; Actinomycetales; Micrococcaceae; Rothia	Actinobacteria	Actinobacteria	Actinomycetales	Micrococcaceae	Rothia
d6_EB099	0.00311478	0.00116922	0.00749973	0.00402304	856	Bacteria; Actinobacteria; Actinobacteria	Actinobacteria	Actinobacteria
d6_DS395	0.00335478	0.00233844	0.00619724	0.00401953	857	Bacteria; Actinobacteria; Actinobacteria; Actinomycetales; Corynebacteriaceae; Corynebacterium	Actinobacteria	Actinobacteria	Actinomycetales	Corynebacteriaceae	Corynebacterium
d6_CV999	0.00322375	0.00177906	0.0068314	0.00401942	858	Bacteria; Actinobacteria; Actinobacteria; Actinomycetales; Actinomycetaceae; Actinomyces	Actinobacteria	Actinobacteria	Actinomycetales	Actinomycetaceae	Actinomyces
d6_BV627 d6_CY010	0.00705207	0.00233844	0.00247018	0.00400926	859	Bacteria; Firmicutes; Bacilli; Lactobacillales; Streptococcaceae; Streptococcus	Firmicutes	Bacilli	Lactobacillales	Streptococcaceae	Streptococcus
d6_BV627 d6_CY010	0.00155829	0.00261862	0.00770512	0.00400695	860	Bacteria; Firmicutes; Bacilli; Lactobacillales; Streptococcaceae; Streptococcus	Firmicutes	Bacilli	Lactobacillales	Streptococcaceae	Streptococcus
d6_DQ546	0.000870777	0.0094004	0.00228833	0.00400671	861	Bacteria; Actinobacteria; Actinobacteria; Actinomycetales; Micrococcaceae; Rothia	Actinobacteria	Actinobacteria	Actinomycetales	Micrococcaceae	Rothia
d6_BV627 d6_CY010	0.00779616	0.00225195	0.0017909	0.00400476	862	Bacteria; Firmicutes; Bacilli; Lactobacillales; Streptococcaceae; Streptococcus	Firmicutes	Bacilli	Lactobacillales	Streptococcaceae	Streptococcus
d6_DQ546	0.00077101	0.00459088	0.00669299	0.00399855	863	Bacteria; Actinobacteria; Actinobacteria; Actinomycetales; Micrococcaceae; Rothia	Actinobacteria	Actinobacteria	Actinomycetales	Micrococcaceae	Rothia
d6_BV627 d6_CY010	0.00164179	0.00418824	0.00617452	0.00399508	864	Bacteria; Firmicutes; Bacilli; Lactobacillales; Streptococcaceae; Streptococcus	Firmicutes	Bacilli	Lactobacillales	Streptococcaceae	Streptococcus
d6_AX703	0.00423496	0.00724701	0.000821895	0.00399281	865	Bacteria; Proteobacteria; Betaproteobacteria; Burkholderiales; Alcaligenaceae; Derxia	Proteobacteria	Betaproteobacteria	Burkholderiales	Alcaligenaceae	Derxia
d6_DS395	0.00757173	0.000889529	0.00320504	0.00399219	866	Bacteria; Actinobacteria; Actinobacteria; Actinomycetales; Corynebacteriaceae; Corynebacterium	Actinobacteria	Actinobacteria	Actinomycetales	Corynebacteriaceae	Corynebacterium
d6_DS395	0.00320749	0.0041175	0.00465221	0.00398808	867	Bacteria; Actinobacteria; Actinobacteria; Actinomycetales; Corynebacteriaceae; Corynebacterium	Actinobacteria	Actinobacteria	Actinomycetales	Corynebacteriaceae	Corynebacterium
d6_DS395	0.00387132	0.00467689	0.00345278	0.003977	868	Bacteria; Actinobacteria; Actinobacteria; Actinomycetales; Corynebacteriaceae; Corynebacterium	Actinobacteria	Actinobacteria	Actinomycetales	Corynebacteriaceae	Corynebacterium
d6_DS409	0.00859229	0.00233844	0.000821895	0.00397199	869	Bacteria; Actinobacteria; Actinobacteria; Actinomycetales; Actinomycetaceae; Actinobaculum	Actinobacteria	Actinobacteria	Actinomycetales	Actinomycetaceae	Actinobaculum
d6_BA622 d6_BU260	0.000829944	0.00128944	0.00950474	0.00396385	870	Bacteria; Firmicutes; Bacilli; Lactobacillales; Carnobacteriaceae; Granulicatella	Firmicutes	Bacilli	Lactobacillales	Carnobacteriaceae	Granulicatella
d6_CV999	0.00129618	0.00826929	0.00274801	0.00396088	871	Bacteria; Actinobacteria; Actinobacteria; Actinomycetales; Actinomycetaceae; Actinomyces	Actinobacteria	Actinobacteria	Actinomycetales	Actinomycetaceae	Actinomyces
d6_AA073 d6_BV632	0.00174155	0.00386832	0.00626282	0.00396064	872	Bacteria; Firmicutes; Bacilli; Lactobacillales; Streptococcaceae; Streptococcus	Firmicutes	Bacilli	Lactobacillales	Streptococcaceae	Streptococcus
d6_BV637	0.000870777	0.00128944	0.00942994	0.00395214	873	Bacteria; Firmicutes; Bacilli; Lactobacillales; Streptococcaceae; Streptococcus	Firmicutes	Bacilli	Lactobacillales	Streptococcaceae	Streptococcus
d6_BV627 d6_CY010	0.00099295	0.000577441	0.00993408	0.00394715	874	Bacteria; Firmicutes; Bacilli; Lactobacillales; Streptococcaceae; Streptococcus	Firmicutes	Bacilli	Lactobacillales	Streptococcaceae	Streptococcus
d6_BP586 d6_BP587	0.00223338	0.00946897	0.000687002	0.00394567	875	Bacteria; Firmicutes; Clostridia; Clostridiales; Eubacteriaceae; Mogibacterium	Firmicutes	Clostridia	Clostridiales	Eubacteriaceae	Mogibacterium
d6_AW908	0.0069957	0.00225195	0.00240867	0.00394177	876	Bacteria; Proteobacteria; Betaproteobacteria; Neisseriales; Neisseriaceae; Neisseria; meningitidis	Proteobacteria	Betaproteobacteria	Neisseriales	Neisseriaceae	Neisseria	meningitidis
d6_BV627 d6_CY010	0.000870777	0.00925595	0.00222731	0.00394084	877	Bacteria; Firmicutes; Bacilli; Lactobacillales; Streptococcaceae; Streptococcus	Firmicutes	Bacilli	Lactobacillales	Streptococcaceae	Streptococcus
d6_BV639	0.00311478	0.00498694	0.00380797	0.00393483	878	Bacteria; Firmicutes; Bacilli; Lactobacillales; Streptococcaceae; Streptococcus	Firmicutes	Bacilli	Lactobacillales	Streptococcaceae	Streptococcus
d6_BV642	0.00186373	0.00128944	0.00838536	0.00393434	879	Bacteria; Firmicutes; Bacilli; Lactobacillales; Streptococcaceae; Streptococcus	Firmicutes	Bacilli	Lactobacillales	Streptococcaceae	Streptococcus
d6_BV627 d6_CY010	0.00129618	0.00996998	0.00111832	0.00392672	880	Bacteria; Firmicutes; Bacilli; Lactobacillales; Streptococcaceae; Streptococcus	Firmicutes	Bacilli	Lactobacillales	Streptococcaceae	Streptococcus
d6_EJ607	0.00129618	0.00740971	0.0034111	0.00392276	881	Bacteria; Firmicutes; Clostridia; Clostridiales; Veillonellaceae	Firmicutes	Clostridia	Clostridiales	Veillonellaceae
d6_CV999	0.00129618	0.0037735	0.00667837	0.00392093	882	Bacteria; Actinobacteria; Actinobacteria; Actinomycetales; Actinomycetaceae; Actinomyces	Actinobacteria	Actinobacteria	Actinomycetales	Actinomycetaceae	Actinomyces
d6_CB430 d6_CB438 d6_CB446 d6_CB448	0.0066933	0.00355812	0.00147214	0.00391991	883	Bacteria; Fusobacteria; Fusobacteria; Fusobacteriales; Fusobacteriaceae; Fusobacterium	Fusobacteria	Fusobacteria	Fusobacteriales	Fusobacteriaceae	Fusobacterium
d6_DK978	0.00652215	0.00355812	0.00162145	0.00391238	884	Bacteria; Actinobacteria; Actinobacteria; Actinomycetales; Actinomycetaceae; Actinomyces	Actinobacteria	Actinobacteria	Actinomycetales	Actinomycetaceae	Actinomyces
d6_DS395	0.00558559	0.00177906	0.00415866	0.00391221	885	Bacteria; Actinobacteria; Actinobacteria; Actinomycetales; Corynebacteriaceae; Corynebacterium	Actinobacteria	Actinobacteria	Actinomycetales	Corynebacteriaceae	Corynebacterium
d6_CV998	0.0016492	0.00266859	0.00728984	0.00391061	886	Bacteria; Actinobacteria; Actinobacteria; Actinomycetales; Actinomycetaceae; Actinomyces	Actinobacteria	Actinobacteria	Actinomycetales	Actinomycetaceae	Actinomyces
d6_DS395	0.00478114	0.00177906	0.00493137	0.00390126	887	Bacteria; Actinobacteria; Actinobacteria; Actinomycetales; Corynebacteriaceae; Corynebacterium	Actinobacteria	Actinobacteria	Actinomycetales	Corynebacteriaceae	Corynebacterium
d6_DS395	0.00859164	0.000889529	0.00192121	0.00390118	888	Bacteria; Actinobacteria; Actinobacteria; Actinomycetales; Corynebacteriaceae; Corynebacterium	Actinobacteria	Actinobacteria	Actinomycetales	Corynebacteriaceae	Corynebacterium
d6_AX592	0.00155829	0.0028988	0.0071179	0.00389142	889	Bacteria; Proteobacteria; Betaproteobacteria; Neisseriales; Neisseriaceae; Neisseria	Proteobacteria	Betaproteobacteria	Neisseriales	Neisseriaceae	Neisseria
d6_DG207 d6_DG231 d6_DG233	0.00335677	0.00734547	0.00131544	0.00389074	890	Bacteria; Bacteroidetes; Flavobacteria; Flavobacteriales; Flavobacteriaceae; Capnocytophaga	Bacteroidetes	Flavobacteria	Flavobacteriales	Flavobacteriaceae	Capnocytophaga
d6_EJ607	0.000829944	0.00675584	0.00432988	0.00387589	891	Bacteria; Firmicutes; Clostridia; Clostridiales; Veillonellaceae	Firmicutes	Clostridia	Clostridiales	Veillonellaceae
d6_BV627 d6_CY010	0.00542781	0.00261862	0.00345278	0.00387495	892	Bacteria; Firmicutes; Bacilli; Lactobacillales; Streptococcaceae; Streptococcus	Firmicutes	Bacilli	Lactobacillales	Streptococcaceae	Streptococcus
d6_CV999	0.00464233	0.00350815	0.00343514	0.00387407	893	Bacteria; Actinobacteria; Actinobacteria; Actinomycetales; Actinomycetaceae; Actinomyces	Actinobacteria	Actinobacteria	Actinomycetales	Actinomycetaceae	Actinomyces
d6_DS395	0.00681708	0.00177906	0.00279229	0.0038657	894	Bacteria; Actinobacteria; Actinobacteria; Actinomycetales; Corynebacteriaceae; Corynebacterium	Actinobacteria	Actinobacteria	Actinomycetales	Corynebacteriaceae	Corynebacterium
d6_BV643 d6_DE105	0.0035853	0.00527371	0.0028639	0.00386053	895	Bacteria; Firmicutes; Bacilli; Lactobacillales; Streptococcaceae; Streptococcus	Firmicutes	Bacilli	Lactobacillales	Streptococcaceae	Streptococcus
d6_BV645	0.00259235	0.00727515	0.00204659	0.00385744	896	Bacteria; Firmicutes; Bacilli; Lactobacillales; Streptococcaceae; Streptococcus	Firmicutes	Bacilli	Lactobacillales	Streptococcaceae	Streptococcus
d6_CV999	0.00777706	0.00302176	0.000687002	0.00385643	897	Bacteria; Actinobacteria; Actinobacteria; Actinomycetales; Actinomycetaceae; Actinomyces	Actinobacteria	Actinobacteria	Actinomycetales	Actinomycetaceae	Actinomyces
d6_EJ607	0.00187441	0.00805831	0.00204659	0.00385292	898	Bacteria; Firmicutes; Clostridia; Clostridiales; Veillonellaceae	Firmicutes	Clostridia	Clostridiales	Veillonellaceae
d6_CB430 d6_CB438 d6_CB446 d6_CB448	0.00243648	0.00622671	0.00310635	0.00384374	899	Bacteria; Fusobacteria; Fusobacteria; Fusobacteriales; Fusobacteriaceae; Fusobacterium	Fusobacteria	Fusobacteria	Fusobacteriales	Fusobacteriaceae	Fusobacterium
d6_BV627 d6_CY010	0.00440335	0.00239722	0.00457666	0.00384052	900	Bacteria; Firmicutes; Bacilli; Lactobacillales; Streptococcaceae; Streptococcus	Firmicutes	Bacilli	Lactobacillales	Streptococcaceae	Streptococcus
d6_AW908	0.00569952	0.0045039	0.001374	0.00383691	901	Bacteria; Proteobacteria; Betaproteobacteria; Neisseriales; Neisseriaceae; Neisseria; meningitidis	Proteobacteria	Betaproteobacteria	Neisseriales	Neisseriaceae	Neisseria	meningitidis
d6_BV627 d6_CY010	0.000870777	0.00354139	0.00704019	0.00382697	902	Bacteria; Firmicutes; Bacilli; Lactobacillales; Streptococcaceae; Streptococcus	Firmicutes	Bacilli	Lactobacillales	Streptococcaceae	Streptococcus
d6_AK821	0.00220167	0.0045039	0.0048032	0.00381323	903	Bacteria; Bacteroidetes; Bacteroidia; Bacteroidales; Porphyromonadaceae; Porphyromonas; catoniae	Bacteroidetes	Bacteroidia	Bacteroidales	Porphyromonadaceae	Porphyromonas	catoniae
d6_DS395	0.00598147	0.00439719	0.00111832	0.00381285	904	Bacteria; Actinobacteria; Actinobacteria; Actinomycetales; Corynebacteriaceae; Corynebacterium	Actinobacteria	Actinobacteria	Actinomycetales	Corynebacteriaceae	Corynebacterium
d6_DS395	0.00467486	0.00617625	0.000821895	0.0038122	905	Bacteria; Actinobacteria; Actinobacteria; Actinomycetales; Corynebacteriaceae; Corynebacterium	Actinobacteria	Actinobacteria	Actinomycetales	Corynebacteriaceae	Corynebacterium
d6_CV996	0.00231303	0.00205875	0.00687608	0.00380758	906	Bacteria; Actinobacteria; Actinobacteria; Actinomycetales; Actinomycetaceae; Actinomyces	Actinobacteria	Actinobacteria	Actinomycetales	Actinomycetaceae	Actinomyces
d6_DF969	0.00154202	0.00205875	0.00763829	0.00380455	907	Bacteria; Bacteroidetes; Flavobacteria; Flavobacteriales; Flavobacteriaceae	Bacteroidetes	Flavobacteria	Flavobacteriales	Flavobacteriaceae
d6_BV660 d6_DE106	0.00155739	0.00869641	0.00164379	0.00380274	908	Bacteria; Firmicutes; Bacilli; Lactobacillales; Streptococcaceae; Streptococcus	Firmicutes	Bacilli	Lactobacillales	Streptococcaceae	Streptococcus
d6_CV998	0.00129618	0.0100351	0.000687002	0.00379821	909	Bacteria; Actinobacteria; Actinobacteria; Actinomycetales; Actinomycetaceae; Actinomyces	Actinobacteria	Actinobacteria	Actinomycetales	Actinomycetaceae	Actinomyces
d6_BV660 d6_DE106	0.00309941	0.00116922	0.00686088	0.00379744	910	Bacteria; Firmicutes; Bacilli; Lactobacillales; Streptococcaceae; Streptococcus	Firmicutes	Bacilli	Lactobacillales	Streptococcaceae	Streptococcus
d6_AX579 d6_AX582 d6_AX610	0.00238823	0.00177906	0.00699877	0.00378902	911	Bacteria; Proteobacteria; Betaproteobacteria; Neisseriales; Neisseriaceae	Proteobacteria	Betaproteobacteria	Neisseriales	Neisseriaceae
d6_DQ168 d6_DQ543	0.00907323	0.000577441	0.001374	0.0037817	912	Bacteria; Actinobacteria; Actinobacteria; Actinomycetales; Micrococcaceae; Rothia	Actinobacteria	Actinobacteria	Actinomycetales	Micrococcaceae	Rothia
d6_BV660 d6_DE106	0.00907323	0.000577441	0.001374	0.0037817	913	Bacteria; Firmicutes; Bacilli; Lactobacillales; Streptococcaceae; Streptococcus	Firmicutes	Bacilli	Lactobacillales	Streptococcaceae	Streptococcus
d6_DB521	0.00187441	0.00675584	0.00300467	0.00377909	914	Bacteria; Firmicutes; Erysipelotrichi; Erysipelotrichales; Erysipelotrichaceae; Bulleidia	Firmicutes	Erysipelotrichi	Erysipelotrichales	Erysipelotrichaceae	Bulleidia
d6_DS361	0.00313284	0.00322797	0.00489786	0.00377099	915	Bacteria; Actinobacteria; Actinobacteria; Actinomycetales; Corynebacteriaceae; Corynebacterium	Actinobacteria	Actinobacteria	Actinomycetales	Corynebacteriaceae	Corynebacterium
d6_DS395	0.00436599	0.00444765	0.00256406	0.00376997	916	Bacteria; Actinobacteria; Actinobacteria; Actinomycetales; Corynebacteriaceae; Corynebacterium	Actinobacteria	Actinobacteria	Actinomycetales	Corynebacteriaceae	Corynebacterium
d6_BA622 d6_BU260	0.00508219	0.00186688	0.00415784	0.00376559	917	Bacteria; Firmicutes; Bacilli; Lactobacillales; Carnobacteriaceae; Granulicatella	Firmicutes	Bacilli	Lactobacillales	Carnobacteriaceae	Granulicatella
d6_DJ534	0.00907323	0.000577441	0.00131544	0.00376151	918	Bacteria; Proteobacteria; Gammaproteobacteria; Vibrionales; Vibrionaceae; Enterovibrio	Proteobacteria	Gammaproteobacteria	Vibrionales	Vibrionaceae	Enterovibrio
d6_DJ417 d6_DJ420 d6_DL839	0.00129618	0.00991217	0.000687002	0.00376004	919	Bacteria; Proteobacteria; Gammaproteobacteria; Pasteurellales; Pasteurellaceae; Haemophilus	Proteobacteria	Gammaproteobacteria	Pasteurellales	Pasteurellaceae	Haemophilus
d6_EJ607	0.00155739	0.00370135	0.00601486	0.00375981	920	Bacteria; Firmicutes; Clostridia; Clostridiales; Veillonellaceae	Firmicutes	Clostridia	Clostridiales	Veillonellaceae
d6_BV660 d6_DE106	0.00309941	0.0028988	0.00519494	0.00375975	921	Bacteria; Firmicutes; Bacilli; Lactobacillales; Streptococcaceae; Streptococcus	Firmicutes	Bacilli	Lactobacillales	Streptococcaceae	Streptococcus
d6_DS395	0.00846992	0.00177906	0.000821895	0.0037562	922	Bacteria; Actinobacteria; Actinobacteria; Actinomycetales; Corynebacteriaceae; Corynebacterium	Actinobacteria	Actinobacteria	Actinomycetales	Corynebacteriaceae	Corynebacterium
d6_DS395	0.00510248	0.000889529	0.00498056	0.00375297	923	Bacteria; Actinobacteria; Actinobacteria; Actinomycetales; Corynebacteriaceae; Corynebacterium	Actinobacteria	Actinobacteria	Actinomycetales	Corynebacteriaceae	Corynebacterium
d6_EJ612	0.00129618	0.00282939	0.00704075	0.00375289	924	Bacteria; Firmicutes; Clostridia; Clostridiales; Veillonellaceae	Firmicutes	Clostridia	Clostridiales	Veillonellaceae
d6_CW010	0.00806156	0.00225195	0.000777363	0.00374678	925	Bacteria; Actinobacteria; Actinobacteria; Actinomycetales; Actinomycetaceae; Actinomyces	Actinobacteria	Actinobacteria	Actinomycetales	Actinomycetaceae	Actinomyces
d6_DK978	0.00518471	0.00173232	0.0040981	0.00373859	926	Bacteria; Actinobacteria; Actinobacteria; Actinomycetales; Actinomycetaceae; Actinomyces	Actinobacteria	Actinobacteria	Actinomycetales	Actinomycetaceae	Actinomyces
d6_CQ667	0.000870777	0.00954865	0.001374	0.00373744	927	Bacteria; Proteobacteria; Gammaproteobacteria; Vibrionales; Vibrionaceae; Salinivibrio	Proteobacteria	Gammaproteobacteria	Vibrionales	Vibrionaceae	Salinivibrio
d6_DQ168 d6_DQ543	0.00220167	0.0045039	0.00457666	0.00373512	928	Bacteria; Actinobacteria; Actinobacteria; Actinomycetales; Micrococcaceae; Rothia	Actinobacteria	Actinobacteria	Actinomycetales	Micrococcaceae	Rothia
d6_BV660 d6_DE106	0.0031599	0.00546608	0.00274801	0.00373358	929	Bacteria; Firmicutes; Bacilli; Lactobacillales; Streptococcaceae; Streptococcus	Firmicutes	Bacilli	Lactobacillales	Streptococcaceae	Streptococcus
d6_DQ546	0.000829944	0.00182209	0.00834046	0.00372769	930	Bacteria; Actinobacteria; Actinobacteria; Actinomycetales; Micrococcaceae; Rothia	Actinobacteria	Actinobacteria	Actinomycetales	Micrococcaceae	Rothia
d6_EJ588 d6_EJ612	0.00165989	0.00407076	0.00546765	0.00372111	931	Bacteria; Firmicutes; Clostridia; Clostridiales; Veillonellaceae	Firmicutes	Clostridia	Clostridiales	Veillonellaceae
d6_DS395	0.00586287	0.00177906	0.00331776	0.00371786	932	Bacteria; Actinobacteria; Actinobacteria; Actinomycetales; Corynebacteriaceae; Corynebacterium	Actinobacteria	Actinobacteria	Actinomycetales	Corynebacteriaceae	Corynebacterium
d6_DS395	0.0067368	0.00233844	0.00194021	0.0037178	933	Bacteria; Actinobacteria; Actinobacteria; Actinomycetales; Corynebacteriaceae; Corynebacterium	Actinobacteria	Actinobacteria	Actinomycetales	Corynebacteriaceae	Corynebacterium
d6_CB430 d6_CB438 d6_CB446 d6_CB448	0.00193016	0.00461952	0.00468971	0.00371636	934	Bacteria; Fusobacteria; Fusobacteria; Fusobacteriales; Fusobacteriaceae; Fusobacterium	Fusobacteria	Fusobacteria	Fusobacteriales	Fusobacteriaceae	Fusobacterium
d6_DS409	0.0069861	0.00233844	0.00164379	0.00370155	935	Bacteria; Actinobacteria; Actinobacteria; Actinomycetales; Actinomycetaceae; Actinobaculum	Actinobacteria	Actinobacteria	Actinomycetales	Actinomycetaceae	Actinobaculum
d6_BJ604	0.00660502	0.00128944	0.00296091	0.00369877	936	Bacteria; Proteobacteria; Alphaproteobacteria; Rhizobiales; Bradyrhizobiaceae; Bosea	Proteobacteria	Alphaproteobacteria	Rhizobiales	Bradyrhizobiaceae	Bosea
d6_BV654 d6_BV660 d6_DE106	0.00464143	0.00261862	0.0037141	0.00369389	937	Bacteria; Firmicutes; Bacilli; Lactobacillales; Streptococcaceae; Streptococcus	Firmicutes	Bacilli	Lactobacillales	Streptococcaceae	Streptococcus
d6_DQ546	0.000829944	0.00754106	0.00309122	0.00369246	938	Bacteria; Actinobacteria; Actinobacteria; Actinomycetales; Micrococcaceae; Rothia	Actinobacteria	Actinobacteria	Actinomycetales	Micrococcaceae	Rothia
d6_BV617 d6_BV660 d6_DE106	0.00086192	0.009463	0.00131544	0.00368761	939	Bacteria; Firmicutes; Bacilli; Lactobacillales; Streptococcaceae; Streptococcus	Firmicutes	Bacilli	Lactobacillales	Streptococcaceae	Streptococcus
d6_EJ612	0.00155739	0.000889529	0.00832665	0.00368435	940	Bacteria; Firmicutes; Clostridia; Clostridiales; Veillonellaceae	Firmicutes	Clostridia	Clostridiales	Veillonellaceae
d6_BV660 d6_DE106	0.00157456	0.008168	0.00174216	0.00367859	941	Bacteria; Firmicutes; Bacilli; Lactobacillales; Streptococcaceae; Streptococcus	Firmicutes	Bacilli	Lactobacillales	Streptococcaceae	Streptococcus
d6_DK972	0.00349785	0.00719859	0.000687002	0.0036771	942	Bacteria; Actinobacteria; Actinobacteria; Actinomycetales; Actinomycetaceae; Actinomyces	Actinobacteria	Actinobacteria	Actinomycetales	Actinomycetaceae	Actinomyces
d6_BA622 d6_BU260	0.00440335	0.00182209	0.00457666	0.00366203	943	Bacteria; Firmicutes; Bacilli; Lactobacillales; Carnobacteriaceae; Granulicatella	Firmicutes	Bacilli	Lactobacillales	Carnobacteriaceae	Granulicatella
d6_DR068	0.00303773	0.00539632	0.0027241	0.00366156	944	Bacteria; Actinobacteria; Actinobacteria; Actinomycetales; Micrococcaceae; Nesterenkonia	Actinobacteria	Actinobacteria	Actinomycetales	Micrococcaceae	Nesterenkonia
d6_BV660 d6_DE106	0.00216695	0.00404208	0.00480901	0.00365995	945	Bacteria; Firmicutes; Bacilli; Lactobacillales; Streptococcaceae; Streptococcus	Firmicutes	Bacilli	Lactobacillales	Streptococcaceae	Streptococcus
d6_EJ612	0.000937207	0.00740971	0.00298941	0.00365357	946	Bacteria; Firmicutes; Clostridia; Clostridiales; Veillonellaceae	Firmicutes	Clostridia	Clostridiales	Veillonellaceae
d6_DS395	0.00359005	0.00225195	0.00496073	0.00364743	947	Bacteria; Actinobacteria; Actinobacteria; Actinomycetales; Corynebacteriaceae; Corynebacterium	Actinobacteria	Actinobacteria	Actinomycetales	Corynebacteriaceae	Corynebacterium
d6_DQ546	0.00154202	0.00370135	0.00570213	0.00364668	948	Bacteria; Actinobacteria; Actinobacteria; Actinomycetales; Micrococcaceae; Rothia	Actinobacteria	Actinobacteria	Actinomycetales	Micrococcaceae	Rothia
d6_DK972	0.00660502	0.00364418	0.000687002	0.00364544	949	Bacteria; Actinobacteria; Actinobacteria; Actinomycetales; Actinomycetaceae; Actinomyces	Actinobacteria	Actinobacteria	Actinomycetales	Actinomycetaceae	Actinomyces
d6_EJ612	0.00700331	0.000577441	0.00304462	0.00364401	950	Bacteria; Firmicutes; Clostridia; Clostridiales; Veillonellaceae	Firmicutes	Clostridia	Clostridiales	Veillonellaceae
d6_DQ543	0.00154202	0.00322846	0.00611276	0.00364151	951	Bacteria; Actinobacteria; Actinobacteria; Actinomycetales; Micrococcaceae; Rothia	Actinobacteria	Actinobacteria	Actinomycetales	Micrococcaceae	Rothia
d6_AK821	0.00099295	0.00182209	0.00792524	0.00364071	952	Bacteria; Bacteroidetes; Bacteroidia; Bacteroidales; Porphyromonadaceae; Porphyromonas; catoniae	Bacteroidetes	Bacteroidia	Bacteroidales	Porphyromonadaceae	Porphyromonas	catoniae
d6_CV999	0.00726062	0.000889529	0.00249253	0.00363922	953	Bacteria; Actinobacteria; Actinobacteria; Actinomycetales; Actinomycetaceae; Actinomyces	Actinobacteria	Actinobacteria	Actinomycetales	Actinomycetaceae	Actinomyces
d6_DS395	0.00595123	0.00205875	0.0027431	0.00363697	954	Bacteria; Actinobacteria; Actinobacteria; Actinomycetales; Corynebacteriaceae; Corynebacterium	Actinobacteria	Actinobacteria	Actinomycetales	Corynebacteriaceae	Corynebacterium
d6_BV660 d6_DE106	0.00234557	0.00116922	0.00714454	0.00363531	955	Bacteria; Firmicutes; Bacilli; Lactobacillales; Streptococcaceae; Streptococcus	Firmicutes	Bacilli	Lactobacillales	Streptococcaceae	Streptococcus
d6_EJ612	0.00187441	0.00239953	0.00650677	0.00363475	956	Bacteria; Firmicutes; Clostridia; Clostridiales; Veillonellaceae	Firmicutes	Clostridia	Clostridiales	Veillonellaceae
d6_BV660 d6_DE106	0.00660502	0.00182209	0.00228833	0.00363215	957	Bacteria; Firmicutes; Bacilli; Lactobacillales; Streptococcaceae; Streptococcus	Firmicutes	Bacilli	Lactobacillales	Streptococcaceae	Streptococcus
d6_BV668 d6_DE110	0.000870777	0.00128944	0.00849946	0.00363129	958	Bacteria; Firmicutes; Bacilli; Lactobacillales; Streptococcaceae; Streptococcus	Firmicutes	Bacilli	Lactobacillales	Streptococcaceae	Streptococcus
d6_BV660 d6_DE106	0.00440335	0.0060414	0.000687002	0.00363021	959	Bacteria; Firmicutes; Bacilli; Lactobacillales; Streptococcaceae; Streptococcus	Firmicutes	Bacilli	Lactobacillales	Streptococcaceae	Streptococcus
d6_CV999	0.00077101	0.00622671	0.00413632	0.00362461	960	Bacteria; Actinobacteria; Actinobacteria; Actinomycetales; Actinomycetaceae; Actinomyces	Actinobacteria	Actinobacteria	Actinomycetales	Actinomycetaceae	Actinomyces
d6_EJ612	0.000937207	0.00390806	0.00603832	0.0036182	961	Bacteria; Firmicutes; Clostridia; Clostridiales; Veillonellaceae	Firmicutes	Clostridia	Clostridiales	Veillonellaceae
d6_CV999	0.00440335	0.00422162	0.00228833	0.00361763	962	Bacteria; Actinobacteria; Actinobacteria; Actinomycetales; Actinomycetaceae; Actinomyces	Actinobacteria	Actinobacteria	Actinomycetales	Actinomycetaceae	Actinomyces
d6_BV660 d6_DE106	0.00157456	0.00551743	0.00394633	0.00361606	963	Bacteria; Firmicutes; Bacilli; Lactobacillales; Streptococcaceae; Streptococcus	Firmicutes	Bacilli	Lactobacillales	Streptococcaceae	Streptococcus
d6_CQ339	0.008607	0.000577441	0.00135959	0.00361596	964	Bacteria; Proteobacteria; Gammaproteobacteria; Alteromonadales; Shewanellaceae; Shewanella	Proteobacteria	Gammaproteobacteria	Alteromonadales	Shewanellaceae	Shewanella
d6_DQ546	0.000829944	0.00604028	0.0042078	0.00361172	965	Bacteria; Actinobacteria; Actinobacteria; Actinomycetales; Micrococcaceae; Rothia	Actinobacteria	Actinobacteria	Actinomycetales	Micrococcaceae	Rothia
d6_BP491	0.00687384	0.0030207	0.00087108	0.00360812	966	Bacteria; Firmicutes; Clostridia; Clostridiales; Eubacteriaceae; Anaerovorax	Firmicutes	Clostridia	Clostridiales	Eubacteriaceae	Anaerovorax
d6_CN733 d6_CQ339	0.00558925	0.00244432	0.00267304	0.00360765	967	Bacteria; Proteobacteria; Gammaproteobacteria; Alteromonadales; Shewanellaceae; Shewanella	Proteobacteria	Gammaproteobacteria	Alteromonadales	Shewanellaceae	Shewanella
d6_EJ612	0.00099295	0.00173232	0.00790469	0.00360577	968	Bacteria; Firmicutes; Clostridia; Clostridiales; Veillonellaceae	Firmicutes	Clostridia	Clostridiales	Veillonellaceae
d6_DK960 d6_EL361	0.00165989	0.00225195	0.00675164	0.00359941	969	Bacteria; Actinobacteria; Actinobacteria; Actinomycetales; Actinomycetaceae; Actinomyces	Actinobacteria	Actinobacteria	Actinomycetales	Actinomycetaceae	Actinomyces
d6_EJ612	0.00440335	0.00177605	0.00441353	0.00359149	970	Bacteria; Firmicutes; Clostridia; Clostridiales; Veillonellaceae	Firmicutes	Clostridia	Clostridiales	Veillonellaceae
d6_DS395	0.00712671	0.00266859	0.00087108	0.00358604	971	Bacteria; Actinobacteria; Actinobacteria; Actinomycetales; Corynebacteriaceae; Corynebacterium	Actinobacteria	Actinobacteria	Actinomycetales	Corynebacteriaceae	Corynebacterium
d6_CE652 d6_CF034	0.00165989	0.00373376	0.0053778	0.00358554	972	Bacteria; Firmicutes; Clostridia; Clostridiales; Ruminococcaceae	Firmicutes	Clostridia	Clostridiales	Ruminococcaceae
d6_EJ612	0.00297268	0.00239722	0.0052537	0.00358065	973	Bacteria; Firmicutes; Clostridia; Clostridiales; Veillonellaceae	Firmicutes	Clostridia	Clostridiales	Veillonellaceae
d6_BA792 d6_BU544	0.00220167	0.000577441	0.00765253	0.00357721	974	Bacteria; Firmicutes	Firmicutes
d6_CB430 d6_CB438 d6_CB446 d6_CB448	0.00322375	0.000577441	0.00662528	0.00357543	975	Bacteria; Fusobacteria; Fusobacteria; Fusobacteriales; Fusobacteriaceae; Fusobacterium	Fusobacteria	Fusobacteria	Fusobacteriales	Fusobacteriaceae	Fusobacterium
d6_DQ543	0.00077101	0.00266859	0.00719597	0.00357542	976	Bacteria; Actinobacteria; Actinobacteria; Actinomycetales; Micrococcaceae; Rothia	Actinobacteria	Actinobacteria	Actinomycetales	Micrococcaceae	Rothia
d6_DS395	0.00495828	0.00294828	0.0027241	0.00356408	977	Bacteria; Actinobacteria; Actinobacteria; Actinomycetales; Corynebacteriaceae; Corynebacterium	Actinobacteria	Actinobacteria	Actinomycetales	Corynebacteriaceae	Corynebacterium
d6_DV325	0.00129618	0.00701906	0.00268945	0.00355268	978	Bacteria; Bacteroidetes; Bacteroidia; Bacteroidales; Prevotellaceae; Prevotella	Bacteroidetes	Bacteroidia	Bacteroidales	Prevotellaceae	Prevotella
d6_BV660 d6_DE106	0.00155739	0.00116922	0.00766043	0.00354142	979	Bacteria; Firmicutes; Bacilli; Lactobacillales; Streptococcaceae; Streptococcus	Firmicutes	Bacilli	Lactobacillales	Streptococcaceae	Streptococcus
d6_DJ428	0.00648088	0.00115488	0.00274801	0.00354079	980	Bacteria; Proteobacteria; Gammaproteobacteria; Pasteurellales; Pasteurellaceae; Haemophilus	Proteobacteria	Gammaproteobacteria	Pasteurellales	Pasteurellaceae	Haemophilus
d6_AX579 d6_AX582	0.00567899	0.000577441	0.00401445	0.00352177	981	Bacteria; Proteobacteria; Betaproteobacteria; Neisseriales; Neisseriaceae	Proteobacteria	Betaproteobacteria	Neisseriales	Neisseriaceae
d6_EJ612	0.00220167	0.0045039	0.00395669	0.00352133	982	Bacteria; Firmicutes; Clostridia; Clostridiales; Veillonellaceae	Firmicutes	Clostridia	Clostridiales	Veillonellaceae
d6_CV999	0.00480788	0.00233893	0.00328758	0.00351741	983	Bacteria; Actinobacteria; Actinobacteria; Actinomycetales; Actinomycetaceae; Actinomyces	Actinobacteria	Actinobacteria	Actinomycetales	Actinomycetaceae	Actinomyces
d6_DS395	0.00335677	0.00294828	0.0041855	0.00351577	984	Bacteria; Actinobacteria; Actinobacteria; Actinomycetales; Corynebacteriaceae; Corynebacterium	Actinobacteria	Actinobacteria	Actinomycetales	Corynebacteriaceae	Corynebacterium
d6_DM475 d6_DN460 d6_DN467 d6_DN488 d6_DN507 d6_DN641 d6_DP411 d6_DR779 d6_DS494	0.00326084	0.00294828	0.00427468	0.00351344	985	Bacteria; Firmicutes; Bacilli; Lactobacillales; Lactobacillaceae; Lactobacillus	Firmicutes	Bacilli	Lactobacillales	Lactobacillaceae	Lactobacillus
d6_DS395	0.00400545	0.00561687	0.00111832	0.00350998	986	Bacteria; Actinobacteria; Actinobacteria; Actinomycetales; Corynebacteriaceae; Corynebacterium	Actinobacteria	Actinobacteria	Actinomycetales	Corynebacteriaceae	Corynebacterium
d6_AX592	0.00482415	0.0041175	0.00162145	0.00350046	987	Bacteria; Proteobacteria; Betaproteobacteria; Neisseriales; Neisseriaceae; Neisseria	Proteobacteria	Betaproteobacteria	Neisseriales	Neisseriaceae	Neisseria
d6_CB430 d6_CB438 d6_CB446 d6_CB448	0.00420044	0.00484279	0.00158025	0.00349628	988	Bacteria; Fusobacteria; Fusobacteria; Fusobacteriales; Fusobacteriaceae; Fusobacterium	Fusobacteria	Fusobacteria	Fusobacteriales	Fusobacteriaceae	Fusobacterium
d6_BA792 d6_BU544	0.00099295	0.00364418	0.00584975	0.00349051	989	Bacteria; Firmicutes	Firmicutes
d6_DS395	0.00609363	0.00355812	0.000821895	0.00348891	990	Bacteria; Actinobacteria; Actinobacteria; Actinomycetales; Corynebacteriaceae; Corynebacterium	Actinobacteria	Actinobacteria	Actinomycetales	Corynebacteriaceae	Corynebacterium
d6_AW908 d6_AW920	0.00285357	0.00225195	0.00522648	0.0034851	991	Bacteria; Proteobacteria; Betaproteobacteria; Neisseriales; Neisseriaceae; Neisseria; meningitidis	Proteobacteria	Betaproteobacteria	Neisseriales	Neisseriaceae	Neisseria	meningitidis
d6_EJ612	0.00086192	0.00604729	0.00379723	0.00348335	992	Bacteria; Firmicutes; Clostridia; Clostridiales; Veillonellaceae	Firmicutes	Clostridia	Clostridiales	Veillonellaceae
d6_EJ612	0.00129618	0.00568734	0.00368579	0.00348296	993	Bacteria; Firmicutes; Clostridia; Clostridiales; Veillonellaceae	Firmicutes	Clostridia	Clostridiales	Veillonellaceae
d6_DS395	0.00169186	0.00711623	0.0019894	0.00347789	994	Bacteria; Actinobacteria; Actinobacteria; Actinomycetales; Corynebacteriaceae; Corynebacterium	Actinobacteria	Actinobacteria	Actinomycetales	Corynebacteriaceae	Corynebacterium
d6_AW908 d6_AW920	0.00259235	0.00225195	0.00545975	0.00347547	995	Bacteria; Proteobacteria; Betaproteobacteria; Neisseriales; Neisseriaceae; Neisseria; meningitidis	Proteobacteria	Betaproteobacteria	Neisseriales	Neisseriaceae	Neisseria	meningitidis
d6_CB430 d6_CB438 d6_CB446 d6_CB448	0.00251112	0.00657994	0.00164379	0.00347478	996	Bacteria; Fusobacteria; Fusobacteria; Fusobacteriales; Fusobacteriaceae; Fusobacterium	Fusobacteria	Fusobacteria	Fusobacteriales	Fusobacteriaceae	Fusobacterium
d6_BV660 d6_DE106	0.00220167	0.00364418	0.00457666	0.00346831	997	Bacteria; Firmicutes; Bacilli; Lactobacillales; Streptococcaceae; Streptococcus	Firmicutes	Bacilli	Lactobacillales	Streptococcaceae	Streptococcus
d6_EJ607 d6_EJ612 d6_EJ613	0.00223338	0.00186688	0.00613919	0.00346647	998	Bacteria; Firmicutes; Clostridia; Clostridiales; Veillonellaceae	Firmicutes	Clostridia	Clostridiales	Veillonellaceae
d6_AK821	0.00402116	0.00128944	0.00486434	0.00346414	999	Bacteria; Bacteroidetes; Bacteroidia; Bacteroidales; Porphyromonadaceae; Porphyromonas; catoniae	Bacteroidetes	Bacteroidia	Bacteroidales	Porphyromonadaceae	Porphyromonas	catoniae
d6_DS395	0.00311568	0.00205875	0.00502974	0.00344769	1000	Bacteria; Actinobacteria; Actinobacteria; Actinomycetales; Corynebacteriaceae; Corynebacterium	Actinobacteria	Actinobacteria	Actinomycetales	Corynebacteriaceae	Corynebacterium
d6_DQ546	0.00086192	0.00692981	0.00289236	0.00344521	1001	Bacteria; Actinobacteria; Actinobacteria; Actinomycetales; Micrococcaceae; Rothia	Actinobacteria	Actinobacteria	Actinomycetales	Micrococcaceae	Rothia
d6_DJ402	0.00619763	0.00115488	0.00274801	0.00344312	1002	Bacteria; Proteobacteria; Gammaproteobacteria; Pasteurellales; Pasteurellaceae; Haemophilus	Proteobacteria	Gammaproteobacteria	Pasteurellales	Pasteurellaceae	Haemophilus
d6_EJ612	0.00182289	0.004028	0.00452942	0.00344052	1003	Bacteria; Firmicutes; Clostridia; Clostridiales; Veillonellaceae	Firmicutes	Clostridia	Clostridiales	Veillonellaceae
d6_EJ612	0.00220167	0.00697985	0.00148989	0.00343912	1004	Bacteria; Firmicutes; Clostridia; Clostridiales; Veillonellaceae	Firmicutes	Clostridia	Clostridiales	Veillonellaceae
d6_BV623	0.00440335	0.00364418	0.00228833	0.00343843	1005	Bacteria; Firmicutes; Bacilli; Lactobacillales; Streptococcaceae; Streptococcus	Firmicutes	Bacilli	Lactobacillales	Streptococcaceae	Streptococcus
d6_DV325	0.00467217	0.00205875	0.00343044	0.00343293	1006	Bacteria; Bacteroidetes; Bacteroidia; Bacteroidales; Prevotellaceae; Prevotella	Bacteroidetes	Bacteroidia	Bacteroidales	Prevotellaceae	Prevotella
d6_BV627 d6_CY010	0.00285668	0.0045039	0.00303953	0.00343093	1007	Bacteria; Firmicutes; Bacilli; Lactobacillales; Streptococcaceae; Streptococcus	Firmicutes	Bacilli	Lactobacillales	Streptococcaceae	Streptococcus
d6_EJ607	0.00187441	0.00225195	0.00603386	0.00342587	1008	Bacteria; Firmicutes; Clostridia; Clostridiales; Veillonellaceae	Firmicutes	Clostridia	Clostridiales	Veillonellaceae
d6_EJ612	0.00099295	0.00302176	0.00621885	0.00342462	1009	Bacteria; Firmicutes; Clostridia; Clostridiales; Veillonellaceae	Firmicutes	Clostridia	Clostridiales	Veillonellaceae
d6_CW010	0.000829944	0.00847073	0.00147548	0.00342382	1010	Bacteria; Actinobacteria; Actinobacteria; Actinomycetales; Actinomycetaceae; Actinomyces	Actinobacteria	Actinobacteria	Actinomycetales	Actinomycetaceae	Actinomyces
d6_BX188	0.00808382	0.00128944	0.000672585	0.00341962	1011	Bacteria; Firmicutes; Bacilli; Lactobacillales; Streptococcaceae; Streptococcus; oligofermentans	Firmicutes	Bacilli	Lactobacillales	Streptococcaceae	Streptococcus	oligofermentans
d6_EJ607	0.00129618	0.00328906	0.00564328	0.00341366	1012	Bacteria; Firmicutes; Clostridia; Clostridiales; Veillonellaceae	Firmicutes	Clostridia	Clostridiales	Veillonellaceae
d6_DV325 d6_DV333	0.00797057	0.00116922	0.00087108	0.00341171	1013	Bacteria; Bacteroidetes; Bacteroidia; Bacteroidales; Prevotellaceae; Prevotella	Bacteroidetes	Bacteroidia	Bacteroidales	Prevotellaceae	Prevotella
d6_BV627 d6_CY010	0.0035853	0.00623622	0.000672585	0.00340362	1014	Bacteria; Firmicutes; Bacilli; Lactobacillales; Streptococcaceae; Streptococcus	Firmicutes	Bacilli	Lactobacillales	Streptococcaceae	Streptococcus
d6_DS395	0.00452087	0.0041175	0.00164379	0.00340359	1015	Bacteria; Actinobacteria; Actinobacteria; Actinomycetales; Corynebacteriaceae; Corynebacterium	Actinobacteria	Actinobacteria	Actinomycetales	Corynebacteriaceae	Corynebacterium
d6_EJ589 d6_EJ882	0.00310031	0.00294828	0.00410948	0.00340112	1016	Bacteria; Firmicutes; Clostridia; Clostridiales; Veillonellaceae; Veillonella	Firmicutes	Clostridia	Clostridiales	Veillonellaceae	Veillonella
d6_BV627 d6_CY010	0.00392012	0.00116922	0.00488669	0.00339969	1017	Bacteria; Firmicutes; Bacilli; Lactobacillales; Streptococcaceae; Streptococcus	Firmicutes	Bacilli	Lactobacillales	Streptococcaceae	Streptococcus
d6_DS395	0.00577762	0.00177906	0.00246569	0.00339464	1018	Bacteria; Actinobacteria; Actinobacteria; Actinomycetales; Corynebacteriaceae; Corynebacterium	Actinobacteria	Actinobacteria	Actinomycetales	Corynebacteriaceae	Corynebacterium
d6_DQ546	0.00077101	0.00403101	0.00541266	0.0033833	1019	Bacteria; Actinobacteria; Actinobacteria; Actinomycetales; Micrococcaceae; Rothia	Actinobacteria	Actinobacteria	Actinomycetales	Micrococcaceae	Rothia
d6_BV660 d6_DE106	0.00077101	0.00353705	0.00585144	0.00338131	1020	Bacteria; Firmicutes; Bacilli; Lactobacillales; Streptococcaceae; Streptococcus	Firmicutes	Bacilli	Lactobacillales	Streptococcaceae	Streptococcus
d6_EB109	0.00391606	0.00579334	0.000672585	0.00338022	1021	Bacteria; Actinobacteria; Actinobacteria	Actinobacteria	Actinobacteria
d6_DS395	0.0063566	0.000889529	0.00261324	0.00336911	1022	Bacteria; Actinobacteria; Actinobacteria; Actinomycetales; Corynebacteriaceae; Corynebacterium	Actinobacteria	Actinobacteria	Actinomycetales	Corynebacteriaceae	Corynebacterium
d6_DQ544	0.00346313	0.00225195	0.00427883	0.00336852	1023	Bacteria; Actinobacteria; Actinobacteria; Actinomycetales; Micrococcaceae; Rothia; nasimurium	Actinobacteria	Actinobacteria	Actinomycetales	Micrococcaceae	Rothia	nasimurium
d6_AX703	0.000829944	0.00900779	0.00080289	0.00335857	1024	Bacteria; Proteobacteria; Betaproteobacteria; Burkholderiales; Alcaligenaceae; Derxia	Proteobacteria	Betaproteobacteria	Burkholderiales	Alcaligenaceae	Derxia
d6_BV842 d6_BV887	0.00435388	0.00225195	0.00335495	0.0033571	1025	Bacteria; Firmicutes; Bacilli; Lactobacillales; Streptococcaceae; Streptococcus	Firmicutes	Bacilli	Lactobacillales	Streptococcaceae	Streptococcus
d6_DQ546	0.0043096	0.00116922	0.0043554	0.00335079	1026	Bacteria; Actinobacteria; Actinobacteria; Actinomycetales; Micrococcaceae; Rothia	Actinobacteria	Actinobacteria	Actinomycetales	Micrococcaceae	Rothia
d6_BV842	0.000870777	0.00831409	0.00135959	0.00334932	1027	Bacteria; Firmicutes; Bacilli; Lactobacillales; Streptococcaceae; Streptococcus	Firmicutes	Bacilli	Lactobacillales	Streptococcaceae	Streptococcus
d6_DB802	0.00388853	0.00417664	0.00206101	0.00334776	1028	Bacteria; Firmicutes; Clostridia; Clostridiales; Lachnospiraceae; Oribacterium	Firmicutes	Clostridia	Clostridiales	Lachnospiraceae	Oribacterium
d6_EJ612	0.00259235	0.00345056	0.00400122	0.00334451	1029	Bacteria; Firmicutes; Clostridia; Clostridiales; Veillonellaceae	Firmicutes	Clostridia	Clostridiales	Veillonellaceae
d6_EJ607	0.00660502	0.00182209	0.00144995	0.00334305	1030	Bacteria; Firmicutes; Clostridia; Clostridiales; Veillonellaceae	Firmicutes	Clostridia	Clostridiales	Veillonellaceae
d6_DQ738	0.000829944	0.00489651	0.00445462	0.00334187	1031	Bacteria; Actinobacteria; Actinobacteria; Actinomycetales; Micrococcaceae; Rothia	Actinobacteria	Actinobacteria	Actinomycetales	Micrococcaceae	Rothia
d6_BV801 d6_EM040	0.00311568	0.00630873	0.00087108	0.00333263	1032	Bacteria; Firmicutes; Bacilli; Lactobacillales; Streptococcaceae; Streptococcus	Firmicutes	Bacilli	Lactobacillales	Streptococcaceae	Streptococcus
d6_BV842	0.0023284	0.00477284	0.00303953	0.00333223	1033	Bacteria; Firmicutes; Bacilli; Lactobacillales; Streptococcaceae; Streptococcus	Firmicutes	Bacilli	Lactobacillales	Streptococcaceae	Streptococcus
d6_AM967 d6_AS928 d6_AU663 d6_CY923 d6_DT996	0.000870777	0.00900779	0.000672585	0.00332772	1034	Bacteria; Proteobacteria; Betaproteobacteria; Burkholderiales; Burkholderiaceae; Ralstonia	Proteobacteria	Betaproteobacteria	Burkholderiales	Burkholderiaceae	Ralstonia
d6_EJ612	0.00220167	0.00282939	0.00489607	0.00332558	1035	Bacteria; Firmicutes; Clostridia; Clostridiales; Veillonellaceae	Firmicutes	Clostridia	Clostridiales	Veillonellaceae
d6_DQ738	0.00163293	0.00177906	0.00639642	0.00332086	1036	Bacteria; Actinobacteria; Actinobacteria; Actinomycetales; Micrococcaceae; Rothia	Actinobacteria	Actinobacteria	Actinomycetales	Micrococcaceae	Rothia
d6_BV842	0.00349785	0.0060414	0.000687002	0.00331797	1037	Bacteria; Firmicutes; Bacilli; Lactobacillales; Streptococcaceae; Streptococcus	Firmicutes	Bacilli	Lactobacillales	Streptococcaceae	Streptococcus
d6_CV999	0.00165989	0.00132228	0.0067616	0.00331432	1038	Bacteria; Actinobacteria; Actinobacteria; Actinomycetales; Actinomycetaceae; Actinomyces	Actinobacteria	Actinobacteria	Actinomycetales	Actinomycetaceae	Actinomyces
d6_AA085	0.00086192	0.00467737	0.00451365	0.00330524	1039	Bacteria; Firmicutes; Bacilli; Lactobacillales; Streptococcaceae; Streptococcus; pneumoniae	Firmicutes	Bacilli	Lactobacillales	Streptococcaceae	Streptococcus	pneumoniae
d6_BX188	0.00552919	0.00225195	0.00201776	0.00330128	1040	Bacteria; Firmicutes; Bacilli; Lactobacillales; Streptococcaceae; Streptococcus; oligofermentans	Firmicutes	Bacilli	Lactobacillales	Streptococcaceae	Streptococcus	oligofermentans
d6_DQ546	0.00157456	0.00116922	0.00691231	0.00328937	1041	Bacteria; Actinobacteria; Actinobacteria; Actinomycetales; Micrococcaceae; Rothia	Actinobacteria	Actinobacteria	Actinomycetales	Micrococcaceae	Rothia
d6_AW908	0.00099295	0.00225195	0.00649131	0.00327966	1042	Bacteria; Proteobacteria; Betaproteobacteria; Neisseriales; Neisseriaceae; Neisseria; meningitidis	Proteobacteria	Betaproteobacteria	Neisseriales	Neisseriaceae	Neisseria	meningitidis
d6_DK967	0.00258576	0.00622671	0.00131544	0.00327767	1043	Bacteria; Actinobacteria; Actinobacteria; Actinomycetales; Actinomycetaceae; Actinomyces	Actinobacteria	Actinobacteria	Actinomycetales	Actinomycetaceae	Actinomyces
d6_DQ546	0.00648088	0.00182209	0.001374	0.00327406	1044	Bacteria; Actinobacteria; Actinobacteria; Actinomycetales; Micrococcaceae; Rothia	Actinobacteria	Actinobacteria	Actinomycetales	Micrococcaceae	Rothia
d6_EJ653 d6_EJ655 d6_EJ664 d6_EJ666	0.000937207	0.00225195	0.00651627	0.00326904	1045	Bacteria; Firmicutes; Clostridia; Clostridiales; Veillonellaceae	Firmicutes	Clostridia	Clostridiales	Veillonellaceae
d6_AX592	0.00570234	0.00322797	0.00087108	0.00326848	1046	Bacteria; Proteobacteria; Betaproteobacteria; Neisseriales; Neisseriaceae; Neisseria	Proteobacteria	Betaproteobacteria	Neisseriales	Neisseriaceae	Neisseria
d6_BA622 d6_BU260	0.000829944	0.00565878	0.00352537	0.00325801	1047	Bacteria; Firmicutes; Bacilli; Lactobacillales; Carnobacteriaceae; Granulicatella	Firmicutes	Bacilli	Lactobacillales	Carnobacteriaceae	Granulicatella
d6_DS395	0.00416096	0.000889529	0.00448526	0.00325752	1048	Bacteria; Actinobacteria; Actinobacteria; Actinomycetales; Corynebacteriaceae; Corynebacterium	Actinobacteria	Actinobacteria	Actinomycetales	Corynebacteriaceae	Corynebacterium
d6_BV627 d6_BV842 d6_BV996 d6_CY010	0.00319122	0.00325736	0.00329208	0.00324652	1049	Bacteria; Firmicutes; Bacilli; Lactobacillales; Streptococcaceae; Streptococcus	Firmicutes	Bacilli	Lactobacillales	Streptococcaceae	Streptococcus
d6_AW908	0.00187441	0.00415167	0.00378268	0.00323917	1050	Bacteria; Proteobacteria; Betaproteobacteria; Neisseriales; Neisseriaceae; Neisseria; meningitidis	Proteobacteria	Betaproteobacteria	Neisseriales	Neisseriaceae	Neisseria	meningitidis
d6_EJ607	0.000787278	0.0045039	0.00454842	0.00323766	1051	Bacteria; Firmicutes; Clostridia; Clostridiales; Veillonellaceae	Firmicutes	Clostridia	Clostridiales	Veillonellaceae
d6_DQ546	0.000787278	0.00233893	0.00649029	0.00323538	1052	Bacteria; Actinobacteria; Actinobacteria; Actinomycetales; Micrococcaceae; Rothia	Actinobacteria	Actinobacteria	Actinomycetales	Micrococcaceae	Rothia
d6_BA622 d6_BU260	0.00155739	0.00119861	0.00674486	0.00323483	1053	Bacteria; Firmicutes; Bacilli; Lactobacillales; Carnobacteriaceae; Granulicatella	Firmicutes	Bacilli	Lactobacillales	Carnobacteriaceae	Granulicatella
d6_DK966	0.0035853	0.00488864	0.001374	0.00322727	1054	Bacteria; Actinobacteria; Actinobacteria; Actinomycetales; Actinomycetaceae; Actinomyces	Actinobacteria	Actinobacteria	Actinomycetales	Actinomycetaceae	Actinomyces
d6_DS395	0.00234467	0.00350766	0.00383908	0.00322091	1055	Bacteria; Actinobacteria; Actinobacteria; Actinomycetales; Corynebacteriaceae; Corynebacterium	Actinobacteria	Actinobacteria	Actinomycetales	Corynebacteriaceae	Corynebacterium
d6_CE652 d6_CF034	0.000787278	0.00473566	0.00427468	0.00321519	1056	Bacteria; Firmicutes; Clostridia; Clostridiales; Ruminococcaceae	Firmicutes	Clostridia	Clostridiales	Ruminococcaceae
d6_BV842	0.00174155	0.0045039	0.00352699	0.0032145	1057	Bacteria; Firmicutes; Bacilli; Lactobacillales; Streptococcaceae; Streptococcus	Firmicutes	Bacilli	Lactobacillales	Streptococcaceae	Streptococcus
d6_AK821	0.00313888	0.00353705	0.00299545	0.00321299	1058	Bacteria; Bacteroidetes; Bacteroidia; Bacteroidales; Porphyromonadaceae; Porphyromonas; catoniae	Bacteroidetes	Bacteroidia	Bacteroidales	Porphyromonadaceae	Porphyromonas	catoniae
d6_DQ546	0.00228913	0.00398427	0.00343501	0.00321034	1059	Bacteria; Actinobacteria; Actinobacteria; Actinomycetales; Micrococcaceae; Rothia	Actinobacteria	Actinobacteria	Actinomycetales	Micrococcaceae	Rothia
d6_DQ546	0.000787278	0.00177906	0.00691231	0.00320715	1060	Bacteria; Actinobacteria; Actinobacteria; Actinomycetales; Micrococcaceae; Rothia	Actinobacteria	Actinobacteria	Actinomycetales	Micrococcaceae	Rothia
d6_AA288 d6_BJ225 d6_CY135 d6_CY304 d6_DC467 d6_EM010	0.00174155	0.00675584	0.00144995	0.00319716	1061	Bacteria; Proteobacteria; Alphaproteobacteria; Rhizobiales; Bradyrhizobiaceae; Bradyrhizobium	Proteobacteria	Alphaproteobacteria	Rhizobiales	Bradyrhizobiaceae	Bradyrhizobium
d6_BX160	0.000870777	0.00856459	0.000687002	0.00319514	1062	Bacteria; Firmicutes; Bacilli; Lactobacillales; Streptococcaceae; Streptococcus	Firmicutes	Bacilli	Lactobacillales	Streptococcaceae	Streptococcus
d6_DS395	0.00408567	0.00205875	0.00329876	0.00318528	1063	Bacteria; Actinobacteria; Actinobacteria; Actinomycetales; Corynebacteriaceae; Corynebacterium	Actinobacteria	Actinobacteria	Actinomycetales	Corynebacteriaceae	Corynebacterium
d6_BX160	0.00313284	0.00261862	0.00373644	0.0031814	1064	Bacteria; Firmicutes; Bacilli; Lactobacillales; Streptococcaceae; Streptococcus	Firmicutes	Bacilli	Lactobacillales	Streptococcaceae	Streptococcus
d6_DS395	0.0049984	0.00177906	0.0026128	0.00317667	1065	Bacteria; Actinobacteria; Actinobacteria; Actinomycetales; Corynebacteriaceae; Corynebacterium	Actinobacteria	Actinobacteria	Actinomycetales	Corynebacteriaceae	Corynebacterium
d6_EJ882	0.000937207	0.00456171	0.00416294	0.00317437	1066	Bacteria; Firmicutes; Clostridia; Clostridiales; Veillonellaceae; Veillonella	Firmicutes	Clostridia	Clostridiales	Veillonellaceae	Veillonella
d6_DQ546	0.00077101	0.00403101	0.00479731	0.00317111	1067	Bacteria; Actinobacteria; Actinobacteria; Actinomycetales; Micrococcaceae; Rothia	Actinobacteria	Actinobacteria	Actinomycetales	Micrococcaceae	Rothia
d6_BX161	0.0023293	0.00584611	0.0015991	0.00316893	1068	Bacteria; Firmicutes; Bacilli; Lactobacillales; Streptococcaceae; Streptococcus	Firmicutes	Bacilli	Lactobacillales	Streptococcaceae	Streptococcus
d6_CZ515 d6_CZ516	0.000937207	0.00282939	0.00570227	0.00316756	1069	Bacteria; Firmicutes; Clostridia; Clostridiales; Lachnospiraceae; Moryella	Firmicutes	Clostridia	Clostridiales	Lachnospiraceae	Moryella
d6_BV627 d6_CY010	0.00231303	0.00615616	0.00131544	0.00316173	1070	Bacteria; Firmicutes; Bacilli; Lactobacillales; Streptococcaceae; Streptococcus	Firmicutes	Bacilli	Lactobacillales	Streptococcaceae	Streptococcus
d6_DK966	0.000829944	0.00675584	0.00223664	0.00315408	1071	Bacteria; Actinobacteria; Actinobacteria; Actinomycetales; Actinomycetaceae; Actinomyces	Actinobacteria	Actinobacteria	Actinomycetales	Actinomycetaceae	Actinomyces
d6_DS409	0.00546124	0.00116922	0.00263089	0.00315325	1072	Bacteria; Actinobacteria; Actinobacteria; Actinomycetales; Actinomycetaceae; Actinobaculum	Actinobacteria	Actinobacteria	Actinomycetales	Actinomycetaceae	Actinobaculum
d6_AK821	0.00250371	0.000889529	0.00583593	0.0031518	1073	Bacteria; Bacteroidetes; Bacteroidia; Bacteroidales; Porphyromonadaceae; Porphyromonas; catoniae	Bacteroidetes	Bacteroidia	Bacteroidales	Porphyromonadaceae	Porphyromonas	catoniae
d6_DS395	0.00476577	0.00116922	0.00331442	0.00314914	1074	Bacteria; Actinobacteria; Actinobacteria; Actinomycetales; Corynebacteriaceae; Corynebacterium	Actinobacteria	Actinobacteria	Actinomycetales	Corynebacteriaceae	Corynebacterium
d6_DK933	0.00620062	0.00233893	0.000821895	0.00314743	1075	Bacteria; Actinobacteria; Actinobacteria; Actinomycetales; Actinomycetaceae; Actinomyces	Actinobacteria	Actinobacteria	Actinomycetales	Actinomycetaceae	Actinomyces
d6_EJ612	0.00220167	0.00314148	0.0040981	0.00314728	1076	Bacteria; Firmicutes; Clostridia; Clostridiales; Veillonellaceae	Firmicutes	Clostridia	Clostridiales	Veillonellaceae
d6_DQ546	0.00165989	0.0045039	0.00340665	0.00314484	1077	Bacteria; Actinobacteria; Actinobacteria; Actinomycetales; Micrococcaceae; Rothia	Actinobacteria	Actinobacteria	Actinomycetales	Micrococcaceae	Rothia
d6_DS395	0.00562769	0.00294828	0.000821895	0.00313898	1078	Bacteria; Actinobacteria; Actinobacteria; Actinomycetales; Corynebacteriaceae; Corynebacterium	Actinobacteria	Actinobacteria	Actinomycetales	Corynebacteriaceae	Corynebacterium
d6_BW647 d6_BW681 d6_EM655	0.00297885	0.000577441	0.00559471	0.0031356	1079	Bacteria; Firmicutes; Bacilli; Lactobacillales; Streptococcaceae; Streptococcus	Firmicutes	Bacilli	Lactobacillales	Streptococcaceae	Streptococcus
d6_AS860	0.00695175	0.000889529	0.00131544	0.00312682	1080	Bacteria; Proteobacteria; Epsilonproteobacteria; Campylobacterales; Campylobacteraceae; Campylobacter	Proteobacteria	Epsilonproteobacteria	Campylobacterales	Campylobacteraceae	Campylobacter
d6_DQ546	0.00099295	0.00819287	0.000687002	0.00312191	1081	Bacteria; Actinobacteria; Actinobacteria; Actinomycetales; Micrococcaceae; Rothia	Actinobacteria	Actinobacteria	Actinomycetales	Micrococcaceae	Rothia
d6_DS395	0.00469023	0.00294828	0.00169298	0.00311609	1082	Bacteria; Actinobacteria; Actinobacteria; Actinomycetales; Corynebacteriaceae; Corynebacterium	Actinobacteria	Actinobacteria	Actinomycetales	Corynebacteriaceae	Corynebacterium
d6_BI032	0.00259235	0.00639557	0.000687002	0.00311565	1083	Bacteria; Firmicutes; Clostridia; Clostridiales; Lachnospiraceae	Firmicutes	Clostridia	Clostridiales	Lachnospiraceae
d6_BX480	0.00174155	0.00225195	0.00526082	0.00311349	1084	Bacteria; Firmicutes; Bacilli; Lactobacillales; Streptococcaceae; Streptococcus	Firmicutes	Bacilli	Lactobacillales	Streptococcaceae	Streptococcus
d6_BA792 d6_BU544	0.00319462	0.00182209	0.00419131	0.00311235	1085	Bacteria; Firmicutes	Firmicutes
d6_EJ607	0.00129618	0.00354139	0.00452942	0.00310788	1086	Bacteria; Firmicutes; Clostridia; Clostridiales; Veillonellaceae	Firmicutes	Clostridia	Clostridiales	Veillonellaceae
d6_EJ612	0.00077101	0.00225195	0.00621482	0.00310779	1087	Bacteria; Firmicutes; Clostridia; Clostridiales; Veillonellaceae	Firmicutes	Clostridia	Clostridiales	Veillonellaceae
d6_DS409	0.00467217	0.00116922	0.00328758	0.0031076	1088	Bacteria; Actinobacteria; Actinobacteria; Actinomycetales; Actinomycetaceae; Actinobaculum	Actinobacteria	Actinobacteria	Actinomycetales	Actinomycetaceae	Actinobaculum
d6_BX160 d6_BX184 d6_BX189 d6_BX480	0.00099295	0.00257888	0.00569502	0.00310654	1089	Bacteria; Firmicutes; Bacilli; Lactobacillales; Streptococcaceae; Streptococcus	Firmicutes	Bacilli	Lactobacillales	Streptococcaceae	Streptococcus
d6_EJ882	0.00231303	0.00221181	0.00467905	0.00309749	1090	Bacteria; Firmicutes; Clostridia; Clostridiales; Veillonellaceae; Veillonella	Firmicutes	Clostridia	Clostridiales	Veillonellaceae	Veillonella
d6_EI798	0.00709148	0.00116922	0.000821895	0.00309161	1091	Bacteria; Firmicutes; Clostridia; Clostridiales; Veillonellaceae; Selenomonas	Firmicutes	Clostridia	Clostridiales	Veillonellaceae	Selenomonas
d6_AX704	0.00308404	0.00556642	0.00087108	0.00309134	1092	Bacteria; Proteobacteria; Betaproteobacteria; Burkholderiales	Proteobacteria	Betaproteobacteria	Burkholderiales
d6_BV918	0.00220167	0.00496646	0.00228833	0.00308959	1093	Bacteria; Firmicutes; Bacilli; Lactobacillales; Streptococcaceae; Streptococcus	Firmicutes	Bacilli	Lactobacillales	Streptococcaceae	Streptococcus
d6_CK281	0.000829944	0.00824563	0.000687002	0.00308207	1094	Bacteria; Proteobacteria; Gammaproteobacteria; Oceanospirillales; Oceanospirillaceae; Marinospirillum; alkaliphilum	Proteobacteria	Gammaproteobacteria	Oceanospirillales	Oceanospirillaceae	Marinospirillum	alkaliphilum
d6_EJ612	0.00129618	0.00225195	0.0056119	0.00308098	1095	Bacteria; Firmicutes; Clostridia; Clostridiales; Veillonellaceae	Firmicutes	Clostridia	Clostridiales	Veillonellaceae
d6_BA622 d6_BU260	0.00216695	0.00115488	0.00567505	0.00306255	1096	Bacteria; Firmicutes; Bacilli; Lactobacillales; Carnobacteriaceae; Granulicatella	Firmicutes	Bacilli	Lactobacillales	Carnobacteriaceae	Granulicatella
d6_EJ607	0.0021581	0.00116922	0.0056685	0.00306169	1097	Bacteria; Firmicutes; Clostridia; Clostridiales; Veillonellaceae	Firmicutes	Clostridia	Clostridiales	Veillonellaceae
d6_DS395	0.00086192	0.00350766	0.00484943	0.00305802	1098	Bacteria; Actinobacteria; Actinobacteria; Actinomycetales; Corynebacteriaceae; Corynebacterium	Actinobacteria	Actinobacteria	Actinomycetales	Corynebacteriaceae	Corynebacterium
d6_BV627	0.00170072	0.00225195	0.00513277	0.00305526	1099	Bacteria; Firmicutes; Bacilli; Lactobacillales; Streptococcaceae; Streptococcus	Firmicutes	Bacilli	Lactobacillales	Streptococcaceae	Streptococcus
d6_AK821	0.00228913	0.00132228	0.00537955	0.00305473	1100	Bacteria; Bacteroidetes; Bacteroidia; Bacteroidales; Porphyromonadaceae; Porphyromonas; catoniae	Bacteroidetes	Bacteroidia	Bacteroidales	Porphyromonadaceae	Porphyromonas	catoniae
d6_DS395	0.00629822	0.000889529	0.00174216	0.00304861	1101	Bacteria; Actinobacteria; Actinobacteria; Actinomycetales; Corynebacteriaceae; Corynebacterium	Actinobacteria	Actinobacteria	Actinomycetales	Corynebacteriaceae	Corynebacterium
d6_AX585	0.00553678	0.00177906	0.00169298	0.00304514	1102	Bacteria; Proteobacteria; Betaproteobacteria; Neisseriales; Neisseriaceae; Conchiformibius; kuhniae	Proteobacteria	Betaproteobacteria	Neisseriales	Neisseriaceae	Conchiformibius	kuhniae
d6_CW010	0.00231303	0.00355812	0.00331442	0.00304474	1103	Bacteria; Actinobacteria; Actinobacteria; Actinomycetales; Actinomycetaceae; Actinomyces	Actinobacteria	Actinobacteria	Actinomycetales	Actinomycetaceae	Actinomyces
d6_EL083	0.00461075	0.00146697	0.00287017	0.00303489	1104	Bacteria; TM7	TM7
d6_CW010	0.00236183	0.00533718	0.00162145	0.00302991	1105	Bacteria; Actinobacteria; Actinobacteria; Actinomycetales; Actinomycetaceae; Actinomyces	Actinobacteria	Actinobacteria	Actinomycetales	Actinomycetaceae	Actinomyces
d6_DS395	0.00261017	0.00500703	0.00164379	0.00302079	1106	Bacteria; Actinobacteria; Actinobacteria; Actinomycetales; Corynebacteriaceae; Corynebacterium	Actinobacteria	Actinobacteria	Actinomycetales	Corynebacteriaceae	Corynebacterium
d6_AA334 d6_BV109 d6_BV662	0.00077101	0.00612726	0.00246569	0.00301767	1107	Bacteria; Firmicutes; Bacilli; Lactobacillales; Streptococcaceae; Streptococcus	Firmicutes	Bacilli	Lactobacillales	Streptococcaceae	Streptococcus
d6_AA334 d6_BV662	0.00157456	0.00470627	0.00291455	0.00300853	1108	Bacteria; Firmicutes; Bacilli; Lactobacillales; Streptococcaceae; Streptococcus	Firmicutes	Bacilli	Lactobacillales	Streptococcaceae	Streptococcus
d6_BV660	0.00163293	0.00696683	0.000799552	0.00300091	1109	Bacteria; Firmicutes; Bacilli; Lactobacillales; Streptococcaceae; Streptococcus	Firmicutes	Bacilli	Lactobacillales	Streptococcaceae	Streptococcus
d6_AA334 d6_BV662	0.00311568	0.0043482	0.00167063	0.00299989	1110	Bacteria; Firmicutes; Bacilli; Lactobacillales; Streptococcaceae; Streptococcus	Firmicutes	Bacilli	Lactobacillales	Streptococcaceae	Streptococcus
d6_BV627	0.00174155	0.00386832	0.0034677	0.00299681	1111	Bacteria; Firmicutes; Bacilli; Lactobacillales; Streptococcaceae; Streptococcus	Firmicutes	Bacilli	Lactobacillales	Streptococcaceae	Streptococcus
d6_EJ589 d6_EJ882	0.00129618	0.00744891	0.000687002	0.00299559	1112	Bacteria; Firmicutes; Clostridia; Clostridiales; Veillonellaceae; Veillonella	Firmicutes	Clostridia	Clostridiales	Veillonellaceae	Veillonella
d6_EJ612	0.00172384	0.0059533	0.00160244	0.00299457	1113	Bacteria; Firmicutes; Clostridia; Clostridiales; Veillonellaceae	Firmicutes	Clostridia	Clostridiales	Veillonellaceae
d6_CV998	0.00545945	0.00233844	0.00111832	0.00299392	1114	Bacteria; Actinobacteria; Actinobacteria; Actinomycetales; Actinomycetaceae; Actinomyces	Actinobacteria	Actinobacteria	Actinomycetales	Actinomycetaceae	Actinomyces
d6_BV621	0.00443522	0.00257888	0.00192121	0.00299222	1115	Bacteria; Firmicutes; Bacilli; Lactobacillales; Streptococcaceae; Streptococcus	Firmicutes	Bacilli	Lactobacillales	Streptococcaceae	Streptococcus
d6_DQ546	0.00488148	0.00115488	0.00274801	0.00298927	1116	Bacteria; Actinobacteria; Actinobacteria; Actinomycetales; Micrococcaceae; Rothia	Actinobacteria	Actinobacteria	Actinomycetales	Micrococcaceae	Rothia
d6_BA622 d6_BU260	0.00627584	0.00186688	0.000687002	0.00298036	1117	Bacteria; Firmicutes; Bacilli; Lactobacillales; Carnobacteriaceae; Granulicatella	Firmicutes	Bacilli	Lactobacillales	Carnobacteriaceae	Granulicatella
d6_DQ546	0.00077101	0.00177906	0.00625581	0.00297516	1118	Bacteria; Actinobacteria; Actinobacteria; Actinomycetales; Micrococcaceae; Rothia	Actinobacteria	Actinobacteria	Actinomycetales	Micrococcaceae	Rothia
d6_CV994	0.00344768	0.00294828	0.00251487	0.00297104	1119	Bacteria; Actinobacteria; Actinobacteria; Actinomycetales; Actinomycetaceae; Actinomyces	Actinobacteria	Actinobacteria	Actinomycetales	Actinomycetaceae	Actinomyces
d6_DQ543	0.00165989	0.00225195	0.00492588	0.00296984	1120	Bacteria; Actinobacteria; Actinobacteria; Actinomycetales; Micrococcaceae; Rothia	Actinobacteria	Actinobacteria	Actinomycetales	Micrococcaceae	Rothia
d6_CZ516	0.00155739	0.00345056	0.00394633	0.0029687	1121	Bacteria; Firmicutes; Clostridia; Clostridiales; Lachnospiraceae; Moryella	Firmicutes	Clostridia	Clostridiales	Lachnospiraceae	Moryella
d6_BV627	0.00259235	0.00590897	0.000687002	0.00296463	1122	Bacteria; Firmicutes; Bacilli; Lactobacillales; Streptococcaceae; Streptococcus	Firmicutes	Bacilli	Lactobacillales	Streptococcaceae	Streptococcus
d6_BV627	0.00563008	0.00128944	0.00180532	0.0029641	1123	Bacteria; Firmicutes; Bacilli; Lactobacillales; Streptococcaceae; Streptococcus	Firmicutes	Bacilli	Lactobacillales	Streptococcaceae	Streptococcus
d6_BV622	0.00154202	0.00116922	0.00599449	0.00296166	1124	Bacteria; Firmicutes; Bacilli; Lactobacillales; Streptococcaceae; Streptococcus	Firmicutes	Bacilli	Lactobacillales	Streptococcaceae	Streptococcus
d6_CQ339 d6_CQ365	0.00165989	0.00692929	0.000687002	0.00295974	1125	Bacteria; Proteobacteria; Gammaproteobacteria; Alteromonadales; Shewanellaceae; Shewanella	Proteobacteria	Gammaproteobacteria	Alteromonadales	Shewanellaceae	Shewanella
d6_CV994	0.00474393	0.00116922	0.00276211	0.00295115	1126	Bacteria; Actinobacteria; Actinobacteria; Actinomycetales; Actinomycetaceae; Actinomyces	Actinobacteria	Actinobacteria	Actinomycetales	Actinomycetaceae	Actinomyces
d6_AW908	0.00129618	0.0045039	0.0032017	0.00294875	1127	Bacteria; Proteobacteria; Betaproteobacteria; Neisseriales; Neisseriaceae; Neisseria; meningitidis	Proteobacteria	Betaproteobacteria	Neisseriales	Neisseriaceae	Neisseria	meningitidis
d6_BV660	0.000870777	0.00128944	0.00649791	0.0029411	1128	Bacteria; Firmicutes; Bacilli; Lactobacillales; Streptococcaceae; Streptococcus	Firmicutes	Bacilli	Lactobacillales	Streptococcaceae	Streptococcus
d6_DQ287	0.00129618	0.00724975	0.000687002	0.00293378	1129	Bacteria; Proteobacteria; Gammaproteobacteria; Pseudomonadales; Pseudomonadaceae	Proteobacteria	Gammaproteobacteria	Pseudomonadales	Pseudomonadaceae
d6_DS395	0.00399476	0.00116922	0.00343514	0.0029249	1130	Bacteria; Actinobacteria; Actinobacteria; Actinomycetales; Corynebacteriaceae; Corynebacterium	Actinobacteria	Actinobacteria	Actinomycetales	Corynebacteriaceae	Corynebacterium
d6_EJ612	0.00220167	0.00342117	0.00317951	0.00291732	1131	Bacteria; Firmicutes; Clostridia; Clostridiales; Veillonellaceae	Firmicutes	Clostridia	Clostridiales	Veillonellaceae
d6_CB430 d6_CB438 d6_CB446 d6_CB448	0.00328187	0.00116922	0.00410302	0.00290938	1132	Bacteria; Fusobacteria; Fusobacteria; Fusobacteriales; Fusobacteriaceae; Fusobacterium	Fusobacteria	Fusobacteria	Fusobacteriales	Fusobacteriaceae	Fusobacterium
d6_AS838	0.00129618	0.00705101	0.000777363	0.00290326	1133	Bacteria; Proteobacteria; Epsilonproteobacteria; Campylobacterales; Campylobacteraceae; Campylobacter	Proteobacteria	Epsilonproteobacteria	Campylobacterales	Campylobacteraceae	Campylobacter
d6_DJ402	0.00099295	0.00128944	0.00621891	0.00288702	1134	Bacteria; Proteobacteria; Gammaproteobacteria; Pasteurellales; Pasteurellaceae; Haemophilus	Proteobacteria	Gammaproteobacteria	Pasteurellales	Pasteurellaceae	Haemophilus
d6_AA334 d6_BV662	0.0023284	0.00579761	0.000821895	0.00288557	1135	Bacteria; Firmicutes; Bacilli; Lactobacillales; Streptococcaceae; Streptococcus	Firmicutes	Bacilli	Lactobacillales	Streptococcaceae	Streptococcus
d6_EJ612	0.00259235	0.00177605	0.00416629	0.00288176	1136	Bacteria; Firmicutes; Clostridia; Clostridiales; Veillonellaceae	Firmicutes	Clostridia	Clostridiales	Veillonellaceae
d6_AW908	0.00349785	0.00225195	0.00282065	0.00287767	1137	Bacteria; Proteobacteria; Betaproteobacteria; Neisseriales; Neisseriaceae; Neisseria; meningitidis	Proteobacteria	Betaproteobacteria	Neisseriales	Neisseriaceae	Neisseria	meningitidis
d6_BA622 d6_BU260	0.00394902	0.00115488	0.00335495	0.00287702	1138	Bacteria; Firmicutes; Bacilli; Lactobacillales; Carnobacteriaceae; Granulicatella	Firmicutes	Bacilli	Lactobacillales	Carnobacteriaceae	Granulicatella
d6_DI968 d6_DJ178 d6_DJ189 d6_DJ195 d6_DJ199 d6_DJ201 d6_DJ203 d6_DJ207 d6_DJ212 d6_DJ214 d6_DJ216 d6_DJ224 d6_DJ225 d6_DJ226 d6_DJ368 d6_DJ395 d6_DJ399 d6_DJ409 d6_DJ416 d6_DJ419 d6_DJ426 d6_DJ428 d6_DJ442 d6_DJ561 d6_DK313 d6_DK366 d6_DK407 d6_DK410 d6_	0.00259235	0.00177605	0.00412201	0.00286649	1139	Bacteria; Proteobacteria; Gammaproteobacteria	Proteobacteria	Gammaproteobacteria
d6_BV660	0.00077101	0.00327149	0.00457666	0.00285931	1140	Bacteria; Firmicutes; Bacilli; Lactobacillales; Streptococcaceae; Streptococcus	Firmicutes	Bacilli	Lactobacillales	Streptococcaceae	Streptococcus
d6_DS395	0.00476577	0.00294828	0.00087108	0.00285873	1141	Bacteria; Actinobacteria; Actinobacteria; Actinomycetales; Corynebacteriaceae; Corynebacterium	Actinobacteria	Actinobacteria	Actinomycetales	Corynebacteriaceae	Corynebacterium
d6_EJ612	0.000937207	0.00399861	0.00375269	0.00285816	1142	Bacteria; Firmicutes; Clostridia; Clostridiales; Veillonellaceae	Firmicutes	Clostridia	Clostridiales	Veillonellaceae
d6_EJ612	0.00311478	0.00119861	0.00409476	0.00285803	1143	Bacteria; Firmicutes; Clostridia; Clostridiales; Veillonellaceae	Firmicutes	Clostridia	Clostridiales	Veillonellaceae
d6_BV658	0.00174155	0.00128944	0.00538068	0.00285612	1144	Bacteria; Firmicutes; Bacilli; Lactobacillales; Streptococcaceae; Streptococcus	Firmicutes	Bacilli	Lactobacillales	Streptococcaceae	Streptococcus
d6_DS395	0.00154202	0.00322797	0.00383031	0.00285431	1145	Bacteria; Actinobacteria; Actinobacteria; Actinomycetales; Corynebacteriaceae; Corynebacterium	Actinobacteria	Actinobacteria	Actinomycetales	Corynebacteriaceae	Corynebacterium
d6_CV996	0.00416032	0.00355812	0.00087108	0.00283921	1146	Bacteria; Actinobacteria; Actinobacteria; Actinomycetales; Actinomycetaceae; Actinomyces	Actinobacteria	Actinobacteria	Actinomycetales	Actinomycetaceae	Actinomyces
d6_CV996	0.00077101	0.000889529	0.00665569	0.00283699	1147	Bacteria; Actinobacteria; Actinobacteria; Actinomycetales; Actinomycetaceae; Actinomyces	Actinobacteria	Actinobacteria	Actinomycetales	Actinomycetaceae	Actinomyces
d6_DS395	0.00099295	0.00533718	0.00242115	0.00283364	1148	Bacteria; Actinobacteria; Actinobacteria; Actinomycetales; Corynebacteriaceae; Corynebacterium	Actinobacteria	Actinobacteria	Actinomycetales	Corynebacteriaceae	Corynebacterium
d6_DS395	0.00414206	0.00177906	0.00246569	0.00283065	1149	Bacteria; Actinobacteria; Actinobacteria; Actinomycetales; Corynebacteriaceae; Corynebacterium	Actinobacteria	Actinobacteria	Actinomycetales	Corynebacteriaceae	Corynebacterium
d6_CB430 d6_CB438 d6_CB446 d6_CB448	0.00648088	0.00115488	0.000687002	0.0028301	1150	Bacteria; Fusobacteria; Fusobacteria; Fusobacteriales; Fusobacteriaceae; Fusobacterium	Fusobacteria	Fusobacteria	Fusobacteriales	Fusobacteriaceae	Fusobacterium
d6_DS395	0.00155829	0.00116922	0.00557247	0.00282175	1151	Bacteria; Actinobacteria; Actinobacteria; Actinomycetales; Corynebacteriaceae; Corynebacterium	Actinobacteria	Actinobacteria	Actinomycetales	Corynebacteriaceae	Corynebacterium
d6_AA334 d6_BV662	0.00129618	0.00612027	0.001374	0.00282015	1152	Bacteria; Firmicutes; Bacilli; Lactobacillales; Streptococcaceae; Streptococcus	Firmicutes	Bacilli	Lactobacillales	Streptococcaceae	Streptococcus
d6_BV660	0.00129618	0.00612027	0.001374	0.00282015	1153	Bacteria; Firmicutes; Bacilli; Lactobacillales; Streptococcaceae; Streptococcus	Firmicutes	Bacilli	Lactobacillales	Streptococcaceae	Streptococcus
d6_AA334 d6_BV662	0.00170072	0.00257888	0.00415471	0.00281946	1154	Bacteria; Firmicutes; Bacilli; Lactobacillales; Streptococcaceae; Streptococcus	Firmicutes	Bacilli	Lactobacillales	Streptococcaceae	Streptococcus
d6_DS395	0.0032984	0.00266859	0.00246569	0.0028158	1155	Bacteria; Actinobacteria; Actinobacteria; Actinomycetales; Corynebacteriaceae; Corynebacterium	Actinobacteria	Actinobacteria	Actinomycetales	Corynebacteriaceae	Corynebacterium
d6_AX592	0.00077101	0.00673564	0.00131544	0.00280984	1156	Bacteria; Proteobacteria; Betaproteobacteria; Neisseriales; Neisseriaceae; Neisseria	Proteobacteria	Betaproteobacteria	Neisseriales	Neisseriaceae	Neisseria
d6_CV998	0.00387132	0.00383781	0.000821895	0.00280939	1157	Bacteria; Actinobacteria; Actinobacteria; Actinomycetales; Actinomycetaceae; Actinomyces	Actinobacteria	Actinobacteria	Actinomycetales	Actinomycetaceae	Actinomyces
d6_DQ543	0.00518471	0.00173232	0.001374	0.00279924	1158	Bacteria; Actinobacteria; Actinobacteria; Actinomycetales; Micrococcaceae; Rothia	Actinobacteria	Actinobacteria	Actinomycetales	Micrococcaceae	Rothia
d6_EJ612	0.00220167	0.00364418	0.00262722	0.00279609	1159	Bacteria; Firmicutes; Clostridia; Clostridiales; Veillonellaceae	Firmicutes	Clostridia	Clostridiales	Veillonellaceae
d6_DB824	0.00374883	0.00225195	0.00233209	0.00279575	1160	Bacteria; Firmicutes; Clostridia; Clostridiales; Lachnospiraceae; Shuttleworthia	Firmicutes	Clostridia	Clostridiales	Lachnospiraceae	Shuttleworthia
d6_DS409	0.00623046	0.00116922	0.000821895	0.00279471	1161	Bacteria; Actinobacteria; Actinobacteria; Actinomycetales; Actinomycetaceae; Actinobaculum	Actinobacteria	Actinobacteria	Actinomycetales	Actinomycetaceae	Actinobaculum
d6_EJ612	0.00349785	0.00182209	0.00296537	0.00279417	1162	Bacteria; Firmicutes; Clostridia; Clostridiales; Veillonellaceae	Firmicutes	Clostridia	Clostridiales	Veillonellaceae
d6_AK817	0.00182289	0.00115488	0.00523928	0.00279364	1163	Bacteria; Bacteroidetes; Bacteroidia; Bacteroidales; Porphyromonadaceae; Porphyromonas; catoniae	Bacteroidetes	Bacteroidia	Bacteroidales	Porphyromonadaceae	Porphyromonas	catoniae
d6_AK821	0.00220167	0.000577441	0.00537955	0.00279342	1164	Bacteria; Bacteroidetes; Bacteroidia; Bacteroidales; Porphyromonadaceae; Porphyromonas; catoniae	Bacteroidetes	Bacteroidia	Bacteroidales	Porphyromonadaceae	Porphyromonas	catoniae
d6_CB430 d6_CB438 d6_CB446 d6_CB448	0.00442884	0.000889529	0.00287017	0.00279296	1165	Bacteria; Fusobacteria; Fusobacteria; Fusobacteriales; Fusobacteriaceae; Fusobacterium	Fusobacteria	Fusobacteria	Fusobacteriales	Fusobacteriaceae	Fusobacterium
d6_DS395	0.00478204	0.000889529	0.00251487	0.00279224	1166	Bacteria; Actinobacteria; Actinobacteria; Actinomycetales; Corynebacteriaceae; Corynebacterium	Actinobacteria	Actinobacteria	Actinomycetales	Corynebacteriaceae	Corynebacterium
d6_DS395	0.00459607	0.00205875	0.00164379	0.0027906	1167	Bacteria; Actinobacteria; Actinobacteria; Actinomycetales; Corynebacteriaceae; Corynebacterium	Actinobacteria	Actinobacteria	Actinomycetales	Corynebacteriaceae	Corynebacterium
d6_BV660	0.000870777	0.00128944	0.00605327	0.00278777	1168	Bacteria; Firmicutes; Bacilli; Lactobacillales; Streptococcaceae; Streptococcus	Firmicutes	Bacilli	Lactobacillales	Streptococcaceae	Streptococcus
d6_DS395	0.00313284	0.00116922	0.0038795	0.00278091	1169	Bacteria; Actinobacteria; Actinobacteria; Actinomycetales; Corynebacteriaceae; Corynebacterium	Actinobacteria	Actinobacteria	Actinomycetales	Corynebacteriaceae	Corynebacterium
d6_AW908 d6_AW920	0.00388853	0.00225195	0.00213695	0.00277663	1170	Bacteria; Proteobacteria; Betaproteobacteria; Neisseriales; Neisseriaceae; Neisseria; meningitidis	Proteobacteria	Betaproteobacteria	Neisseriales	Neisseriaceae	Neisseria	meningitidis
d6_DQ546	0.0016492	0.000889529	0.00559687	0.0027747	1171	Bacteria; Actinobacteria; Actinobacteria; Actinomycetales; Micrococcaceae; Rothia	Actinobacteria	Actinobacteria	Actinomycetales	Micrococcaceae	Rothia
d6_EJ607	0.000787278	0.00342117	0.00417685	0.00277351	1172	Bacteria; Firmicutes; Clostridia; Clostridiales; Veillonellaceae	Firmicutes	Clostridia	Clostridiales	Veillonellaceae
d6_DS395	0.00561053	0.00177906	0.000821895	0.0027702	1173	Bacteria; Actinobacteria; Actinobacteria; Actinomycetales; Corynebacteriaceae; Corynebacterium	Actinobacteria	Actinobacteria	Actinomycetales	Corynebacteriaceae	Corynebacterium
d6_AW905	0.00129618	0.00565878	0.00160578	0.00275685	1174	Bacteria; Proteobacteria; Betaproteobacteria; Neisseriales; Neisseriaceae; Kingella; kingae	Proteobacteria	Betaproteobacteria	Neisseriales	Neisseriaceae	Kingella	kingae
d6_BV619	0.00307245	0.00469627	0.000672585	0.00274885	1175	Bacteria; Firmicutes; Bacilli; Lactobacillales; Streptococcaceae; Streptococcus	Firmicutes	Bacilli	Lactobacillales	Streptococcaceae	Streptococcus
d6_BV660	0.00390385	0.00116922	0.00300842	0.0027464	1176	Bacteria; Firmicutes; Bacilli; Lactobacillales; Streptococcaceae; Streptococcus	Firmicutes	Bacilli	Lactobacillales	Streptococcaceae	Streptococcus
d6_EJ612	0.00077101	0.00570251	0.00206101	0.0027463	1177	Bacteria; Firmicutes; Clostridia; Clostridiales; Veillonellaceae	Firmicutes	Clostridia	Clostridiales	Veillonellaceae
d6_CV999	0.00259235	0.00519696	0.000687002	0.00274366	1178	Bacteria; Actinobacteria; Actinobacteria; Actinomycetales; Actinomycetaceae; Actinomyces	Actinobacteria	Actinobacteria	Actinomycetales	Actinomycetaceae	Actinomyces
d6_DS398	0.00342943	0.00233844	0.00240867	0.00273886	1179	Bacteria; Actinobacteria; Actinobacteria; Actinomycetales; Corynebacteriaceae; Corynebacterium	Actinobacteria	Actinobacteria	Actinomycetales	Corynebacteriaceae	Corynebacterium
d6_EJ612	0.000937207	0.00225195	0.00496473	0.00273403	1180	Bacteria; Firmicutes; Clostridia; Clostridiales; Veillonellaceae	Firmicutes	Clostridia	Clostridiales	Veillonellaceae
d6_BV659	0.00174155	0.00128944	0.00500247	0.00272569	1181	Bacteria; Firmicutes; Bacilli; Lactobacillales; Streptococcaceae; Streptococcus	Firmicutes	Bacilli	Lactobacillales	Streptococcaceae	Streptococcus
d6_AW908	0.00518471	0.00225195	0.000687002	0.00272361	1182	Bacteria; Proteobacteria; Betaproteobacteria; Neisseriales; Neisseriaceae; Neisseria; meningitidis	Proteobacteria	Betaproteobacteria	Neisseriales	Neisseriaceae	Neisseria	meningitidis
d6_DJ402	0.00518471	0.00225195	0.000687002	0.00272361	1183	Bacteria; Proteobacteria; Gammaproteobacteria; Pasteurellales; Pasteurellaceae; Haemophilus	Proteobacteria	Gammaproteobacteria	Pasteurellales	Pasteurellaceae	Haemophilus
d6_AI218 d6_DG217	0.00462606	0.00177906	0.00167063	0.00272339	1184	Bacteria; Bacteroidetes; Flavobacteria; Flavobacteriales; Flavobacteriaceae; Capnocytophaga	Bacteroidetes	Flavobacteria	Flavobacteriales	Flavobacteriaceae	Capnocytophaga
d6_BV660	0.00385505	0.00116922	0.00298608	0.00272187	1185	Bacteria; Firmicutes; Bacilli; Lactobacillales; Streptococcaceae; Streptococcus	Firmicutes	Bacilli	Lactobacillales	Streptococcaceae	Streptococcus
d6_AW950 d6_AX618	0.00508061	0.00119861	0.00169298	0.0027077	1186	Bacteria; Proteobacteria; Betaproteobacteria; Neisseriales; Neisseriaceae; Neisseria	Proteobacteria	Betaproteobacteria	Neisseriales	Neisseriaceae	Neisseria
d6_BV660	0.00077101	0.00119861	0.00600243	0.00270765	1187	Bacteria; Firmicutes; Bacilli; Lactobacillales; Streptococcaceae; Streptococcus	Firmicutes	Bacilli	Lactobacillales	Streptococcaceae	Streptococcus
d6_DS395	0.00332225	0.0041175	0.000821895	0.00270686	1188	Bacteria; Actinobacteria; Actinobacteria; Actinomycetales; Corynebacteriaceae; Corynebacterium	Actinobacteria	Actinobacteria	Actinomycetales	Corynebacteriaceae	Corynebacterium
d6_CB430 d6_CB438 d6_CB446 d6_CB448	0.00491391	0.00177906	0.00131544	0.00270017	1189	Bacteria; Fusobacteria; Fusobacteria; Fusobacteriales; Fusobacteriaceae; Fusobacterium	Fusobacteria	Fusobacteria	Fusobacteriales	Fusobacteriaceae	Fusobacterium
d6_BA622 d6_BU260	0.00157456	0.00236783	0.00411398	0.00269641	1190	Bacteria; Firmicutes; Bacilli; Lactobacillales; Carnobacteriaceae; Granulicatella	Firmicutes	Bacilli	Lactobacillales	Carnobacteriaceae	Granulicatella
d6_DQ546	0.00488148	0.00173232	0.001374	0.00269468	1191	Bacteria; Actinobacteria; Actinobacteria; Actinomycetales; Micrococcaceae; Rothia	Actinobacteria	Actinobacteria	Actinomycetales	Micrococcaceae	Rothia
d6_DQ546	0.00086192	0.00673564	0.00087108	0.00268796	1192	Bacteria; Actinobacteria; Actinobacteria; Actinomycetales; Micrococcaceae; Rothia	Actinobacteria	Actinobacteria	Actinomycetales	Micrococcaceae	Rothia
d6_EJ607	0.00099295	0.0045039	0.00274801	0.00268775	1193	Bacteria; Firmicutes; Clostridia; Clostridiales; Veillonellaceae	Firmicutes	Clostridia	Clostridiales	Veillonellaceae
d6_BV660	0.000870777	0.00257888	0.00458602	0.002682	1194	Bacteria; Firmicutes; Bacilli; Lactobacillales; Streptococcaceae; Streptococcus	Firmicutes	Bacilli	Lactobacillales	Streptococcaceae	Streptococcus
d6_DS395	0.00354419	0.00177906	0.00261324	0.00267537	1195	Bacteria; Actinobacteria; Actinobacteria; Actinomycetales; Corynebacteriaceae; Corynebacterium	Actinobacteria	Actinobacteria	Actinomycetales	Corynebacteriaceae	Corynebacterium
d6_CB430 d6_CB438 d6_CB446 d6_CB448	0.000787278	0.00600068	0.00155473	0.00266987	1196	Bacteria; Fusobacteria; Fusobacteria; Fusobacteriales; Fusobacteriaceae; Fusobacterium	Fusobacteria	Fusobacteria	Fusobacteriales	Fusobacteriaceae	Fusobacterium
d6_CW004	0.00401103	0.00322846	0.000821895	0.00266846	1197	Bacteria; Actinobacteria; Actinobacteria; Actinomycetales; Actinomycetaceae; Actinomyces	Actinobacteria	Actinobacteria	Actinomycetales	Actinomycetaceae	Actinomyces
d6_BV660	0.0016492	0.00116922	0.00502954	0.00266588	1198	Bacteria; Firmicutes; Bacilli; Lactobacillales; Streptococcaceae; Streptococcus	Firmicutes	Bacilli	Lactobacillales	Streptococcaceae	Streptococcus
d6_DQ546	0.000787278	0.00177906	0.00533555	0.00266344	1199	Bacteria; Actinobacteria; Actinobacteria; Actinomycetales; Micrococcaceae; Rothia	Actinobacteria	Actinobacteria	Actinomycetales	Micrococcaceae	Rothia
d6_AX579 d6_AX582	0.00206719	0.00244432	0.00345278	0.00266202	1200	Bacteria; Proteobacteria; Betaproteobacteria; Neisseriales; Neisseriaceae	Proteobacteria	Betaproteobacteria	Neisseriales	Neisseriaceae
d6_DS395	0.00497145	0.00116922	0.00169298	0.00266094	1201	Bacteria; Actinobacteria; Actinobacteria; Actinomycetales; Corynebacteriaceae; Corynebacterium	Actinobacteria	Actinobacteria	Actinomycetales	Corynebacteriaceae	Corynebacterium
d6_CW010	0.00155829	0.00177906	0.004536	0.0026536	1202	Bacteria; Actinobacteria; Actinobacteria; Actinomycetales; Actinomycetaceae; Actinomyces	Actinobacteria	Actinobacteria	Actinomycetales	Actinomycetaceae	Actinomyces
d6_BV660	0.00342704	0.00225195	0.00223664	0.00265187	1203	Bacteria; Firmicutes; Bacilli; Lactobacillales; Streptococcaceae; Streptococcus	Firmicutes	Bacilli	Lactobacillales	Streptococcaceae	Streptococcus
d6_AK821	0.00236183	0.00116922	0.00427468	0.00265131	1204	Bacteria; Bacteroidetes; Bacteroidia; Bacteroidales; Porphyromonadaceae; Porphyromonas; catoniae	Bacteroidetes	Bacteroidia	Bacteroidales	Porphyromonadaceae	Porphyromonas	catoniae
d6_BA622 d6_BU260	0.00303773	0.00186688	0.00296537	0.00264941	1205	Bacteria; Firmicutes; Bacilli; Lactobacillales; Carnobacteriaceae; Granulicatella	Firmicutes	Bacilli	Lactobacillales	Carnobacteriaceae	Granulicatella
d6_CB430 d6_CB438 d6_CB446 d6_CB448	0.00266105	0.000889529	0.00421234	0.0026462	1206	Bacteria; Fusobacteria; Fusobacteria; Fusobacteriales; Fusobacteriaceae; Fusobacterium	Fusobacteria	Fusobacteria	Fusobacteriales	Fusobacteriaceae	Fusobacterium
d6_CB430 d6_CB438 d6_CB446 d6_CB448	0.00251112	0.000889529	0.00435359	0.0026432	1207	Bacteria; Fusobacteria; Fusobacteria; Fusobacteriales; Fusobacteriaceae; Fusobacterium	Fusobacteria	Fusobacteria	Fusobacteriales	Fusobacteriaceae	Fusobacterium
d6_EJ612	0.00426886	0.00146697	0.00206101	0.00263798	1208	Bacteria; Firmicutes; Clostridia; Clostridiales; Veillonellaceae	Firmicutes	Clostridia	Clostridiales	Veillonellaceae
d6_DQ546	0.00154202	0.00500752	0.0015991	0.0026372	1209	Bacteria; Actinobacteria; Actinobacteria; Actinomycetales; Micrococcaceae; Rothia	Actinobacteria	Actinobacteria	Actinomycetales	Micrococcaceae	Rothia
d6_BA622 d6_BU260	0.00388853	0.00340683	0.000687002	0.00263506	1210	Bacteria; Firmicutes; Bacilli; Lactobacillales; Carnobacteriaceae; Granulicatella	Firmicutes	Bacilli	Lactobacillales	Carnobacteriaceae	Granulicatella
d6_BV622 d6_BV660	0.000937207	0.00579334	0.00148989	0.00263486	1211	Bacteria; Firmicutes; Bacilli; Lactobacillales; Streptococcaceae; Streptococcus	Firmicutes	Bacilli	Lactobacillales	Streptococcaceae	Streptococcus
d6_BV660	0.00393639	0.0014494	0.00239866	0.00263431	1212	Bacteria; Firmicutes; Bacilli; Lactobacillales; Streptococcaceae; Streptococcus	Firmicutes	Bacilli	Lactobacillales	Streptococcaceae	Streptococcus
d6_BV660	0.000870777	0.00675584	0.000687002	0.00263381	1213	Bacteria; Firmicutes; Bacilli; Lactobacillales; Streptococcaceae; Streptococcus	Firmicutes	Bacilli	Lactobacillales	Streptococcaceae	Streptococcus
d6_AK821	0.00077101	0.00182209	0.00522522	0.00263314	1214	Bacteria; Bacteroidetes; Bacteroidia; Bacteroidales; Porphyromonadaceae; Porphyromonas; catoniae	Bacteroidetes	Bacteroidia	Bacteroidales	Porphyromonadaceae	Porphyromonas	catoniae
d6_DQ546	0.00349785	0.00128944	0.00297533	0.0026323	1215	Bacteria; Actinobacteria; Actinobacteria; Actinomycetales; Micrococcaceae; Rothia	Actinobacteria	Actinobacteria	Actinomycetales	Micrococcaceae	Rothia
d6_CW010	0.0047074	0.0014494	0.00162145	0.00263217	1216	Bacteria; Actinobacteria; Actinobacteria; Actinomycetales; Actinomycetaceae; Actinomyces	Actinobacteria	Actinobacteria	Actinomycetales	Actinomycetaceae	Actinomyces
d6_BV660	0.00077101	0.00579761	0.00164379	0.00263195	1217	Bacteria; Firmicutes; Bacilli; Lactobacillales; Streptococcaceae; Streptococcus	Firmicutes	Bacilli	Lactobacillales	Streptococcaceae	Streptococcus
d6_BV660	0.00155829	0.0014494	0.00476823	0.00263137	1218	Bacteria; Firmicutes; Bacilli; Lactobacillales; Streptococcaceae; Streptococcus	Firmicutes	Bacilli	Lactobacillales	Streptococcaceae	Streptococcus
d6_DV325	0.00220167	0.00297466	0.00274801	0.00262996	1219	Bacteria; Bacteroidetes; Bacteroidia; Bacteroidales; Prevotellaceae; Prevotella	Bacteroidetes	Bacteroidia	Bacteroidales	Prevotellaceae	Prevotella
d6_EJ612	0.0034223	0.00225195	0.00217689	0.00262964	1220	Bacteria; Firmicutes; Clostridia; Clostridiales; Veillonellaceae	Firmicutes	Clostridia	Clostridiales	Veillonellaceae
d6_AA334 d6_BV662	0.000937207	0.00354139	0.00350146	0.00262963	1221	Bacteria; Firmicutes; Bacilli; Lactobacillales; Streptococcaceae; Streptococcus	Firmicutes	Bacilli	Lactobacillales	Streptococcaceae	Streptococcus
d6_AA334 d6_BV662	0.00469113	0.0014494	0.00162145	0.00262657	1222	Bacteria; Firmicutes; Bacilli; Lactobacillales; Streptococcaceae; Streptococcus	Firmicutes	Bacilli	Lactobacillales	Streptococcaceae	Streptococcus
d6_DQ544	0.00129618	0.00615311	0.000777363	0.0026246	1223	Bacteria; Actinobacteria; Actinobacteria; Actinomycetales; Micrococcaceae; Rothia; nasimurium	Actinobacteria	Actinobacteria	Actinomycetales	Micrococcaceae	Rothia	nasimurium
d6_BV660	0.00311658	0.00261862	0.00213734	0.00262437	1224	Bacteria; Firmicutes; Bacilli; Lactobacillales; Streptococcaceae; Streptococcus	Firmicutes	Bacilli	Lactobacillales	Streptococcaceae	Streptococcus
d6_AY446	0.00242021	0.0014494	0.0038795	0.00262213	1225	Bacteria; Proteobacteria; Betaproteobacteria; Neisseriales; Neisseriaceae; Chitinibacter	Proteobacteria	Betaproteobacteria	Neisseriales	Neisseriaceae	Chitinibacter
d6_AW908	0.00259235	0.00225195	0.00297978	0.00262031	1226	Bacteria; Proteobacteria; Betaproteobacteria; Neisseriales; Neisseriaceae; Neisseria; meningitidis	Proteobacteria	Betaproteobacteria	Neisseriales	Neisseriaceae	Neisseria	meningitidis
d6_AA085	0.00216695	0.0045039	0.001374	0.00261878	1227	Bacteria; Firmicutes; Bacilli; Lactobacillales; Streptococcaceae; Streptococcus; pneumoniae	Firmicutes	Bacilli	Lactobacillales	Streptococcaceae	Streptococcus	pneumoniae
d6_AK821	0.00262588	0.00116922	0.00391312	0.00261769	1228	Bacteria; Bacteroidetes; Bacteroidia; Bacteroidales; Porphyromonadaceae; Porphyromonas; catoniae	Bacteroidetes	Bacteroidia	Bacteroidales	Porphyromonadaceae	Porphyromonas	catoniae
d6_AK821	0.00129618	0.00364418	0.00300842	0.0026153	1229	Bacteria; Bacteroidetes; Bacteroidia; Bacteroidales; Porphyromonadaceae; Porphyromonas; catoniae	Bacteroidetes	Bacteroidia	Bacteroidales	Porphyromonadaceae	Porphyromonas	catoniae
d6_AK821	0.00172384	0.00116922	0.0048032	0.00261357	1230	Bacteria; Bacteroidetes; Bacteroidia; Bacteroidales; Porphyromonadaceae; Porphyromonas; catoniae	Bacteroidetes	Bacteroidia	Bacteroidales	Porphyromonadaceae	Porphyromonas	catoniae
d6_EJ612	0.00129618	0.00297466	0.0036017	0.00261209	1231	Bacteria; Firmicutes; Clostridia; Clostridiales; Veillonellaceae	Firmicutes	Clostridia	Clostridiales	Veillonellaceae
d6_AW908	0.00259235	0.00225195	0.00293689	0.00260552	1232	Bacteria; Proteobacteria; Betaproteobacteria; Neisseriales; Neisseriaceae; Neisseria; meningitidis	Proteobacteria	Betaproteobacteria	Neisseriales	Neisseriaceae	Neisseria	meningitidis
d6_DS395 d6_DS397 d6_DS398	0.00483372	0.00116922	0.00164379	0.00259649	1233	Bacteria; Actinobacteria; Actinobacteria; Actinomycetales; Corynebacteriaceae; Corynebacterium	Actinobacteria	Actinobacteria	Actinomycetales	Corynebacteriaceae	Corynebacterium
d6_BV660	0.00129618	0.00617808	0.000672585	0.00259622	1234	Bacteria; Firmicutes; Bacilli; Lactobacillales; Streptococcaceae; Streptococcus	Firmicutes	Bacilli	Lactobacillales	Streptococcaceae	Streptococcus
d6_BV665	0.000870777	0.00128944	0.00548546	0.00259198	1235	Bacteria; Firmicutes; Bacilli; Lactobacillales; Streptococcaceae; Streptococcus	Firmicutes	Bacilli	Lactobacillales	Streptococcaceae	Streptococcus
d6_BV667	0.00308404	0.00205875	0.00251487	0.00256958	1236	Bacteria; Firmicutes; Bacilli; Lactobacillales; Streptococcaceae; Streptococcus	Firmicutes	Bacilli	Lactobacillales	Streptococcaceae	Streptococcus
d6_DQ546	0.00155829	0.00322846	0.00298608	0.00256896	1237	Bacteria; Actinobacteria; Actinobacteria; Actinomycetales; Micrococcaceae; Rothia	Actinobacteria	Actinobacteria	Actinomycetales	Micrococcaceae	Rothia
d6_DQ547	0.00077101	0.00119861	0.00559687	0.0025678	1238	Bacteria; Actinobacteria; Actinobacteria; Actinomycetales; Micrococcaceae; Rothia	Actinobacteria	Actinobacteria	Actinomycetales	Micrococcaceae	Rothia
d6_BA622 d6_BU260	0.00518471	0.00173232	0.000687002	0.00256234	1239	Bacteria; Firmicutes; Bacilli; Lactobacillales; Carnobacteriaceae; Granulicatella	Firmicutes	Bacilli	Lactobacillales	Carnobacteriaceae	Granulicatella
d6_DQ548	0.00165989	0.00132228	0.00457666	0.0025609	1240	Bacteria; Actinobacteria; Actinobacteria; Actinomycetales; Micrococcaceae; Rothia	Actinobacteria	Actinobacteria	Actinomycetales	Micrococcaceae	Rothia
d6_EJ607	0.00220167	0.00345056	0.00211833	0.00256052	1241	Bacteria; Firmicutes; Clostridia; Clostridiales; Veillonellaceae	Firmicutes	Clostridia	Clostridiales	Veillonellaceae
d6_DQ546	0.00220167	0.00173232	0.00366233	0.00255969	1242	Bacteria; Actinobacteria; Actinobacteria; Actinomycetales; Micrococcaceae; Rothia	Actinobacteria	Actinobacteria	Actinomycetales	Micrococcaceae	Rothia
d6_DS397	0.000787278	0.00444765	0.00261324	0.0025529	1243	Bacteria; Actinobacteria; Actinobacteria; Actinomycetales; Corynebacteriaceae; Corynebacterium	Actinobacteria	Actinobacteria	Actinomycetales	Corynebacteriaceae	Corynebacterium
d6_EJ612	0.00285357	0.00248805	0.00229278	0.00254676	1244	Bacteria; Firmicutes; Clostridia; Clostridiales; Veillonellaceae	Firmicutes	Clostridia	Clostridiales	Veillonellaceae
d6_BV660	0.000870777	0.00386832	0.003014	0.00254009	1245	Bacteria; Firmicutes; Bacilli; Lactobacillales; Streptococcaceae; Streptococcus	Firmicutes	Bacilli	Lactobacillales	Streptococcaceae	Streptococcus
d6_BV660	0.00387132	0.0014494	0.00218652	0.00253872	1246	Bacteria; Firmicutes; Bacilli; Lactobacillales; Streptococcaceae; Streptococcus	Firmicutes	Bacilli	Lactobacillales	Streptococcaceae	Streptococcus
d6_BW566	0.00348311	0.00354139	0.000687002	0.00253702	1247	Bacteria; Firmicutes; Clostridia; Clostridiales; Peptostreptococcaceae	Firmicutes	Clostridia	Clostridiales	Peptostreptococcaceae
d6_CB430 d6_CB438 d6_CB446 d6_CB448	0.0016492	0.00444765	0.00169298	0.00253278	1248	Bacteria; Fusobacteria; Fusobacteria; Fusobacteriales; Fusobacteriaceae; Fusobacterium	Fusobacteria	Fusobacteria	Fusobacteriales	Fusobacteriaceae	Fusobacterium
d6_AI218 d6_DG217	0.00409079	0.00182209	0.00159926	0.00252756	1249	Bacteria; Bacteroidetes; Flavobacteria; Flavobacteriales; Flavobacteriaceae; Capnocytophaga	Bacteroidetes	Flavobacteria	Flavobacteriales	Flavobacteriaceae	Capnocytophaga
d6_AA334 d6_BV662	0.00163293	0.0014494	0.00437305	0.00252084	1250	Bacteria; Firmicutes; Bacilli; Lactobacillales; Streptococcaceae; Streptococcus	Firmicutes	Bacilli	Lactobacillales	Streptococcaceae	Streptococcus
d6_AA334 d6_BV662	0.000870777	0.00225195	0.004388	0.00251225	1251	Bacteria; Firmicutes; Bacilli; Lactobacillales; Streptococcaceae; Streptococcus	Firmicutes	Bacilli	Lactobacillales	Streptococcaceae	Streptococcus
d6_AA086	0.000787278	0.00177906	0.00489118	0.00251021	1252	Bacteria; Firmicutes; Bacilli; Lactobacillales; Streptococcaceae; Streptococcus; pneumoniae	Firmicutes	Bacilli	Lactobacillales	Streptococcaceae	Streptococcus	pneumoniae
d6_DS397	0.00398919	0.00116922	0.00223664	0.0025097	1253	Bacteria; Actinobacteria; Actinobacteria; Actinomycetales; Corynebacteriaceae; Corynebacterium	Actinobacteria	Actinobacteria	Actinomycetales	Corynebacteriaceae	Corynebacterium
d6_CV998	0.00311568	0.00116922	0.00310772	0.00250886	1254	Bacteria; Actinobacteria; Actinobacteria; Actinomycetales; Actinomycetaceae; Actinomyces	Actinobacteria	Actinobacteria	Actinomycetales	Actinomycetaceae	Actinomyces
d6_CB430 d6_CB438 d6_CB446 d6_CB448	0.00251176	0.000577441	0.00422999	0.00250395	1255	Bacteria; Fusobacteria; Fusobacteria; Fusobacteriales; Fusobacteriaceae; Fusobacterium	Fusobacteria	Fusobacteria	Fusobacteriales	Fusobacteriaceae	Fusobacterium
d6_DS395	0.0024309	0.0041175	0.00111832	0.00250171	1256	Bacteria; Actinobacteria; Actinobacteria; Actinomycetales; Corynebacteriaceae; Corynebacterium	Actinobacteria	Actinobacteria	Actinomycetales	Corynebacteriaceae	Corynebacterium
d6_AS838	0.000937207	0.0035992	0.00307015	0.00249884	1257	Bacteria; Proteobacteria; Epsilonproteobacteria; Campylobacterales; Campylobacteraceae; Campylobacter	Proteobacteria	Epsilonproteobacteria	Campylobacterales	Campylobacteraceae	Campylobacter
d6_CV996	0.00474861	0.000889529	0.00169298	0.0024973	1258	Bacteria; Actinobacteria; Actinobacteria; Actinomycetales; Actinomycetaceae; Actinomyces	Actinobacteria	Actinobacteria	Actinomycetales	Actinomycetaceae	Actinomyces
d6_DS395	0.00478114	0.000889529	0.00164379	0.00249156	1259	Bacteria; Actinobacteria; Actinobacteria; Actinomycetales; Corynebacteriaceae; Corynebacterium	Actinobacteria	Actinobacteria	Actinomycetales	Corynebacteriaceae	Corynebacterium
d6_AO372	0.00423139	0.00245866	0.000777363	0.00249019	1260	Bacteria; Proteobacteria; Gammaproteobacteria; Methylococcales; Methylococcaceae; Methylocaldum	Proteobacteria	Gammaproteobacteria	Methylococcales	Methylococcaceae	Methylocaldum
d6_DQ544	0.00155739	0.00119861	0.00458518	0.00249011	1261	Bacteria; Actinobacteria; Actinobacteria; Actinomycetales; Micrococcaceae; Rothia; nasimurium	Actinobacteria	Actinobacteria	Actinomycetales	Micrococcaceae	Rothia	nasimurium
d6_AS838	0.00241931	0.00119861	0.0037141	0.00248695	1262	Bacteria; Proteobacteria; Epsilonproteobacteria; Campylobacterales; Campylobacteraceae; Campylobacter	Proteobacteria	Epsilonproteobacteria	Campylobacterales	Campylobacteraceae	Campylobacter
d6_DS397	0.00311568	0.00266859	0.00169298	0.00248634	1263	Bacteria; Actinobacteria; Actinobacteria; Actinomycetales; Corynebacteriaceae; Corynebacterium	Actinobacteria	Actinobacteria	Actinomycetales	Corynebacteriaceae	Corynebacterium
d6_BP586 d6_BP587	0.00228913	0.00469627	0.000687002	0.00248371	1264	Bacteria; Firmicutes; Clostridia; Clostridiales; Eubacteriaceae; Mogibacterium	Firmicutes	Clostridia	Clostridiales	Eubacteriaceae	Mogibacterium
d6_DQ546	0.00129618	0.00579334	0.000687002	0.00248179	1265	Bacteria; Actinobacteria; Actinobacteria; Actinomycetales; Micrococcaceae; Rothia	Actinobacteria	Actinobacteria	Actinomycetales	Micrococcaceae	Rothia
d6_DQ546	0.000787278	0.00444765	0.00239866	0.0024789	1266	Bacteria; Actinobacteria; Actinobacteria; Actinomycetales; Micrococcaceae; Rothia	Actinobacteria	Actinobacteria	Actinomycetales	Micrococcaceae	Rothia
d6_BV660	0.00077101	0.0028988	0.00380797	0.00247859	1267	Bacteria; Firmicutes; Bacilli; Lactobacillales; Streptococcaceae; Streptococcus	Firmicutes	Bacilli	Lactobacillales	Streptococcaceae	Streptococcus
d6_BV660	0.00154202	0.00119861	0.00455834	0.00247555	1268	Bacteria; Firmicutes; Bacilli; Lactobacillales; Streptococcaceae; Streptococcus	Firmicutes	Bacilli	Lactobacillales	Streptococcaceae	Streptococcus
d6_DR068	0.00099295	0.00225195	0.00415784	0.00247502	1269	Bacteria; Actinobacteria; Actinobacteria; Actinomycetales; Micrococcaceae; Nesterenkonia	Actinobacteria	Actinobacteria	Actinomycetales	Micrococcaceae	Nesterenkonia
d6_DQ546	0.00077101	0.00266859	0.00399776	0.00247259	1270	Bacteria; Actinobacteria; Actinobacteria; Actinomycetales; Micrococcaceae; Rothia	Actinobacteria	Actinobacteria	Actinomycetales	Micrococcaceae	Rothia
d6_AA334 d6_BV662	0.000870777	0.00128944	0.00512721	0.00246844	1271	Bacteria; Firmicutes; Bacilli; Lactobacillales; Streptococcaceae; Streptococcus	Firmicutes	Bacilli	Lactobacillales	Streptococcaceae	Streptococcus
d6_CV998	0.00176715	0.00225195	0.00335495	0.00246512	1272	Bacteria; Actinobacteria; Actinobacteria; Actinomycetales; Actinomycetaceae; Actinomyces	Actinobacteria	Actinobacteria	Actinomycetales	Actinomycetaceae	Actinomyces
d6_AA334 d6_BV662	0.000870777	0.00225195	0.00422777	0.002457	1273	Bacteria; Firmicutes; Bacilli; Lactobacillales; Streptococcaceae; Streptococcus	Firmicutes	Bacilli	Lactobacillales	Streptococcaceae	Streptococcus
d6_AA086	0.00231303	0.00353705	0.00162145	0.00245442	1274	Bacteria; Firmicutes; Bacilli; Lactobacillales; Streptococcaceae; Streptococcus; pneumoniae	Firmicutes	Bacilli	Lactobacillales	Streptococcaceae	Streptococcus	pneumoniae
d6_AA334 d6_BV662	0.00348311	0.00128944	0.00246349	0.00245072	1275	Bacteria; Firmicutes; Bacilli; Lactobacillales; Streptococcaceae; Streptococcus	Firmicutes	Bacilli	Lactobacillales	Streptococcaceae	Streptococcus
d6_BV660	0.00154202	0.00350766	0.00239866	0.00244744	1276	Bacteria; Firmicutes; Bacilli; Lactobacillales; Streptococcaceae; Streptococcus	Firmicutes	Bacilli	Lactobacillales	Streptococcaceae	Streptococcus
d6_BP738	0.000787278	0.00554681	0.00131544	0.0024465	1277	Bacteria; Firmicutes; Bacilli; Lactobacillales; Streptococcaceae; Streptococcus	Firmicutes	Bacilli	Lactobacillales	Streptococcaceae	Streptococcus
d6_CB430 d6_CB438 d6_CB446 d6_CB448	0.00388853	0.00115488	0.00215137	0.00244113	1278	Bacteria; Fusobacteria; Fusobacteria; Fusobacteriales; Fusobacteriaceae; Fusobacterium	Fusobacteria	Fusobacteria	Fusobacteriales	Fusobacteriaceae	Fusobacterium
d6_DV325 d6_DV339	0.00129618	0.00413185	0.00206101	0.00243995	1279	Bacteria; Bacteroidetes; Bacteroidia; Bacteroidales; Prevotellaceae; Prevotella	Bacteroidetes	Bacteroidia	Bacteroidales	Prevotellaceae	Prevotella
d6_BA622 d6_BU260	0.00259235	0.00115488	0.00343501	0.00243681	1280	Bacteria; Firmicutes; Bacilli; Lactobacillales; Carnobacteriaceae; Granulicatella	Firmicutes	Bacilli	Lactobacillales	Carnobacteriaceae	Granulicatella
d6_AA084 d6_BV640 d6_BV641 d6_BV642 d6_BV643 d6_BV645 d6_BV646 d6_BV653 d6_BV654 d6_BV655 d6_BV662 d6_BV668 d6_BV672 d6_BV677 d6_BV678 d6_BV680 d6_BV682 d6_BV700 d6_BV748 d6_BV749 d6_BV756 d6_BV842 d6_BV850 d6_BV887 d6_BV891 d6_BV996 d6_BX125 d6_BX126 d6_	0.000870777	0.00612027	0.000687002	0.00243656	1281	Bacteria; Firmicutes; Bacilli; Lactobacillales; Streptococcaceae; Streptococcus	Firmicutes	Bacilli	Lactobacillales	Streptococcaceae	Streptococcus
d6_DF630	0.00468604	0.00186688	0.000687002	0.00243215	1282	Bacteria; Fusobacteria; Fusobacteria; Fusobacteriales; Fusobacteriaceae; Fusobacterium	Fusobacteria	Fusobacteria	Fusobacteriales	Fusobacteriaceae	Fusobacterium
d6_DF630	0.00172448	0.00416102	0.00157692	0.00242977	1283	Bacteria; Fusobacteria; Fusobacteria; Fusobacteriales; Fusobacteriaceae; Fusobacterium	Fusobacteria	Fusobacteria	Fusobacteriales	Fusobacteriaceae	Fusobacterium
d6_AW905	0.00086192	0.00116922	0.00512811	0.00242839	1284	Bacteria; Proteobacteria; Betaproteobacteria; Neisseriales; Neisseriaceae; Kingella; kingae	Proteobacteria	Betaproteobacteria	Neisseriales	Neisseriaceae	Kingella	kingae
d6_DQ546	0.00228913	0.00297697	0.00204659	0.00241896	1285	Bacteria; Actinobacteria; Actinobacteria; Actinomycetales; Micrococcaceae; Rothia	Actinobacteria	Actinobacteria	Actinomycetales	Micrococcaceae	Rothia
d6_AX703	0.0016492	0.00406802	0.00169298	0.00241496	1286	Bacteria; Proteobacteria; Betaproteobacteria; Burkholderiales; Alcaligenaceae; Derxia	Proteobacteria	Betaproteobacteria	Burkholderiales	Alcaligenaceae	Derxia
d6_BX189	0.000870777	0.000577441	0.00559024	0.00240714	1287	Bacteria; Firmicutes; Bacilli; Lactobacillales; Streptococcaceae; Streptococcus	Firmicutes	Bacilli	Lactobacillales	Streptococcaceae	Streptococcus
d6_EJ637	0.00086192	0.00119861	0.00503634	0.00240586	1288	Bacteria; Firmicutes; Clostridia; Clostridiales; Veillonellaceae	Firmicutes	Clostridia	Clostridiales	Veillonellaceae
d6_DQ546	0.0035853	0.00225195	0.00135959	0.00240401	1289	Bacteria; Actinobacteria; Actinobacteria; Actinomycetales; Micrococcaceae; Rothia	Actinobacteria	Actinobacteria	Actinomycetales	Micrococcaceae	Rothia
d6_DB591	0.00223338	0.00373376	0.001374	0.00240268	1290	Bacteria; Firmicutes; Clostridia; Clostridiales; Lachnospiraceae; Catonella	Firmicutes	Clostridia	Clostridiales	Lachnospiraceae	Catonella
d6_DS392 d6_DS395 d6_DS397 d6_DS398	0.00155829	0.00205875	0.00354599	0.00239902	1291	Bacteria; Actinobacteria; Actinobacteria; Actinomycetales; Corynebacteriaceae; Corynebacterium	Actinobacteria	Actinobacteria	Actinomycetales	Corynebacteriaceae	Corynebacterium
d6_BU261	0.00129618	0.00128944	0.00448948	0.00239522	1292	Bacteria; Firmicutes; Bacilli; Lactobacillales; Carnobacteriaceae; Granulicatella	Firmicutes	Bacilli	Lactobacillales	Carnobacteriaceae	Granulicatella
d6_EJ607	0.000829944	0.0045039	0.00206101	0.00239464	1293	Bacteria; Firmicutes; Clostridia; Clostridiales; Veillonellaceae	Firmicutes	Clostridia	Clostridiales	Veillonellaceae
d6_BW659 d6_BX150 d6_CY554 d6_DX644	0.00303773	0.00230976	0.00180532	0.00238684	1294	Bacteria; Firmicutes; Bacilli; Lactobacillales; Streptococcaceae; Streptococcus	Firmicutes	Bacilli	Lactobacillales	Streptococcaceae	Streptococcus
d6_BV610 d6_BV700 d6_BV842 d6_BX160 d6_BX194 d6_BX218	0.00129618	0.00115488	0.00458557	0.0023866	1295	Bacteria; Firmicutes; Bacilli; Lactobacillales; Streptococcaceae; Streptococcus	Firmicutes	Bacilli	Lactobacillales	Streptococcaceae	Streptococcus
d6_EJ612	0.00392525	0.000577441	0.00247352	0.00238568	1296	Bacteria; Firmicutes; Clostridia; Clostridiales; Veillonellaceae	Firmicutes	Clostridia	Clostridiales	Veillonellaceae
d6_BW659 d6_BX150 d6_CY554 d6_DX644	0.00176715	0.00483083	0.00080289	0.00238544	1297	Bacteria; Firmicutes; Bacilli; Lactobacillales; Streptococcaceae; Streptococcus	Firmicutes	Bacilli	Lactobacillales	Streptococcaceae	Streptococcus
d6_DQ546	0.00086192	0.00314148	0.00322055	0.00238269	1298	Bacteria; Actinobacteria; Actinobacteria; Actinomycetales; Micrococcaceae; Rothia	Actinobacteria	Actinobacteria	Actinomycetales	Micrococcaceae	Rothia
d6_EJ680	0.000937207	0.00239722	0.0037923	0.00237483	1299	Bacteria; Firmicutes; Clostridia; Clostridiales; Veillonellaceae	Firmicutes	Clostridia	Clostridiales	Veillonellaceae
d6_DQ546	0.00077101	0.000889529	0.0053132	0.00237407	1300	Bacteria; Actinobacteria; Actinobacteria; Actinomycetales; Micrococcaceae; Rothia	Actinobacteria	Actinobacteria	Actinomycetales	Micrococcaceae	Rothia
d6_BA622 d6_BU260	0.00165989	0.00315632	0.00238314	0.0023737	1301	Bacteria; Firmicutes; Bacilli; Lactobacillales; Carnobacteriaceae; Granulicatella	Firmicutes	Bacilli	Lactobacillales	Carnobacteriaceae	Granulicatella
d6_EJ612	0.00129618	0.00378784	0.00217689	0.00237315	1302	Bacteria; Firmicutes; Clostridia; Clostridiales; Veillonellaceae	Firmicutes	Clostridia	Clostridiales	Veillonellaceae
d6_BV610 d6_BV700 d6_BV842 d6_BX160 d6_BX194 d6_BX218	0.0023284	0.00261862	0.00218652	0.00236955	1303	Bacteria; Firmicutes; Bacilli; Lactobacillales; Streptococcaceae; Streptococcus	Firmicutes	Bacilli	Lactobacillales	Streptococcaceae	Streptococcus
d6_BX155	0.00313195	0.00177906	0.00213734	0.00236912	1304	Bacteria; Firmicutes; Bacilli; Lactobacillales; Streptococcaceae; Streptococcus; cristatus	Firmicutes	Bacilli	Lactobacillales	Streptococcaceae	Streptococcus	cristatus
d6_DE107	0.00326561	0.00116922	0.00254171	0.00236539	1305	Bacteria; Firmicutes; Bacilli; Lactobacillales; Streptococcaceae; Streptococcus	Firmicutes	Bacilli	Lactobacillales	Streptococcaceae	Streptococcus
d6_BW586 d6_BW594	0.00155739	0.00353705	0.002115	0.00236405	1306	Bacteria; Firmicutes; Bacilli; Lactobacillales; Aerococcaceae; Aerococcus	Firmicutes	Bacilli	Lactobacillales	Aerococcaceae	Aerococcus
d6_BX184	0.000870777	0.00128944	0.00481288	0.00236005	1307	Bacteria; Firmicutes; Bacilli; Lactobacillales; Streptococcaceae; Streptococcus	Firmicutes	Bacilli	Lactobacillales	Streptococcaceae	Streptococcus
d6_AA085 d6_BP738 d6_BV623 d6_BV649 d6_BV650 d6_BV660 d6_BX156 d6_DE106 d6_DE263	0.00388853	0.00173232	0.001374	0.00235228	1308	Bacteria; Firmicutes; Bacilli; Lactobacillales; Streptococcaceae; Streptococcus	Firmicutes	Bacilli	Lactobacillales	Streptococcaceae	Streptococcus
d6_DS392 d6_DS395 d6_DS397 d6_DS398	0.00390206	0.00233844	0.00080289	0.00234812	1309	Bacteria; Actinobacteria; Actinobacteria; Actinomycetales; Corynebacteriaceae; Corynebacterium	Actinobacteria	Actinobacteria	Actinomycetales	Corynebacteriaceae	Corynebacterium
d6_AX576 d6_AX592 d6_AX598	0.0016492	0.00378833	0.00174216	0.00234512	1310	Bacteria; Proteobacteria; Betaproteobacteria; Neisseriales; Neisseriaceae; Neisseria	Proteobacteria	Betaproteobacteria	Neisseriales	Neisseriaceae	Neisseria
d6_AA086 d6_AA334 d6_BV109 d6_BV122 d6_BV138 d6_BV152 d6_BV608 d6_BV610 d6_BV611 d6_BV612 d6_BV614 d6_BV627 d6_BV643 d6_BV645 d6_BV646 d6_BV662 d6_BV682 d6_BV700 d6_BV748 d6_BV842 d6_BX129 d6_BX131 d6_BX160 d6_BX175 d6_BX176 d6_BX184 d6_BX189 d6_BX218 d6_	0.00155829	0.00119861	0.00415866	0.00234334	1311	Bacteria; Firmicutes; Bacilli; Lactobacillales; Streptococcaceae; Streptococcus	Firmicutes	Bacilli	Lactobacillales	Streptococcaceae	Streptococcus
d6_BA622 d6_BU260	0.00165989	0.00483083	0.000777363	0.00233965	1312	Bacteria; Firmicutes; Bacilli; Lactobacillales; Carnobacteriaceae; Granulicatella	Firmicutes	Bacilli	Lactobacillales	Carnobacteriaceae	Granulicatella
d6_CV998	0.0046568	0.000889529	0.00131544	0.00233545	1313	Bacteria; Actinobacteria; Actinobacteria; Actinomycetales; Actinomycetaceae; Actinomyces	Actinobacteria	Actinobacteria	Actinomycetales	Actinomycetaceae	Actinomyces
d6_AA086 d6_AA334 d6_BV109 d6_BV122 d6_BV138 d6_BV152 d6_BV608 d6_BV610 d6_BV611 d6_BV612 d6_BV614 d6_BV627 d6_BV643 d6_BV645 d6_BV646 d6_BV662 d6_BV677 d6_BV682 d6_BV700 d6_BV748 d6_BV842 d6_BX129 d6_BX131 d6_BX160 d6_BX175 d6_BX176 d6_BX184 d6_BX189 d6_	0.00077101	0.0028988	0.0033332	0.00231487	1314	Bacteria; Firmicutes; Bacilli; Lactobacillales; Streptococcaceae; Streptococcus	Firmicutes	Bacilli	Lactobacillales	Streptococcaceae	Streptococcus
d6_DS392 d6_DS395 d6_DS397 d6_DS398	0.00270436	0.00266859	0.00160244	0.00231329	1315	Bacteria; Actinobacteria; Actinobacteria; Actinomycetales; Corynebacteriaceae; Corynebacterium	Actinobacteria	Actinobacteria	Actinomycetales	Corynebacteriaceae	Corynebacterium
d6_BA622 d6_BU260	0.00165989	0.000577441	0.00450898	0.0023064	1316	Bacteria; Firmicutes; Bacilli; Lactobacillales; Carnobacteriaceae; Granulicatella	Firmicutes	Bacilli	Lactobacillales	Carnobacteriaceae	Granulicatella
d6_DS395	0.00231303	0.00205875	0.00251487	0.00230372	1317	Bacteria; Actinobacteria; Actinobacteria; Actinomycetales; Corynebacteriaceae; Corynebacterium	Actinobacteria	Actinobacteria	Actinomycetales	Corynebacteriaceae	Corynebacterium
d6_DS359	0.00248983	0.00177906	0.00258268	0.00230127	1318	Bacteria; Actinobacteria; Actinobacteria; Actinomycetales; Corynebacteriaceae; Corynebacterium; durum	Actinobacteria	Actinobacteria	Actinomycetales	Corynebacteriaceae	Corynebacterium	durum
d6_AA085 d6_BP738 d6_BV623 d6_BV649 d6_BV650 d6_BV660 d6_BX156 d6_DE106 d6_DE263	0.00319122	0.00261862	0.00111832	0.00229872	1319	Bacteria; Firmicutes; Bacilli; Lactobacillales; Streptococcaceae; Streptococcus	Firmicutes	Bacilli	Lactobacillales	Streptococcaceae	Streptococcus
d6_DS395	0.0016492	0.000889529	0.00420785	0.00229573	1320	Bacteria; Actinobacteria; Actinobacteria; Actinomycetales; Corynebacteriaceae; Corynebacterium	Actinobacteria	Actinobacteria	Actinomycetales	Corynebacteriaceae	Corynebacterium
d6_DS395 d6_DS397 d6_DS398	0.00077101	0.000889529	0.00507893	0.00229328	1321	Bacteria; Actinobacteria; Actinobacteria; Actinomycetales; Corynebacteriaceae; Corynebacterium	Actinobacteria	Actinobacteria	Actinomycetales	Corynebacteriaceae	Corynebacterium
d6_CB430 d6_CB438 d6_CB446 d6_CB448	0.0019859	0.00331628	0.00167397	0.00229122	1322	Bacteria; Fusobacteria; Fusobacteria; Fusobacteriales; Fusobacteriaceae; Fusobacterium	Fusobacteria	Fusobacteria	Fusobacteriales	Fusobacteriaceae	Fusobacterium
d6_CV998	0.00129618	0.00364293	0.00206101	0.00228821	1323	Bacteria; Actinobacteria; Actinobacteria; Actinomycetales; Actinomycetaceae; Actinomyces	Actinobacteria	Actinobacteria	Actinomycetales	Actinomycetaceae	Actinomyces
d6_AA086 d6_AA334 d6_BV109 d6_BV122 d6_BV138 d6_BV152 d6_BV608 d6_BV610 d6_BV611 d6_BV612 d6_BV614 d6_BV627 d6_BV643 d6_BV645 d6_BV646 d6_BV662 d6_BV682 d6_BV700 d6_BV748 d6_BV842 d6_BX129 d6_BX131 d6_BX160 d6_BX175 d6_BX176 d6_BX184 d6_BX189 d6_BX218 d6_	0.00155739	0.0014494	0.00375879	0.00228298	1324	Bacteria; Firmicutes; Bacilli; Lactobacillales; Streptococcaceae; Streptococcus	Firmicutes	Bacilli	Lactobacillales	Streptococcaceae	Streptococcus
d6_BP740 d6_BW594 d6_DN684	0.00154202	0.00233844	0.00295923	0.00227788	1325	Bacteria; Firmicutes; Bacilli; Lactobacillales; Aerococcaceae; Aerococcus	Firmicutes	Bacilli	Lactobacillales	Aerococcaceae	Aerococcus
d6_EJ612	0.000937207	0.00225195	0.00364126	0.00227766	1326	Bacteria; Firmicutes; Clostridia; Clostridiales; Veillonellaceae	Firmicutes	Clostridia	Clostridiales	Veillonellaceae
d6_DS395	0.00412898	0.000889529	0.00167397	0.00227708	1327	Bacteria; Actinobacteria; Actinobacteria; Actinomycetales; Corynebacteriaceae; Corynebacterium	Actinobacteria	Actinobacteria	Actinomycetales	Corynebacteriaceae	Corynebacterium
d6_BV623	0.00077101	0.00409741	0.00213734	0.00227449	1328	Bacteria; Firmicutes; Bacilli; Lactobacillales; Streptococcaceae; Streptococcus	Firmicutes	Bacilli	Lactobacillales	Streptococcaceae	Streptococcus
d6_BV842	0.00259235	0.00354139	0.00080289	0.00226983	1329	Bacteria; Firmicutes; Bacilli; Lactobacillales; Streptococcaceae; Streptococcus	Firmicutes	Bacilli	Lactobacillales	Streptococcaceae	Streptococcus
d6_DS395 d6_DS397 d6_DS398	0.00337368	0.00266859	0.00080289	0.00226838	1330	Bacteria; Actinobacteria; Actinobacteria; Actinomycetales; Corynebacteriaceae; Corynebacterium	Actinobacteria	Actinobacteria	Actinomycetales	Corynebacteriaceae	Corynebacterium
d6_AK821	0.00440335	0.000577441	0.00164844	0.00226603	1331	Bacteria; Bacteroidetes; Bacteroidia; Bacteroidales; Porphyromonadaceae; Porphyromonas; catoniae	Bacteroidetes	Bacteroidia	Bacteroidales	Porphyromonadaceae	Porphyromonas	catoniae
d6_AW908	0.00129618	0.00225195	0.00324623	0.00226523	1332	Bacteria; Proteobacteria; Betaproteobacteria; Neisseriales; Neisseriaceae; Neisseria; meningitidis	Proteobacteria	Betaproteobacteria	Neisseriales	Neisseriaceae	Neisseria	meningitidis
d6_EJ607 d6_EJ723	0.00099295	0.00342117	0.00249232	0.00226356	1333	Bacteria; Firmicutes; Clostridia; Clostridiales; Veillonellaceae	Firmicutes	Clostridia	Clostridiales	Veillonellaceae
d6_DS397	0.00406851	0.000889529	0.00169298	0.00226278	1334	Bacteria; Actinobacteria; Actinobacteria; Actinomycetales; Corynebacteriaceae; Corynebacterium	Actinobacteria	Actinobacteria	Actinomycetales	Corynebacteriaceae	Corynebacterium
d6_BX160	0.00154202	0.00233844	0.00291455	0.00226247	1335	Bacteria; Firmicutes; Bacilli; Lactobacillales; Streptococcaceae; Streptococcus	Firmicutes	Bacilli	Lactobacillales	Streptococcaceae	Streptococcus
d6_BU545	0.00386156	0.00225195	0.000672585	0.00226238	1336	Bacteria; Firmicutes	Firmicutes
d6_BV982	0.0023284	0.00177906	0.00263089	0.00226222	1337	Bacteria; Firmicutes; Bacilli; Lactobacillales; Streptococcaceae; Streptococcus; uberis	Firmicutes	Bacilli	Lactobacillales	Streptococcaceae	Streptococcus	uberis
d6_DK978	0.00086192	0.000889529	0.00488669	0.00225834	1338	Bacteria; Actinobacteria; Actinobacteria; Actinomycetales; Actinomycetaceae; Actinomyces	Actinobacteria	Actinobacteria	Actinomycetales	Actinomycetaceae	Actinomyces
d6_BA792 d6_BU544	0.000870777	0.00354139	0.00246349	0.0022488	1339	Bacteria; Firmicutes	Firmicutes
d6_AA085 d6_BP738 d6_BV623 d6_BV649 d6_BV650 d6_BV660 d6_BX156 d6_BX172 d6_CF034 d6_DE106 d6_DE263 d6_DF292	0.00309941	0.00233844	0.00131544	0.00224809	1340	Bacteria; Firmicutes; Bacilli; Lactobacillales; Streptococcaceae; Streptococcus	Firmicutes	Bacilli	Lactobacillales	Streptococcaceae	Streptococcus
d6_BV109 d6_BV152 d6_BV627 d6_BV700 d6_BV842 d6_CY010	0.00261233	0.00257888	0.00158025	0.00224606	1341	Bacteria; Firmicutes; Bacilli; Lactobacillales; Streptococcaceae; Streptococcus	Firmicutes	Bacilli	Lactobacillales	Streptococcaceae	Streptococcus
d6_DQ738	0.00077101	0.00116922	0.00467035	0.00223919	1342	Bacteria; Actinobacteria; Actinobacteria; Actinomycetales; Micrococcaceae; Rothia	Actinobacteria	Actinobacteria	Actinomycetales	Micrococcaceae	Rothia
d6_DS395	0.00157456	0.000889529	0.00411398	0.00223762	1343	Bacteria; Actinobacteria; Actinobacteria; Actinomycetales; Corynebacteriaceae; Corynebacterium	Actinobacteria	Actinobacteria	Actinomycetales	Corynebacteriaceae	Corynebacterium
d6_CB435 d6_CB449 d6_DF633	0.000787278	0.0014494	0.00437305	0.00222924	1344	Bacteria; Fusobacteria; Fusobacteria; Fusobacteriales; Fusobacteriaceae; Fusobacterium	Fusobacteria	Fusobacteria	Fusobacteriales	Fusobacteriaceae	Fusobacterium
d6_DS395	0.00086192	0.00444765	0.0015991	0.00222893	1345	Bacteria; Actinobacteria; Actinobacteria; Actinomycetales; Corynebacteriaceae; Corynebacterium	Actinobacteria	Actinobacteria	Actinomycetales	Corynebacteriaceae	Corynebacterium
d6_AW907 d6_AW913 d6_AW920	0.00154202	0.00261862	0.00256406	0.00222856	1346	Bacteria; Proteobacteria; Betaproteobacteria; Neisseriales; Neisseriaceae; Neisseria	Proteobacteria	Betaproteobacteria	Neisseriales	Neisseriaceae	Neisseria
d6_DS395	0.00313284	0.000889529	0.00251487	0.00222355	1347	Bacteria; Actinobacteria; Actinobacteria; Actinomycetales; Corynebacteriaceae; Corynebacterium	Actinobacteria	Actinobacteria	Actinomycetales	Corynebacteriaceae	Corynebacterium
d6_DF292	0.00099295	0.000577441	0.00493207	0.00222232	1348	Bacteria; Firmicutes; Clostridia; Clostridiales; Ruminococcaceae; Ruminococcus	Firmicutes	Clostridia	Clostridiales	Ruminococcaceae	Ruminococcus
d6_DJ402	0.00269367	0.00186688	0.00206101	0.00221892	1349	Bacteria; Proteobacteria; Gammaproteobacteria; Pasteurellales; Pasteurellaceae; Haemophilus	Proteobacteria	Gammaproteobacteria	Pasteurellales	Pasteurellaceae	Haemophilus
d6_DV325	0.00129618	0.00186688	0.00343501	0.00221082	1350	Bacteria; Bacteroidetes; Bacteroidia; Bacteroidales; Prevotellaceae; Prevotella	Bacteroidetes	Bacteroidia	Bacteroidales	Prevotellaceae	Prevotella
d6_AW917	0.00170072	0.00282939	0.00216248	0.00221022	1351	Bacteria; Proteobacteria; Betaproteobacteria; Neisseriales; Neisseriaceae; Kingella	Proteobacteria	Betaproteobacteria	Neisseriales	Neisseriaceae	Kingella
d6_BA792 d6_BU544	0.00129618	0.00493362	0.000672585	0.00221001	1352	Bacteria; Firmicutes	Firmicutes
d6_DS395	0.00478204	0.000889529	0.000821895	0.00220845	1353	Bacteria; Actinobacteria; Actinobacteria; Actinomycetales; Corynebacteriaceae; Corynebacterium	Actinobacteria	Actinobacteria	Actinomycetales	Corynebacteriaceae	Corynebacterium
d6_DQ546	0.00077101	0.000889529	0.00481966	0.00220388	1354	Bacteria; Actinobacteria; Actinobacteria; Actinomycetales; Micrococcaceae; Rothia	Actinobacteria	Actinobacteria	Actinomycetales	Micrococcaceae	Rothia
d6_AA084 d6_BV662 d6_BV666 d6_BV668 d6_BV672 d6_BV675 d6_BV677 d6_BV678 d6_BV679 d6_BV680 d6_BV682 d6_BV692 d6_BV700 d6_BV748 d6_BV749 d6_BV756 d6_BV838 d6_BV842 d6_BV850 d6_BV887 d6_BV891 d6_BV996 d6_BX125 d6_BX126 d6_BX127 d6_BX129 d6_BX131 d6_BX133 d6_	0.0023293	0.00264801	0.00167063	0.00220108	1355	Bacteria; Firmicutes; Bacilli; Lactobacillales; Streptococcaceae; Streptococcus	Firmicutes	Bacilli	Lactobacillales	Streptococcaceae	Streptococcus
d6_EJ607	0.00154202	0.00359583	0.0015991	0.00219909	1356	Bacteria; Firmicutes; Clostridia; Clostridiales; Veillonellaceae	Firmicutes	Clostridia	Clostridiales	Veillonellaceae
d6_DQ546	0.00077101	0.00177906	0.00399776	0.00219653	1357	Bacteria; Actinobacteria; Actinobacteria; Actinomycetales; Micrococcaceae; Rothia	Actinobacteria	Actinobacteria	Actinomycetales	Micrococcaceae	Rothia
d6_CY010	0.00303773	0.00244432	0.00111832	0.0021917	1358	Bacteria; Firmicutes; Bacilli; Lactobacillales; Streptococcaceae; Streptococcus	Firmicutes	Bacilli	Lactobacillales	Streptococcaceae	Streptococcus
d6_CB430 d6_CB438 d6_CB446 d6_CB448	0.00155829	0.0028988	0.00218652	0.00219094	1359	Bacteria; Fusobacteria; Fusobacteria; Fusobacteriales; Fusobacteriaceae; Fusobacterium	Fusobacteria	Fusobacteria	Fusobacteriales	Fusobacteriaceae	Fusobacterium
d6_DS395	0.00402457	0.00182209	0.000672585	0.00218518	1360	Bacteria; Actinobacteria; Actinobacteria; Actinomycetales; Corynebacteriaceae; Corynebacterium	Actinobacteria	Actinobacteria	Actinomycetales	Corynebacteriaceae	Corynebacterium
d6_DS395	0.000937207	0.00132228	0.00420954	0.0021851	1361	Bacteria; Actinobacteria; Actinobacteria; Actinomycetales; Corynebacteriaceae; Corynebacterium	Actinobacteria	Actinobacteria	Actinomycetales	Corynebacteriaceae	Corynebacterium
d6_DK978	0.00077101	0.0043482	0.00164379	0.00218213	1362	Bacteria; Actinobacteria; Actinobacteria; Actinomycetales; Actinomycetaceae; Actinomyces	Actinobacteria	Actinobacteria	Actinomycetales	Actinomycetaceae	Actinomyces
d6_AK821	0.00220167	0.00294527	0.00147214	0.00218088	1363	Bacteria; Bacteroidetes; Bacteroidia; Bacteroidales; Porphyromonadaceae; Porphyromonas; catoniae	Bacteroidetes	Bacteroidia	Bacteroidales	Porphyromonadaceae	Porphyromonas	catoniae
d6_AK821	0.00165989	0.00128944	0.00349323	0.00217711	1364	Bacteria; Bacteroidetes; Bacteroidia; Bacteroidales; Porphyromonadaceae; Porphyromonas; catoniae	Bacteroidetes	Bacteroidia	Bacteroidales	Porphyromonadaceae	Porphyromonas	catoniae
d6_EE964	0.00467217	0.000889529	0.000821895	0.00217057	1365	Bacteria; Fusobacteria; Fusobacteria; Fusobacteriales; Leptotrichiaceae; Leptotrichia	Fusobacteria	Fusobacteria	Fusobacteriales	Leptotrichiaceae	Leptotrichia
d6_CB430 d6_CB438 d6_CB446 d6_CB448	0.00086192	0.00182209	0.0037923	0.00217038	1366	Bacteria; Fusobacteria; Fusobacteria; Fusobacteriales; Fusobacteriaceae; Fusobacterium	Fusobacteria	Fusobacteria	Fusobacteriales	Fusobacteriaceae	Fusobacterium
d6_AK821	0.00099295	0.00413185	0.00158025	0.00216961	1367	Bacteria; Bacteroidetes; Bacteroidia; Bacteroidales; Porphyromonadaceae; Porphyromonas; catoniae	Bacteroidetes	Bacteroidia	Bacteroidales	Porphyromonadaceae	Porphyromonas	catoniae
d6_EJ727	0.00129618	0.00225195	0.00295426	0.00216455	1368	Bacteria; Firmicutes; Clostridia; Clostridiales; Veillonellaceae	Firmicutes	Clostridia	Clostridiales	Veillonellaceae
d6_AK821	0.00163293	0.00369011	0.00131544	0.00216189	1369	Bacteria; Bacteroidetes; Bacteroidia; Bacteroidales; Porphyromonadaceae; Porphyromonas; catoniae	Bacteroidetes	Bacteroidia	Bacteroidales	Porphyromonadaceae	Porphyromonas	catoniae
d6_BV660 d6_DE106	0.00388669	0.00116922	0.00131544	0.0021567	1370	Bacteria; Firmicutes; Bacilli; Lactobacillales; Streptococcaceae; Streptococcus	Firmicutes	Bacilli	Lactobacillales	Streptococcaceae	Streptococcus
d6_BV610 d6_BV623 d6_BX156	0.00216695	0.00115488	0.00303953	0.00215375	1371	Bacteria; Firmicutes; Bacilli; Lactobacillales; Streptococcaceae; Streptococcus	Firmicutes	Bacilli	Lactobacillales	Streptococcaceae	Streptococcus
d6_DQ176 d6_DQ441 d6_DQ621	0.00308404	0.00261862	0.000799552	0.00215185	1372	Bacteria; Actinobacteria; Actinobacteria; Actinomycetales; Micrococcaceae; Nesterenkonia	Actinobacteria	Actinobacteria	Actinomycetales	Micrococcaceae	Nesterenkonia
d6_CW008	0.0032984	0.00233893	0.000821895	0.00214667	1373	Bacteria; Actinobacteria; Actinobacteria; Actinomycetales; Actinomycetaceae; Actinomyces	Actinobacteria	Actinobacteria	Actinomycetales	Actinomycetaceae	Actinomyces
d6_DS395	0.00243648	0.00205875	0.00192121	0.00214157	1374	Bacteria; Actinobacteria; Actinobacteria; Actinomycetales; Corynebacteriaceae; Corynebacterium	Actinobacteria	Actinobacteria	Actinomycetales	Corynebacteriaceae	Corynebacterium
d6_BV748 d6_BX218	0.00129618	0.00469627	0.000687002	0.00214132	1375	Bacteria; Firmicutes; Bacilli; Lactobacillales; Streptococcaceae; Streptococcus	Firmicutes	Bacilli	Lactobacillales	Streptococcaceae	Streptococcus
d6_BV918	0.000829944	0.00257888	0.00305573	0.00214023	1376	Bacteria; Firmicutes; Bacilli; Lactobacillales; Streptococcaceae; Streptococcus	Firmicutes	Bacilli	Lactobacillales	Streptococcaceae	Streptococcus
d6_BW647 d6_BW659 d6_BW677 d6_BW681 d6_BW682 d6_DU133 d6_DU134 d6_DX644	0.00388853	0.000577441	0.0017909	0.00213763	1377	Bacteria; Firmicutes; Bacilli; Lactobacillales; Streptococcaceae; Streptococcus	Firmicutes	Bacilli	Lactobacillales	Streptococcaceae	Streptococcus
d6_AB718	0.00086192	0.000889529	0.00453615	0.00213746	1378	Bacteria; Bacteroidetes; Bacteroidia; Bacteroidales	Bacteroidetes	Bacteroidia	Bacteroidales
d6_CO890 d6_DJ408 d6_DM019	0.00259235	0.00173232	0.00204659	0.00213725	1379	Bacteria; Proteobacteria; Gammaproteobacteria; Pasteurellales; Pasteurellaceae; Haemophilus	Proteobacteria	Gammaproteobacteria	Pasteurellales	Pasteurellaceae	Haemophilus
d6_EJ612	0.00129618	0.00225195	0.00286048	0.00213221	1380	Bacteria; Firmicutes; Clostridia; Clostridiales; Veillonellaceae	Firmicutes	Clostridia	Clostridiales	Veillonellaceae
d6_AX610	0.00337448	0.00116922	0.00174216	0.00212722	1381	Bacteria; Proteobacteria; Betaproteobacteria; Neisseriales; Neisseriaceae; Neisseria	Proteobacteria	Betaproteobacteria	Neisseriales	Neisseriaceae	Neisseria
d6_BA622 d6_BU260	0.00344227	0.000577441	0.00217689	0.00211685	1382	Bacteria; Firmicutes; Bacilli; Lactobacillales; Carnobacteriaceae; Granulicatella	Firmicutes	Bacilli	Lactobacillales	Carnobacteriaceae	Granulicatella
d6_BX155 d6_BX188	0.00174155	0.00411883	0.000687002	0.00211569	1383	Bacteria; Firmicutes; Bacilli; Lactobacillales; Streptococcaceae; Streptococcus	Firmicutes	Bacilli	Lactobacillales	Streptococcaceae	Streptococcus
d6_EJ612	0.00129618	0.00225195	0.00278895	0.00210754	1384	Bacteria; Firmicutes; Clostridia; Clostridiales; Veillonellaceae	Firmicutes	Clostridia	Clostridiales	Veillonellaceae
d6_DQ546	0.00077101	0.00322846	0.002421	0.00210263	1385	Bacteria; Actinobacteria; Actinobacteria; Actinomycetales; Micrococcaceae; Rothia	Actinobacteria	Actinobacteria	Actinomycetales	Micrococcaceae	Rothia
d6_BV623	0.00174155	0.00257888	0.00201776	0.00209666	1386	Bacteria; Firmicutes; Bacilli; Lactobacillales; Streptococcaceae; Streptococcus	Firmicutes	Bacilli	Lactobacillales	Streptococcaceae	Streptococcus
d6_DV341	0.00223338	0.00350837	0.000687002	0.00209583	1387	Bacteria; Bacteroidetes; Bacteroidia; Bacteroidales; Prevotellaceae; Prevotella	Bacteroidetes	Bacteroidia	Bacteroidales	Prevotellaceae	Prevotella
d6_DQ546	0.00228913	0.00115488	0.00274801	0.00209535	1388	Bacteria; Actinobacteria; Actinobacteria; Actinomycetales; Micrococcaceae; Rothia	Actinobacteria	Actinobacteria	Actinomycetales	Micrococcaceae	Rothia
d6_CW008	0.00086192	0.0014494	0.00390978	0.00209523	1389	Bacteria; Actinobacteria; Actinobacteria; Actinomycetales; Actinomycetaceae; Actinomyces	Actinobacteria	Actinobacteria	Actinomycetales	Actinomycetaceae	Actinomyces
d6_BV801 d6_EM040	0.000870777	0.00354139	0.00201776	0.0020951	1390	Bacteria; Firmicutes; Bacilli; Lactobacillales; Streptococcaceae; Streptococcus	Firmicutes	Bacilli	Lactobacillales	Streptococcaceae	Streptococcus
d6_EJ589 d6_EJ882	0.00314911	0.00233844	0.000821895	0.00209504	1391	Bacteria; Firmicutes; Clostridia; Clostridiales; Veillonellaceae; Veillonella	Firmicutes	Clostridia	Clostridiales	Veillonellaceae	Veillonella
d6_BV842	0.00216695	0.00128944	0.00274801	0.00209499	1392	Bacteria; Firmicutes; Bacilli; Lactobacillales; Streptococcaceae; Streptococcus	Firmicutes	Bacilli	Lactobacillales	Streptococcaceae	Streptococcus
d6_BW659 d6_CY554 d6_DX644	0.00261233	0.000577441	0.00292542	0.00208878	1393	Bacteria; Firmicutes; Bacilli; Lactobacillales; Streptococcaceae; Streptococcus	Firmicutes	Bacilli	Lactobacillales	Streptococcaceae	Streptococcus
d6_AA086	0.00174155	0.0014494	0.00300467	0.00208644	1394	Bacteria; Firmicutes; Bacilli; Lactobacillales; Streptococcaceae; Streptococcus; pneumoniae	Firmicutes	Bacilli	Lactobacillales	Streptococcaceae	Streptococcus	pneumoniae
d6_DS395	0.00313284	0.00177906	0.00131544	0.00208601	1395	Bacteria; Actinobacteria; Actinobacteria; Actinomycetales; Corynebacteriaceae; Corynebacterium	Actinobacteria	Actinobacteria	Actinomycetales	Corynebacteriaceae	Corynebacterium
d6_BX150	0.00077101	0.00350766	0.002115	0.00208376	1396	Bacteria; Firmicutes; Bacilli; Lactobacillales; Streptococcaceae; Streptococcus	Firmicutes	Bacilli	Lactobacillales	Streptococcaceae	Streptococcus
d6_BX156	0.00129618	0.00373376	0.001374	0.00207951	1397	Bacteria; Firmicutes; Bacilli; Lactobacillales; Streptococcaceae; Streptococcus	Firmicutes	Bacilli	Lactobacillales	Streptococcaceae	Streptococcus
d6_BA792 d6_BU544	0.00212612	0.0014494	0.00259046	0.00207622	1398	Bacteria; Firmicutes	Firmicutes
d6_AA086	0.00129618	0.00273884	0.00221625	0.00206117	1399	Bacteria; Firmicutes; Bacilli; Lactobacillales; Streptococcaceae; Streptococcus; pneumoniae	Firmicutes	Bacilli	Lactobacillales	Streptococcaceae	Streptococcus	pneumoniae
d6_BX160	0.00187441	0.000889529	0.00327975	0.00205336	1400	Bacteria; Firmicutes; Bacilli; Lactobacillales; Streptococcaceae; Streptococcus	Firmicutes	Bacilli	Lactobacillales	Streptococcaceae	Streptococcus
d6_EJ612	0.00077101	0.000889529	0.00436008	0.0020454	1401	Bacteria; Firmicutes; Clostridia; Clostridiales; Veillonellaceae	Firmicutes	Clostridia	Clostridiales	Veillonellaceae
d6_BV610	0.0019859	0.0028872	0.00134517	0.00204467	1402	Bacteria; Firmicutes; Bacilli; Lactobacillales; Streptococcaceae; Streptococcus	Firmicutes	Bacilli	Lactobacillales	Streptococcaceae	Streptococcus
d6_DV325	0.00220167	0.00173232	0.00215137	0.00203867	1403	Bacteria; Bacteroidetes; Bacteroidia; Bacteroidales; Prevotellaceae; Prevotella	Bacteroidetes	Bacteroidia	Bacteroidales	Prevotellaceae	Prevotella
d6_DQ546	0.00129618	0.00282939	0.00206101	0.00203574	1404	Bacteria; Actinobacteria; Actinobacteria; Actinomycetales; Micrococcaceae; Rothia	Actinobacteria	Actinobacteria	Actinomycetales	Micrococcaceae	Rothia
d6_BV152	0.00086192	0.0014494	0.00373644	0.00203546	1405	Bacteria; Firmicutes; Bacilli; Lactobacillales; Streptococcaceae; Streptococcus	Firmicutes	Bacilli	Lactobacillales	Streptococcaceae	Streptococcus
d6_EJ612	0.00220167	0.00321363	0.00080289	0.00203339	1406	Bacteria; Firmicutes; Clostridia; Clostridiales; Veillonellaceae	Firmicutes	Clostridia	Clostridiales	Veillonellaceae
d6_BW659 d6_CY554 d6_DX644	0.00155829	0.00116922	0.00326974	0.0020277	1407	Bacteria; Firmicutes; Bacilli; Lactobacillales; Streptococcaceae; Streptococcus	Firmicutes	Bacilli	Lactobacillales	Streptococcaceae	Streptococcus
d6_DS436	0.00259235	0.0028872	0.000687002	0.00202684	1408	Bacteria; Actinobacteria; Actinobacteria; Actinomycetales; Actinomycetaceae; Actinomyces	Actinobacteria	Actinobacteria	Actinomycetales	Actinomycetaceae	Actinomyces
d6_DQ738	0.00129618	0.00354139	0.001374	0.0020198	1409	Bacteria; Actinobacteria; Actinobacteria; Actinomycetales; Micrococcaceae; Rothia	Actinobacteria	Actinobacteria	Actinomycetales	Micrococcaceae	Rothia
d6_CB430 d6_CB438 d6_CB446 d6_CB448	0.000937207	0.00174666	0.00334142	0.00201746	1410	Bacteria; Fusobacteria; Fusobacteria; Fusobacteriales; Fusobacteriaceae; Fusobacterium	Fusobacteria	Fusobacteria	Fusobacteriales	Fusobacteriaceae	Fusobacterium
d6_DS395	0.00335677	0.000889529	0.00169298	0.00201735	1411	Bacteria; Actinobacteria; Actinobacteria; Actinomycetales; Corynebacteriaceae; Corynebacterium	Actinobacteria	Actinobacteria	Actinomycetales	Corynebacteriaceae	Corynebacterium
d6_BV610	0.000870777	0.00225195	0.00292873	0.00200906	1412	Bacteria; Firmicutes; Bacilli; Lactobacillales; Streptococcaceae; Streptococcus	Firmicutes	Bacilli	Lactobacillales	Streptococcaceae	Streptococcus
d6_AT463	0.00172384	0.00261862	0.00174216	0.00200785	1413	Bacteria; Proteobacteria; Gammaproteobacteria; Cardiobacteriales; Cardiobacteriaceae; Cardiobacterium; valvarum	Proteobacteria	Gammaproteobacteria	Cardiobacteriales	Cardiobacteriaceae	Cardiobacterium	valvarum
d6_DW849	0.00220167	0.00173232	0.00206101	0.00200751	1414	Bacteria; Bacteroidetes; Bacteroidia; Bacteroidales; Prevotellaceae; Prevotella	Bacteroidetes	Bacteroidia	Bacteroidales	Prevotellaceae	Prevotella
d6_AW908	0.00129618	0.00225195	0.00249587	0.00200648	1415	Bacteria; Proteobacteria; Betaproteobacteria; Neisseriales; Neisseriaceae; Neisseria; meningitidis	Proteobacteria	Betaproteobacteria	Neisseriales	Neisseriaceae	Neisseria	meningitidis
d6_DJ417 d6_DL839	0.00129618	0.00186688	0.00283837	0.00200508	1416	Bacteria; Proteobacteria; Gammaproteobacteria; Pasteurellales; Pasteurellaceae; Haemophilus	Proteobacteria	Gammaproteobacteria	Pasteurellales	Pasteurellaceae	Haemophilus
d6_AX584	0.00099295	0.00342117	0.00174216	0.00200488	1417	Bacteria; Proteobacteria; Betaproteobacteria; Neisseriales; Neisseriaceae	Proteobacteria	Betaproteobacteria	Neisseriales	Neisseriaceae
d6_CB430 d6_CB438 d6_CB446 d6_CB448	0.00431684	0.000889529	0.000687002	0.00200152	1418	Bacteria; Fusobacteria; Fusobacteria; Fusobacteriales; Fusobacteriaceae; Fusobacterium	Fusobacteria	Fusobacteria	Fusobacteriales	Fusobacteriaceae	Fusobacterium
d6_DK978	0.00077101	0.00378784	0.00162145	0.00200052	1419	Bacteria; Actinobacteria; Actinobacteria; Actinomycetales; Actinomycetaceae; Actinomyces	Actinobacteria	Actinobacteria	Actinomycetales	Actinomycetaceae	Actinomyces
d6_AW946 d6_AX618	0.0021581	0.00119861	0.00256406	0.00200031	1420	Bacteria; Proteobacteria; Betaproteobacteria; Neisseriales; Neisseriaceae; Neisseria	Proteobacteria	Betaproteobacteria	Neisseriales	Neisseriaceae	Neisseria
d6_CV969 d6_CV996 d6_CW008	0.000787278	0.0028988	0.00239866	0.00199823	1421	Bacteria; Actinobacteria; Actinobacteria; Actinomycetales; Actinomycetaceae; Actinomyces	Actinobacteria	Actinobacteria	Actinomycetales	Actinomycetaceae	Actinomyces
d6_DU826	0.00311478	0.00208814	0.000799552	0.00199781	1422	Bacteria; TM7	TM7
d6_EJ236	0.000937207	0.00386832	0.001374	0.00199748	1423	Bacteria; Firmicutes; Clostridia; Clostridiales; Veillonellaceae; Selenomonas	Firmicutes	Clostridia	Clostridiales	Veillonellaceae	Selenomonas
d6_DQ168 d6_DQ543	0.00077101	0.00378833	0.0015991	0.00199297	1424	Bacteria; Actinobacteria; Actinobacteria; Actinomycetales; Micrococcaceae; Rothia	Actinobacteria	Actinobacteria	Actinomycetales	Micrococcaceae	Rothia
d6_BW659 d6_BW682 d6_CY554 d6_DX644	0.00155739	0.00233893	0.002115	0.00199221	1425	Bacteria; Firmicutes; Bacilli; Lactobacillales; Streptococcaceae; Streptococcus	Firmicutes	Bacilli	Lactobacillales	Streptococcaceae	Streptococcus
d6_CW008	0.00390206	0.00116922	0.000821895	0.00199181	1426	Bacteria; Actinobacteria; Actinobacteria; Actinomycetales; Actinomycetaceae; Actinomyces	Actinobacteria	Actinobacteria	Actinomycetales	Actinomycetaceae	Actinomyces
d6_CB430 d6_CB438 d6_CB446 d6_CB448	0.00086192	0.0038059	0.00148655	0.00199096	1427	Bacteria; Fusobacteria; Fusobacteria; Fusobacteriales; Fusobacteriaceae; Fusobacterium	Fusobacteria	Fusobacteria	Fusobacteriales	Fusobacteriaceae	Fusobacterium
d6_DS395	0.00409645	0.000889529	0.00087108	0.001989	1428	Bacteria; Actinobacteria; Actinobacteria; Actinomycetales; Corynebacteriaceae; Corynebacterium	Actinobacteria	Actinobacteria	Actinomycetales	Corynebacteriaceae	Corynebacterium
d6_CB430 d6_CB438 d6_CB446 d6_CB448	0.000829944	0.00115488	0.00388759	0.00198515	1429	Bacteria; Fusobacteria; Fusobacteria; Fusobacteriales; Fusobacteriaceae; Fusobacterium	Fusobacteria	Fusobacteria	Fusobacteriales	Fusobacteriaceae	Fusobacterium
d6_BV609 d6_BV627 d6_BV842 d6_CY010	0.00388853	0.00128944	0.000672585	0.00197297	1430	Bacteria; Firmicutes; Bacilli; Lactobacillales; Streptococcaceae; Streptococcus	Firmicutes	Bacilli	Lactobacillales	Streptococcaceae	Streptococcus
d6_DS395	0.00099295	0.000889529	0.00391061	0.00196694	1431	Bacteria; Actinobacteria; Actinobacteria; Actinomycetales; Corynebacteriaceae; Corynebacterium	Actinobacteria	Actinobacteria	Actinomycetales	Corynebacteriaceae	Corynebacterium
d6_DW849	0.00129618	0.00412954	0.000687002	0.00196544	1432	Bacteria; Bacteroidetes; Bacteroidia; Bacteroidales; Prevotellaceae; Prevotella	Bacteroidetes	Bacteroidia	Bacteroidales	Prevotellaceae	Prevotella
d6_BA792 d6_BU544	0.00182289	0.00182209	0.00223664	0.00196531	1433	Bacteria; Firmicutes	Firmicutes
d6_BA622 d6_BU260	0.00170072	0.00354139	0.00080289	0.00196237	1434	Bacteria; Firmicutes; Bacilli; Lactobacillales; Carnobacteriaceae; Granulicatella	Firmicutes	Bacilli	Lactobacillales	Carnobacteriaceae	Granulicatella
d6_DQ546	0.00129618	0.00411883	0.000687002	0.00196211	1435	Bacteria; Actinobacteria; Actinobacteria; Actinomycetales; Micrococcaceae; Rothia	Actinobacteria	Actinobacteria	Actinomycetales	Micrococcaceae	Rothia
d6_AS860	0.000787278	0.000889529	0.00409163	0.00195844	1436	Bacteria; Proteobacteria; Epsilonproteobacteria; Campylobacterales; Campylobacteraceae; Campylobacter	Proteobacteria	Epsilonproteobacteria	Campylobacterales	Campylobacteraceae	Campylobacter
d6_DS395	0.00099295	0.00182209	0.00303953	0.00195599	1437	Bacteria; Actinobacteria; Actinobacteria; Actinomycetales; Corynebacteriaceae; Corynebacterium	Actinobacteria	Actinobacteria	Actinomycetales	Corynebacteriaceae	Corynebacterium
d6_AW950 d6_AX598 d6_AX615	0.00163293	0.00350815	0.00087108	0.00195219	1438	Bacteria; Proteobacteria; Betaproteobacteria; Neisseriales; Neisseriaceae; Neisseria	Proteobacteria	Betaproteobacteria	Neisseriales	Neisseriaceae	Neisseria
d6_BV627 d6_CY010	0.00157456	0.00116922	0.00300842	0.0019432	1439	Bacteria; Firmicutes; Bacilli; Lactobacillales; Streptococcaceae; Streptococcus	Firmicutes	Bacilli	Lactobacillales	Streptococcaceae	Streptococcus
d6_BV801 d6_BV959 d6_EM040	0.00372745	0.000577441	0.001374	0.00193833	1440	Bacteria; Firmicutes; Bacilli; Lactobacillales; Streptococcaceae; Streptococcus	Firmicutes	Bacilli	Lactobacillales	Streptococcaceae	Streptococcus
d6_AX610	0.000829944	0.00264456	0.00240867	0.00193749	1441	Bacteria; Proteobacteria; Betaproteobacteria; Neisseriales; Neisseriaceae; Neisseria	Proteobacteria	Betaproteobacteria	Neisseriales	Neisseriaceae	Neisseria
d6_DS395	0.00234557	0.00266859	0.00087108	0.00193737	1442	Bacteria; Actinobacteria; Actinobacteria; Actinomycetales; Corynebacteriaceae; Corynebacterium	Actinobacteria	Actinobacteria	Actinomycetales	Corynebacteriaceae	Corynebacterium
d6_AW908	0.00129618	0.00225195	0.00227837	0.00193148	1443	Bacteria; Proteobacteria; Betaproteobacteria; Neisseriales; Neisseriaceae; Neisseria; meningitidis	Proteobacteria	Betaproteobacteria	Neisseriales	Neisseriaceae	Neisseria	meningitidis
d6_BV623	0.00259235	0.00257888	0.000687002	0.00193115	1444	Bacteria; Firmicutes; Bacilli; Lactobacillales; Streptococcaceae; Streptococcus	Firmicutes	Bacilli	Lactobacillales	Streptococcaceae	Streptococcus
d6_CQ705 d6_CS610	0.00259235	0.00257888	0.000687002	0.00193115	1445	Bacteria; Proteobacteria; Gammaproteobacteria; Vibrionales; Vibrionaceae	Proteobacteria	Gammaproteobacteria	Vibrionales	Vibrionaceae
d6_DS395	0.0039776	0.000889529	0.000821895	0.00193106	1446	Bacteria; Actinobacteria; Actinobacteria; Actinomycetales; Corynebacteriaceae; Corynebacterium	Actinobacteria	Actinobacteria	Actinomycetales	Corynebacteriaceae	Corynebacterium
d6_BV627 d6_CY010	0.00174155	0.00128944	0.00269034	0.00192841	1447	Bacteria; Firmicutes; Bacilli; Lactobacillales; Streptococcaceae; Streptococcus	Firmicutes	Bacilli	Lactobacillales	Streptococcaceae	Streptococcus
d6_DJ419	0.00186373	0.00186688	0.00204659	0.00192776	1448	Bacteria; Proteobacteria; Gammaproteobacteria; Pasteurellales; Pasteurellaceae; Haemophilus	Proteobacteria	Gammaproteobacteria	Pasteurellales	Pasteurellaceae	Haemophilus
d6_DQ546	0.000787278	0.00177906	0.00319821	0.00192643	1449	Bacteria; Actinobacteria; Actinobacteria; Actinomycetales; Micrococcaceae; Rothia	Actinobacteria	Actinobacteria	Actinomycetales	Micrococcaceae	Rothia
d6_DW160	0.00311478	0.000889529	0.00167063	0.0019262	1450	Bacteria; Bacteroidetes; Bacteroidia; Bacteroidales; Prevotellaceae; Prevotella	Bacteroidetes	Bacteroidia	Bacteroidales	Prevotellaceae	Prevotella
d6_BA622 d6_BU260	0.00129618	0.00386832	0.00080289	0.00192433	1451	Bacteria; Firmicutes; Bacilli; Lactobacillales; Carnobacteriaceae; Granulicatella	Firmicutes	Bacilli	Lactobacillales	Carnobacteriaceae	Granulicatella
d6_BA792 d6_BU544	0.00165989	0.00311153	0.00111832	0.00192365	1452	Bacteria; Firmicutes	Firmicutes
d6_BV626	0.00129618	0.00225195	0.00225284	0.00192268	1453	Bacteria; Firmicutes; Bacilli; Lactobacillales; Streptococcaceae; Streptococcus	Firmicutes	Bacilli	Lactobacillales	Streptococcaceae	Streptococcus
d6_DK978	0.00077101	0.00205875	0.00293689	0.00191751	1454	Bacteria; Actinobacteria; Actinobacteria; Actinomycetales; Actinomycetaceae; Actinomyces	Actinobacteria	Actinobacteria	Actinomycetales	Actinomycetaceae	Actinomyces
d6_DQ546	0.00077101	0.00264456	0.00239866	0.00191371	1455	Bacteria; Actinobacteria; Actinobacteria; Actinomycetales; Micrococcaceae; Rothia	Actinobacteria	Actinobacteria	Actinomycetales	Micrococcaceae	Rothia
d6_DS395	0.00392012	0.000889529	0.000821895	0.00191124	1456	Bacteria; Actinobacteria; Actinobacteria; Actinomycetales; Corynebacteriaceae; Corynebacterium	Actinobacteria	Actinobacteria	Actinomycetales	Corynebacteriaceae	Corynebacterium
d6_DS395	0.00311658	0.00177906	0.000821895	0.00191021	1457	Bacteria; Actinobacteria; Actinobacteria; Actinomycetales; Corynebacteriaceae; Corynebacterium	Actinobacteria	Actinobacteria	Actinomycetales	Corynebacteriaceae	Corynebacterium
d6_DS395	0.00311658	0.00177906	0.000821895	0.00191021	1458	Bacteria; Actinobacteria; Actinobacteria; Actinomycetales; Corynebacteriaceae; Corynebacterium	Actinobacteria	Actinobacteria	Actinomycetales	Corynebacteriaceae	Corynebacterium
d6_DJ428	0.00247914	0.00186688	0.001374	0.00190805	1459	Bacteria; Proteobacteria; Gammaproteobacteria; Pasteurellales; Pasteurellaceae; Haemophilus	Proteobacteria	Gammaproteobacteria	Pasteurellales	Pasteurellaceae	Haemophilus
d6_DQ546	0.00228913	0.00282939	0.000687002	0.00190434	1460	Bacteria; Actinobacteria; Actinobacteria; Actinomycetales; Micrococcaceae; Rothia	Actinobacteria	Actinobacteria	Actinomycetales	Micrococcaceae	Rothia
d6_DQ543	0.00086192	0.00322797	0.00174216	0.00189974	1461	Bacteria; Actinobacteria; Actinobacteria; Actinomycetales; Micrococcaceae; Rothia	Actinobacteria	Actinobacteria	Actinomycetales	Micrococcaceae	Rothia
d6_BV627 d6_CY010	0.000870777	0.00128944	0.0034677	0.0018962	1462	Bacteria; Firmicutes; Bacilli; Lactobacillales; Streptococcaceae; Streptococcus	Firmicutes	Bacilli	Lactobacillales	Streptococcaceae	Streptococcus
d6_DQ543	0.00154202	0.00350815	0.000799552	0.00189618	1463	Bacteria; Actinobacteria; Actinobacteria; Actinomycetales; Micrococcaceae; Rothia	Actinobacteria	Actinobacteria	Actinomycetales	Micrococcaceae	Rothia
d6_DJ402	0.00360528	0.000577441	0.00135959	0.00189123	1464	Bacteria; Proteobacteria; Gammaproteobacteria; Pasteurellales; Pasteurellaceae; Haemophilus	Proteobacteria	Gammaproteobacteria	Pasteurellales	Pasteurellaceae	Haemophilus
d6_BA622 d6_BU260 d6_BU268	0.000829944	0.00115488	0.00360132	0.00188643	1465	Bacteria; Firmicutes; Bacilli; Lactobacillales; Carnobacteriaceae; Granulicatella	Firmicutes	Bacilli	Lactobacillales	Carnobacteriaceae	Granulicatella
d6_BV638	0.000870777	0.00225195	0.00256827	0.00188476	1466	Bacteria; Firmicutes; Bacilli; Lactobacillales; Streptococcaceae; Streptococcus	Firmicutes	Bacilli	Lactobacillales	Streptococcaceae	Streptococcus
d6_BA622 d6_BU260	0.0035087	0.00128944	0.000777363	0.00187813	1467	Bacteria; Firmicutes; Bacilli; Lactobacillales; Carnobacteriaceae; Granulicatella	Firmicutes	Bacilli	Lactobacillales	Carnobacteriaceae	Granulicatella
d6_DW752	0.00129618	0.00230976	0.00206101	0.00187447	1468	Bacteria; Bacteroidetes; Bacteroidia; Bacteroidales; Prevotellaceae; Prevotella	Bacteroidetes	Bacteroidia	Bacteroidales	Prevotellaceae	Prevotella
d6_EJ612	0.00298804	0.00182209	0.00080289	0.00187269	1469	Bacteria; Firmicutes; Clostridia; Clostridiales; Veillonellaceae	Firmicutes	Clostridia	Clostridiales	Veillonellaceae
d6_EH413 d6_EJ570 d6_EJ585 d6_EJ589 d6_EJ591 d6_EJ612 d6_EJ734 d6_EJ882 d6_EK105	0.00099295	0.00225195	0.00240867	0.00187185	1470	Bacteria; Firmicutes; Clostridia; Clostridiales; Veillonellaceae	Firmicutes	Clostridia	Clostridiales	Veillonellaceae
d6_BV627 d6_CY010	0.00129618	0.000577441	0.00361064	0.00187121	1471	Bacteria; Firmicutes; Bacilli; Lactobacillales; Streptococcaceae; Streptococcus	Firmicutes	Bacilli	Lactobacillales	Streptococcaceae	Streptococcus
d6_EG409 d6_EJ518 d6_EJ569 d6_EJ571 d6_EJ592 d6_EJ597 d6_EJ598 d6_EJ607 d6_EJ732	0.00234557	0.00119861	0.0019894	0.0018668	1472	Bacteria; Firmicutes; Clostridia; Clostridiales; Veillonellaceae	Firmicutes	Clostridia	Clostridiales	Veillonellaceae
d6_CB445	0.000787278	0.00422162	0.000821895	0.00186505	1473	Bacteria; Fusobacteria; Fusobacteria; Fusobacteriales; Fusobacteriaceae; Fusobacterium; periodonticum	Fusobacteria	Fusobacteria	Fusobacteriales	Fusobacteriaceae	Fusobacterium	periodonticum
d6_AK821	0.000787278	0.00233844	0.00251487	0.0018644	1474	Bacteria; Bacteroidetes; Bacteroidia; Bacteroidales; Porphyromonadaceae; Porphyromonas; catoniae	Bacteroidetes	Bacteroidia	Bacteroidales	Porphyromonadaceae	Porphyromonas	catoniae
d6_AX592	0.00086192	0.0041175	0.000821895	0.00185847	1475	Bacteria; Proteobacteria; Betaproteobacteria; Neisseriales; Neisseriaceae; Neisseria	Proteobacteria	Betaproteobacteria	Neisseriales	Neisseriaceae	Neisseria
d6_BV627 d6_CY010	0.00099295	0.00411883	0.000687002	0.00185755	1476	Bacteria; Firmicutes; Bacilli; Lactobacillales; Streptococcaceae; Streptococcus	Firmicutes	Bacilli	Lactobacillales	Streptococcaceae	Streptococcus
d6_AX592	0.0024128	0.00116922	0.00192121	0.00185735	1477	Bacteria; Proteobacteria; Betaproteobacteria; Neisseriales; Neisseriaceae; Neisseria	Proteobacteria	Betaproteobacteria	Neisseriales	Neisseriaceae	Neisseria
d6_DQ546	0.00129618	0.00225195	0.00206101	0.00185653	1478	Bacteria; Actinobacteria; Actinobacteria; Actinomycetales; Micrococcaceae; Rothia	Actinobacteria	Actinobacteria	Actinomycetales	Micrococcaceae	Rothia
d6_DS395	0.0016492	0.00322797	0.000821895	0.00185389	1479	Bacteria; Actinobacteria; Actinobacteria; Actinomycetales; Corynebacteriaceae; Corynebacterium	Actinobacteria	Actinobacteria	Actinomycetales	Corynebacteriaceae	Corynebacterium
d6_DM475 d6_DN460 d6_DN488 d6_DN507 d6_DN641 d6_DP411 d6_DR779 d6_DS494	0.00077101	0.00236783	0.00246569	0.00185095	1480	Bacteria; Firmicutes; Bacilli; Lactobacillales; Lactobacillaceae; Lactobacillus	Firmicutes	Bacilli	Lactobacillales	Lactobacillaceae	Lactobacillus
d6_DS395	0.00163293	0.00322797	0.000821895	0.00184828	1481	Bacteria; Actinobacteria; Actinobacteria; Actinomycetales; Corynebacteriaceae; Corynebacterium	Actinobacteria	Actinobacteria	Actinomycetales	Corynebacteriaceae	Corynebacterium
d6_BA622 d6_BU260	0.00165989	0.00173232	0.00213695	0.00184687	1482	Bacteria; Firmicutes; Bacilli; Lactobacillales; Carnobacteriaceae; Granulicatella	Firmicutes	Bacilli	Lactobacillales	Carnobacteriaceae	Granulicatella
d6_DQ546	0.00129618	0.00373376	0.000687002	0.00184261	1483	Bacteria; Actinobacteria; Actinobacteria; Actinomycetales; Micrococcaceae; Rothia	Actinobacteria	Actinobacteria	Actinomycetales	Micrococcaceae	Rothia
d6_DQ504 d6_DQ546	0.000787278	0.000889529	0.00373644	0.00183596	1484	Bacteria; Actinobacteria; Actinobacteria; Actinomycetales; Micrococcaceae; Rothia	Actinobacteria	Actinobacteria	Actinomycetales	Micrococcaceae	Rothia
d6_BV627 d6_CY010	0.00086192	0.00406802	0.000799552	0.00183541	1485	Bacteria; Firmicutes; Bacilli; Lactobacillales; Streptococcaceae; Streptococcus	Firmicutes	Bacilli	Lactobacillales	Streptococcaceae	Streptococcus
d6_BV660 d6_DE106	0.00154202	0.00239722	0.00162145	0.00183482	1486	Bacteria; Firmicutes; Bacilli; Lactobacillales; Streptococcaceae; Streptococcus	Firmicutes	Bacilli	Lactobacillales	Streptococcaceae	Streptococcus
d6_BV801 d6_EM040	0.0035853	0.00115488	0.000687002	0.00183162	1487	Bacteria; Firmicutes; Bacilli; Lactobacillales; Streptococcaceae; Streptococcus	Firmicutes	Bacilli	Lactobacillales	Streptococcaceae	Streptococcus
d6_DS395	0.00286736	0.00182209	0.00080289	0.00183108	1488	Bacteria; Actinobacteria; Actinobacteria; Actinomycetales; Corynebacteriaceae; Corynebacterium	Actinobacteria	Actinobacteria	Actinomycetales	Corynebacteriaceae	Corynebacterium
d6_BA792 d6_BU544	0.00164179	0.00182209	0.00201776	0.00182739	1489	Bacteria; Firmicutes	Firmicutes
d6_DS395	0.00341316	0.00116922	0.000821895	0.00182323	1490	Bacteria; Actinobacteria; Actinobacteria; Actinomycetales; Corynebacteriaceae; Corynebacterium	Actinobacteria	Actinobacteria	Actinomycetales	Corynebacteriaceae	Corynebacterium
d6_BA622 d6_BU260	0.00077101	0.00119861	0.00343044	0.00182076	1491	Bacteria; Firmicutes; Bacilli; Lactobacillales; Carnobacteriaceae; Granulicatella	Firmicutes	Bacilli	Lactobacillales	Carnobacteriaceae	Granulicatella
d6_DM475 d6_DN460 d6_DN507 d6_DN641 d6_DP411 d6_DR779 d6_DS494	0.00077101	0.00116922	0.00345278	0.00181934	1492	Bacteria; Firmicutes; Bacilli; Lactobacillales; Lactobacillaceae; Lactobacillus	Firmicutes	Bacilli	Lactobacillales	Lactobacillaceae	Lactobacillus
d6_BV842	0.00155829	0.00233844	0.00160578	0.00181678	1493	Bacteria; Firmicutes; Bacilli; Lactobacillales; Streptococcaceae; Streptococcus	Firmicutes	Bacilli	Lactobacillales	Streptococcaceae	Streptococcus
d6_EH413 d6_EJ570 d6_EJ585 d6_EJ589 d6_EJ591 d6_EJ612 d6_EJ734 d6_EJ882 d6_EK105	0.00129618	0.00115488	0.00292364	0.00181352	1494	Bacteria; Firmicutes; Clostridia; Clostridiales; Veillonellaceae	Firmicutes	Clostridia	Clostridiales	Veillonellaceae
d6_AX704	0.00319122	0.00132228	0.00087108	0.00181115	1495	Bacteria; Proteobacteria; Betaproteobacteria; Burkholderiales	Proteobacteria	Betaproteobacteria	Burkholderiales
d6_DQ738	0.00231303	0.000889529	0.00213734	0.00181067	1496	Bacteria; Actinobacteria; Actinobacteria; Actinomycetales; Micrococcaceae; Rothia	Actinobacteria	Actinobacteria	Actinomycetales	Micrococcaceae	Rothia
d6_AS860	0.00129618	0.000577441	0.00343501	0.00181065	1497	Bacteria; Proteobacteria; Epsilonproteobacteria; Campylobacterales; Campylobacteraceae; Campylobacter	Proteobacteria	Epsilonproteobacteria	Campylobacterales	Campylobacteraceae	Campylobacter
d6_AX592	0.00172384	0.00116922	0.00246569	0.00180753	1498	Bacteria; Proteobacteria; Betaproteobacteria; Neisseriales; Neisseriaceae; Neisseria	Proteobacteria	Betaproteobacteria	Neisseriales	Neisseriaceae	Neisseria
d6_BV842	0.00261233	0.0014494	0.00131544	0.00180422	1499	Bacteria; Firmicutes; Bacilli; Lactobacillales; Streptococcaceae; Streptococcus	Firmicutes	Bacilli	Lactobacillales	Streptococcaceae	Streptococcus
d6_BA622 d6_BU260	0.00216695	0.00173232	0.00148989	0.0017986	1500	Bacteria; Firmicutes; Bacilli; Lactobacillales; Carnobacteriaceae; Granulicatella	Firmicutes	Bacilli	Lactobacillales	Carnobacteriaceae	Granulicatella
d6_BV850	0.000870777	0.00257888	0.00201776	0.00179639	1501	Bacteria; Firmicutes; Bacilli; Lactobacillales; Streptococcaceae; Streptococcus	Firmicutes	Bacilli	Lactobacillales	Streptococcaceae	Streptococcus
d6_BV842	0.00258576	0.0014494	0.00131544	0.00179506	1502	Bacteria; Firmicutes; Bacilli; Lactobacillales; Streptococcaceae; Streptococcus	Firmicutes	Bacilli	Lactobacillales	Streptococcaceae	Streptococcus
d6_AX703	0.00258576	0.0014494	0.00131544	0.00179506	1503	Bacteria; Proteobacteria; Betaproteobacteria; Burkholderiales; Alcaligenaceae; Derxia	Proteobacteria	Betaproteobacteria	Burkholderiales	Alcaligenaceae	Derxia
d6_EG409 d6_EJ518 d6_EJ569 d6_EJ571 d6_EJ592 d6_EJ597 d6_EJ598 d6_EJ607 d6_EJ732	0.00208345	0.000889529	0.00229278	0.00178511	1504	Bacteria; Firmicutes; Clostridia; Clostridiales; Veillonellaceae	Firmicutes	Clostridia	Clostridiales	Veillonellaceae
d6_DS395	0.0016492	0.00205875	0.00164379	0.00177444	1505	Bacteria; Actinobacteria; Actinobacteria; Actinomycetales; Corynebacteriaceae; Corynebacterium	Actinobacteria	Actinobacteria	Actinomycetales	Corynebacteriaceae	Corynebacterium
d6_BW519	0.00157456	0.00116922	0.00251487	0.00177301	1506	Bacteria; Firmicutes; Bacilli; Lactobacillales; Streptococcaceae; Streptococcus	Firmicutes	Bacilli	Lactobacillales	Streptococcaceae	Streptococcus
d6_BA792 d6_BU544	0.00165989	0.00225195	0.00144995	0.00177124	1507	Bacteria; Firmicutes	Firmicutes
d6_BA622 d6_BU260	0.00165989	0.00225195	0.00144995	0.00177124	1508	Bacteria; Firmicutes; Bacilli; Lactobacillales; Carnobacteriaceae; Granulicatella	Firmicutes	Bacilli	Lactobacillales	Carnobacteriaceae	Granulicatella
d6_DS395	0.00243648	0.00116922	0.00164379	0.00176985	1509	Bacteria; Actinobacteria; Actinobacteria; Actinomycetales; Corynebacteriaceae; Corynebacterium	Actinobacteria	Actinobacteria	Actinomycetales	Corynebacteriaceae	Corynebacterium
d6_BA622 d6_BU260	0.000787278	0.00116922	0.00329208	0.00176954	1510	Bacteria; Firmicutes; Bacilli; Lactobacillales; Carnobacteriaceae; Granulicatella	Firmicutes	Bacilli	Lactobacillales	Carnobacteriaceae	Granulicatella
d6_EJ238	0.00320659	0.00116922	0.00087108	0.00176895	1511	Bacteria; Firmicutes; Clostridia; Clostridiales; Veillonellaceae; Selenomonas	Firmicutes	Clostridia	Clostridiales	Veillonellaceae	Selenomonas
d6_BV842 d6_BX160 d6_BX218	0.000870777	0.000577441	0.00372653	0.00176448	1512	Bacteria; Firmicutes; Bacilli; Lactobacillales; Streptococcaceae; Streptococcus	Firmicutes	Bacilli	Lactobacillales	Streptococcaceae	Streptococcus
d6_BT981	0.000829944	0.00173232	0.0027241	0.00176315	1513	Bacteria; Firmicutes; Bacilli; Lactobacillales; Carnobacteriaceae; Granulicatella	Firmicutes	Bacilli	Lactobacillales	Carnobacteriaceae	Granulicatella
d6_DS395	0.00155829	0.00205875	0.00169298	0.00176005	1514	Bacteria; Actinobacteria; Actinobacteria; Actinomycetales; Corynebacteriaceae; Corynebacterium	Actinobacteria	Actinobacteria	Actinomycetales	Corynebacteriaceae	Corynebacterium
d6_CB430 d6_CB438 d6_CB446 d6_CB448	0.00187441	0.00177906	0.00162479	0.00175874	1515	Bacteria; Fusobacteria; Fusobacteria; Fusobacteriales; Fusobacteriaceae; Fusobacterium	Fusobacteria	Fusobacteria	Fusobacteriales	Fusobacteriaceae	Fusobacterium
d6_BW659 d6_CY554 d6_DX644	0.00388853	0.000577441	0.000687002	0.00175697	1516	Bacteria; Firmicutes; Bacilli; Lactobacillales; Streptococcaceae; Streptococcus	Firmicutes	Bacilli	Lactobacillales	Streptococcaceae	Streptococcus
d6_DF626	0.000937207	0.000889529	0.00334126	0.0017514	1517	Bacteria; Fusobacteria; Fusobacteria; Fusobacteriales; Fusobacteriaceae; Fusobacterium	Fusobacteria	Fusobacteria	Fusobacteriales	Fusobacteriaceae	Fusobacterium
d6_CV969 d6_CV996 d6_CW008	0.0019859	0.00128944	0.00192121	0.00174745	1518	Bacteria; Actinobacteria; Actinobacteria; Actinomycetales; Actinomycetaceae; Actinomyces	Actinobacteria	Actinobacteria	Actinomycetales	Actinomycetaceae	Actinomyces
d6_EJ612	0.00321728	0.00128944	0.000672585	0.0017415	1519	Bacteria; Firmicutes; Clostridia; Clostridiales; Veillonellaceae	Firmicutes	Clostridia	Clostridiales	Veillonellaceae
d6_DG231	0.00086192	0.000889529	0.00338595	0.00174084	1520	Bacteria; Bacteroidetes; Flavobacteria; Flavobacteriales; Flavobacteriaceae; Capnocytophaga	Bacteroidetes	Flavobacteria	Flavobacteriales	Flavobacteriaceae	Capnocytophaga
d6_DQ738	0.00234467	0.00119861	0.00162145	0.00173961	1521	Bacteria; Actinobacteria; Actinobacteria; Actinomycetales; Micrococcaceae; Rothia	Actinobacteria	Actinobacteria	Actinomycetales	Micrococcaceae	Rothia
d6_CB430 d6_CB438 d6_CB446 d6_CB448	0.000787278	0.00182209	0.00261324	0.00173807	1522	Bacteria; Fusobacteria; Fusobacteria; Fusobacteriales; Fusobacteriaceae; Fusobacterium	Fusobacteria	Fusobacteria	Fusobacteriales	Fusobacteriaceae	Fusobacterium
d6_BW659 d6_CY554 d6_DX644	0.00099295	0.00373376	0.000687002	0.00173805	1523	Bacteria; Firmicutes; Bacilli; Lactobacillales; Streptococcaceae; Streptococcus	Firmicutes	Bacilli	Lactobacillales	Streptococcaceae	Streptococcus
d6_AW913 d6_AX586	0.00154202	0.0014494	0.00218652	0.00173552	1524	Bacteria; Proteobacteria; Betaproteobacteria; Neisseriales; Neisseriaceae	Proteobacteria	Betaproteobacteria	Neisseriales	Neisseriaceae
d6_BW659 d6_CY554 d6_DX644	0.000870777	0.00386832	0.000672585	0.00173271	1525	Bacteria; Firmicutes; Bacilli; Lactobacillales; Streptococcaceae; Streptococcus	Firmicutes	Bacilli	Lactobacillales	Streptococcaceae	Streptococcus
d6_DQ543	0.00077101	0.00294828	0.0015991	0.00173226	1526	Bacteria; Actinobacteria; Actinobacteria; Actinomycetales; Micrococcaceae; Rothia	Actinobacteria	Actinobacteria	Actinomycetales	Micrococcaceae	Rothia
d6_BW659 d6_CY554 d6_DX644	0.00077101	0.00116922	0.00319821	0.00173156	1527	Bacteria; Firmicutes; Bacilli; Lactobacillales; Streptococcaceae; Streptococcus	Firmicutes	Bacilli	Lactobacillales	Streptococcaceae	Streptococcus
d6_CW004	0.000829944	0.000889529	0.00339016	0.00173127	1528	Bacteria; Actinobacteria; Actinobacteria; Actinomycetales; Actinomycetaceae; Actinomyces	Actinobacteria	Actinobacteria	Actinomycetales	Actinomycetaceae	Actinomyces
d6_CU152	0.00258576	0.00177906	0.000821895	0.00172718	1529	Bacteria; Actinobacteria; Actinobacteria; Actinomycetales; Propionibacteriaceae; Propionibacterium; propionicum	Actinobacteria	Actinobacteria	Actinomycetales	Propionibacteriaceae	Propionibacterium	propionicum
d6_DV325 d6_DV341 d6_DW334 d6_DY072	0.00129618	0.00186688	0.00203217	0.00172708	1530	Bacteria; Bacteroidetes; Bacteroidia; Bacteroidales; Prevotellaceae; Prevotella	Bacteroidetes	Bacteroidia	Bacteroidales	Prevotellaceae	Prevotella
d6_BW653 d6_BW659 d6_CY554 d6_DX644	0.00077101	0.00233844	0.002115	0.0017209	1531	Bacteria; Firmicutes; Bacilli; Lactobacillales; Streptococcaceae; Streptococcus	Firmicutes	Bacilli	Lactobacillales	Streptococcaceae	Streptococcus
d6_BA622 d6_BT981 d6_BU146 d6_BU260	0.00154202	0.00236783	0.00131544	0.00172018	1532	Bacteria; Firmicutes; Bacilli; Lactobacillales; Carnobacteriaceae; Granulicatella	Firmicutes	Bacilli	Lactobacillales	Carnobacteriaceae	Granulicatella
d6_BW659 d6_CY554 d6_DX644	0.00259235	0.00186688	0.000687002	0.00171019	1533	Bacteria; Firmicutes; Bacilli; Lactobacillales; Streptococcaceae; Streptococcus	Firmicutes	Bacilli	Lactobacillales	Streptococcaceae	Streptococcus
d6_CW008	0.00077101	0.000889529	0.00336695	0.00170294	1534	Bacteria; Actinobacteria; Actinobacteria; Actinomycetales; Actinomycetaceae; Actinomyces	Actinobacteria	Actinobacteria	Actinomycetales	Actinomycetaceae	Actinomyces
d6_DJ427	0.00165989	0.000577441	0.00274801	0.00169917	1535	Bacteria; Proteobacteria; Gammaproteobacteria; Pasteurellales; Pasteurellaceae; Haemophilus	Proteobacteria	Gammaproteobacteria	Pasteurellales	Pasteurellaceae	Haemophilus
d6_DQ546	0.000829944	0.00225195	0.00206101	0.00169576	1536	Bacteria; Actinobacteria; Actinobacteria; Actinomycetales; Micrococcaceae; Rothia	Actinobacteria	Actinobacteria	Actinomycetales	Micrococcaceae	Rothia
d6_DW752	0.00129618	0.00173232	0.00206101	0.00169527	1537	Bacteria; Bacteroidetes; Bacteroidia; Bacteroidales; Prevotellaceae; Prevotella	Bacteroidetes	Bacteroidia	Bacteroidales	Prevotellaceae	Prevotella
d6_BU162	0.00099295	0.00282939	0.001374	0.00169428	1538	Bacteria; Firmicutes; Bacilli; Lactobacillales	Firmicutes	Bacilli	Lactobacillales
d6_DQ546	0.00129618	0.00248805	0.001374	0.00169291	1539	Bacteria; Actinobacteria; Actinobacteria; Actinomycetales; Micrococcaceae; Rothia	Actinobacteria	Actinobacteria	Actinomycetales	Micrococcaceae	Rothia
d6_BU160 d6_BU161 d6_BU263 d6_CS462	0.000870777	0.00282939	0.00147548	0.00168714	1540	Bacteria; Firmicutes; Bacilli; Lactobacillales	Firmicutes	Bacilli	Lactobacillales
d6_DS395	0.00244717	0.000889529	0.00164379	0.00168674	1541	Bacteria; Actinobacteria; Actinobacteria; Actinomycetales; Corynebacteriaceae; Corynebacterium	Actinobacteria	Actinobacteria	Actinomycetales	Corynebacteriaceae	Corynebacterium
d6_BW658	0.000829944	0.00128944	0.0028999	0.00168632	1542	Bacteria; Firmicutes; Bacilli; Lactobacillales; Streptococcaceae; Streptococcus	Firmicutes	Bacilli	Lactobacillales	Streptococcaceae	Streptococcus
d6_AX610	0.00086192	0.00350766	0.00087108	0.00168617	1543	Bacteria; Proteobacteria; Betaproteobacteria; Neisseriales; Neisseriaceae; Neisseria	Proteobacteria	Betaproteobacteria	Neisseriales	Neisseriaceae	Neisseria
d6_DS395	0.000787278	0.000889529	0.00328758	0.00168118	1544	Bacteria; Actinobacteria; Actinobacteria; Actinomycetales; Corynebacteriaceae; Corynebacterium	Actinobacteria	Actinobacteria	Actinomycetales	Corynebacteriaceae	Corynebacterium
d6_EJ612	0.000937207	0.000577441	0.00340442	0.00167632	1545	Bacteria; Firmicutes; Clostridia; Clostridiales; Veillonellaceae	Firmicutes	Clostridia	Clostridiales	Veillonellaceae
d6_CB430 d6_CB438 d6_CB446 d6_CB448	0.00238823	0.00177906	0.00087108	0.00167602	1546	Bacteria; Fusobacteria; Fusobacteria; Fusobacteriales; Fusobacteriaceae; Fusobacterium	Fusobacteria	Fusobacteria	Fusobacteriales	Fusobacteriaceae	Fusobacterium
d6_BW659 d6_CY554 d6_DX644	0.00261233	0.00173232	0.000687002	0.00167532	1547	Bacteria; Firmicutes; Bacilli; Lactobacillales; Streptococcaceae; Streptococcus	Firmicutes	Bacilli	Lactobacillales	Streptococcaceae	Streptococcus
d6_EE963	0.00236183	0.000889529	0.00169298	0.00167427	1548	Bacteria; Fusobacteria; Fusobacteria; Fusobacteriales; Leptotrichiaceae; Leptotrichia	Fusobacteria	Fusobacteria	Fusobacteriales	Leptotrichiaceae	Leptotrichia
d6_CV999 d6_CW862	0.00077101	0.00177906	0.00246569	0.00166822	1549	Bacteria; Actinobacteria; Actinobacteria; Actinomycetales; Actinomycetaceae; Actinomyces	Actinobacteria	Actinobacteria	Actinomycetales	Actinomycetaceae	Actinomyces
d6_BY932	0.00271679	0.000889529	0.00131544	0.00166649	1550	Bacteria; Bacteroidetes; Flavobacteria; Flavobacteriales; Cryomorphaceae; Owenweeksia	Bacteroidetes	Flavobacteria	Flavobacteriales	Cryomorphaceae	Owenweeksia
d6_BX155	0.00077101	0.00116922	0.00300842	0.00166611	1551	Bacteria; Firmicutes; Bacilli; Lactobacillales; Streptococcaceae; Streptococcus; cristatus	Firmicutes	Bacilli	Lactobacillales	Streptococcaceae	Streptococcus	cristatus
d6_AA086	0.00086192	0.00205875	0.002115	0.00166545	1552	Bacteria; Firmicutes; Bacilli; Lactobacillales; Streptococcaceae; Streptococcus; pneumoniae	Firmicutes	Bacilli	Lactobacillales	Streptococcaceae	Streptococcus	pneumoniae
d6_BW659 d6_CY554 d6_DX644	0.000787278	0.00116922	0.00298608	0.00166402	1553	Bacteria; Firmicutes; Bacilli; Lactobacillales; Streptococcaceae; Streptococcus	Firmicutes	Bacilli	Lactobacillales	Streptococcaceae	Streptococcus
d6_BA622 d6_BU260	0.00129618	0.000577441	0.00300467	0.00166226	1554	Bacteria; Firmicutes; Bacilli; Lactobacillales; Carnobacteriaceae; Granulicatella	Firmicutes	Bacilli	Lactobacillales	Carnobacteriaceae	Granulicatella
d6_CV969 d6_CV996	0.000787278	0.00261862	0.00167063	0.00166023	1555	Bacteria; Actinobacteria; Actinobacteria; Actinomycetales; Actinomycetaceae; Actinomyces	Actinobacteria	Actinobacteria	Actinomycetales	Actinomycetaceae	Actinomyces
d6_DW753	0.000870777	0.00282939	0.001374	0.00165215	1556	Bacteria; Bacteroidetes; Bacteroidia; Bacteroidales; Prevotellaceae; Prevotella	Bacteroidetes	Bacteroidia	Bacteroidales	Prevotellaceae	Prevotella
d6_DS395	0.00154202	0.00177906	0.00164379	0.00165068	1557	Bacteria; Actinobacteria; Actinobacteria; Actinomycetales; Corynebacteriaceae; Corynebacterium	Actinobacteria	Actinobacteria	Actinomycetales	Corynebacteriaceae	Corynebacterium
d6_BK263 d6_BU166	0.00077101	0.00119861	0.00293689	0.00165057	1558	Bacteria; Firmicutes; Bacilli; Lactobacillales	Firmicutes	Bacilli	Lactobacillales
d6_DS395	0.00286736	0.000889529	0.00111832	0.00165043	1559	Bacteria; Actinobacteria; Actinobacteria; Actinomycetales; Corynebacteriaceae; Corynebacterium	Actinobacteria	Actinobacteria	Actinomycetales	Corynebacteriaceae	Corynebacterium
d6_BX156	0.00099295	0.00257888	0.00146437	0.00164769	1560	Bacteria; Firmicutes; Bacilli; Lactobacillales; Streptococcaceae; Streptococcus	Firmicutes	Bacilli	Lactobacillales	Streptococcaceae	Streptococcus
d6_AX598 d6_AX609	0.00086192	0.00266859	0.0015089	0.00164571	1561	Bacteria; Proteobacteria; Betaproteobacteria; Neisseriales; Neisseriaceae; Neisseria	Proteobacteria	Betaproteobacteria	Neisseriales	Neisseriaceae	Neisseria
d6_BX155	0.00077101	0.000889529	0.00319852	0.00164486	1562	Bacteria; Firmicutes; Bacilli; Lactobacillales; Streptococcaceae; Streptococcus; cristatus	Firmicutes	Bacilli	Lactobacillales	Streptococcaceae	Streptococcus	cristatus
d6_DQ546	0.00077101	0.000889529	0.00319821	0.00164476	1563	Bacteria; Actinobacteria; Actinobacteria; Actinomycetales; Micrococcaceae; Rothia	Actinobacteria	Actinobacteria	Actinomycetales	Micrococcaceae	Rothia
d6_BX160	0.000787278	0.00116922	0.00291455	0.00163935	1564	Bacteria; Firmicutes; Bacilli; Lactobacillales; Streptococcaceae; Streptococcus	Firmicutes	Bacilli	Lactobacillales	Streptococcaceae	Streptococcus
d6_BW659 d6_CY554 d6_DX644	0.00129618	0.00230976	0.001374	0.00163757	1565	Bacteria; Firmicutes; Bacilli; Lactobacillales; Streptococcaceae; Streptococcus	Firmicutes	Bacilli	Lactobacillales	Streptococcaceae	Streptococcus
d6_AA086	0.00077101	0.00116922	0.00291455	0.00163374	1566	Bacteria; Firmicutes; Bacilli; Lactobacillales; Streptococcaceae; Streptococcus; pneumoniae	Firmicutes	Bacilli	Lactobacillales	Streptococcaceae	Streptococcus	pneumoniae
d6_CV998 d6_CW008	0.00309941	0.000889529	0.00080289	0.00162168	1567	Bacteria; Actinobacteria; Actinobacteria; Actinomycetales; Actinomycetaceae; Actinomyces	Actinobacteria	Actinobacteria	Actinomycetales	Actinomycetaceae	Actinomyces
d6_BX160	0.000870777	0.00186688	0.00214806	0.00162036	1568	Bacteria; Firmicutes; Bacilli; Lactobacillales; Streptococcaceae; Streptococcus	Firmicutes	Bacilli	Lactobacillales	Streptococcaceae	Streptococcus
d6_DP468	0.00270436	0.00132228	0.00080289	0.00161976	1569	Bacteria; Actinobacteria; Actinobacteria; Actinomycetales; Corynebacteriaceae; Corynebacterium; aquilae	Actinobacteria	Actinobacteria	Actinomycetales	Corynebacteriaceae	Corynebacterium	aquilae
d6_EG409	0.00077101	0.00282939	0.001374	0.00161775	1570	Bacteria; Firmicutes; Clostridia; Clostridiales; Veillonellaceae	Firmicutes	Clostridia	Clostridiales	Veillonellaceae
d6_BV668 d6_DE110 d6_DQ221 d6_DQ738	0.00077101	0.0014494	0.00261324	0.0016168	1571	Bacteria
d6_BA792 d6_BU544	0.000787278	0.000577441	0.00336293	0.00161031	1572	Bacteria; Firmicutes	Firmicutes
d6_BX160	0.00154202	0.0024915	0.00087108	0.00160533	1573	Bacteria; Firmicutes; Bacilli; Lactobacillales; Streptococcaceae; Streptococcus	Firmicutes	Bacilli	Lactobacillales	Streptococcaceae	Streptococcus
d6_DF626	0.00086192	0.00177906	0.00218652	0.00160331	1574	Bacteria; Fusobacteria; Fusobacteria; Fusobacteriales; Fusobacteriaceae; Fusobacterium	Fusobacteria	Fusobacteria	Fusobacteriales	Fusobacteriaceae	Fusobacterium
d6_CW000 d6_CW010	0.0016492	0.0014494	0.00169298	0.00160229	1575	Bacteria; Actinobacteria; Actinobacteria; Actinomycetales; Actinomycetaceae; Actinomyces	Actinobacteria	Actinobacteria	Actinomycetales	Actinomycetaceae	Actinomyces
d6_AI258 d6_CL416	0.00187441	0.00230976	0.000687002	0.00160007	1576	Bacteria; Proteobacteria; Gammaproteobacteria; Alteromonadales; Alteromonadaceae; Marinobacterium	Proteobacteria	Gammaproteobacteria	Alteromonadales	Alteromonadaceae	Marinobacterium
d6_CN733	0.000870777	0.00340683	0.000687002	0.00159446	1577	Bacteria; Proteobacteria; Gammaproteobacteria; Enterobacteriales; Enterobacteriaceae; Enterobacter	Proteobacteria	Gammaproteobacteria	Enterobacteriales	Enterobacteriaceae	Enterobacter
d6_CV969 d6_CV996 d6_CW008	0.00249485	0.0014494	0.000821895	0.00159352	1578	Bacteria; Actinobacteria; Actinobacteria; Actinomycetales; Actinomycetaceae; Actinomyces	Actinobacteria	Actinobacteria	Actinomycetales	Actinomycetaceae	Actinomyces
d6_AX615	0.00077101	0.00233844	0.00174216	0.00159233	1579	Bacteria; Proteobacteria; Betaproteobacteria; Neisseriales; Neisseriaceae; Neisseria	Proteobacteria	Betaproteobacteria	Neisseriales	Neisseriaceae	Neisseria
d6_BX156 d6_BX161	0.00259235	0.000577441	0.00148989	0.00158688	1580	Bacteria; Firmicutes; Bacilli; Lactobacillales; Streptococcaceae; Streptococcus	Firmicutes	Bacilli	Lactobacillales	Streptococcaceae	Streptococcus
d6_CW008	0.00273633	0.00116922	0.000799552	0.00158213	1581	Bacteria; Actinobacteria; Actinobacteria; Actinomycetales; Actinomycetaceae; Actinomyces	Actinobacteria	Actinobacteria	Actinomycetales	Actinomycetaceae	Actinomyces
d6_DS436	0.0016492	0.000889529	0.00213734	0.00158176	1582	Bacteria; Actinobacteria; Actinobacteria; Actinomycetales; Actinomycetaceae; Actinomyces	Actinobacteria	Actinobacteria	Actinomycetales	Actinomycetaceae	Actinomyces
d6_BX160	0.000787278	0.0014494	0.00249253	0.00158078	1583	Bacteria; Firmicutes; Bacilli; Lactobacillales; Streptococcaceae; Streptococcus	Firmicutes	Bacilli	Lactobacillales	Streptococcaceae	Streptococcus
d6_AM608 d6_AX600	0.00155829	0.0014494	0.00169298	0.00157094	1584	Bacteria; Proteobacteria; Betaproteobacteria; Neisseriales; Neisseriaceae; Neisseria	Proteobacteria	Betaproteobacteria	Neisseriales	Neisseriaceae	Neisseria
d6_BA622 d6_BU260	0.000787278	0.000889529	0.00295923	0.00156796	1585	Bacteria; Firmicutes; Bacilli; Lactobacillales; Carnobacteriaceae; Granulicatella	Firmicutes	Bacilli	Lactobacillales	Carnobacteriaceae	Granulicatella
d6_DM475 d6_DN460 d6_DN467 d6_DN488 d6_DN507 d6_DN641 d6_DP411 d6_DR779 d6_DS494	0.00077101	0.00236783	0.00164379	0.00156753	1586	Bacteria; Firmicutes; Bacilli; Lactobacillales; Lactobacillaceae; Lactobacillus	Firmicutes	Bacilli	Lactobacillales	Lactobacillaceae	Lactobacillus
d6_BA622 d6_BU260	0.00154202	0.0014494	0.00169298	0.00156533	1587	Bacteria; Firmicutes; Bacilli; Lactobacillales; Carnobacteriaceae; Granulicatella	Firmicutes	Bacilli	Lactobacillales	Carnobacteriaceae	Granulicatella
d6_DS395	0.000787278	0.00233844	0.00162479	0.00155747	1588	Bacteria; Actinobacteria; Actinobacteria; Actinomycetales; Corynebacteriaceae; Corynebacterium	Actinobacteria	Actinobacteria	Actinomycetales	Corynebacteriaceae	Corynebacterium
d6_AX579 d6_AX582	0.00258576	0.00116922	0.00087108	0.00155488	1589	Bacteria; Proteobacteria; Betaproteobacteria; Neisseriales; Neisseriaceae	Proteobacteria	Betaproteobacteria	Neisseriales	Neisseriaceae
d6_DS398	0.00157456	0.00233844	0.000821895	0.00155209	1590	Bacteria; Actinobacteria; Actinobacteria; Actinomycetales; Corynebacteriaceae; Corynebacterium	Actinobacteria	Actinobacteria	Actinomycetales	Corynebacteriaceae	Corynebacterium
d6_BX150	0.000787278	0.00233844	0.0015991	0.00154861	1591	Bacteria; Firmicutes; Bacilli; Lactobacillales; Streptococcaceae; Streptococcus	Firmicutes	Bacilli	Lactobacillales	Streptococcaceae	Streptococcus
d6_BA622 d6_BU260	0.00170072	0.000577441	0.00226726	0.00154747	1592	Bacteria; Firmicutes; Bacilli; Lactobacillales; Carnobacteriaceae; Granulicatella	Firmicutes	Bacilli	Lactobacillales	Carnobacteriaceae	Granulicatella
d6_BA792 d6_BU544	0.000829944	0.00182209	0.00201776	0.00154744	1593	Bacteria; Firmicutes	Firmicutes
d6_BX156	0.00259235	0.000577441	0.001374	0.00154691	1594	Bacteria; Firmicutes; Bacilli; Lactobacillales; Streptococcaceae; Streptococcus	Firmicutes	Bacilli	Lactobacillales	Streptococcaceae	Streptococcus
d6_AJ054	0.00259235	0.000577441	0.001374	0.00154691	1595	Bacteria; Firmicutes; Clostridia; Clostridiales; Lachnospiraceae	Firmicutes	Clostridia	Clostridiales	Lachnospiraceae
d6_BX160	0.00216695	0.000577441	0.0017909	0.00154398	1596	Bacteria; Firmicutes; Bacilli; Lactobacillales; Streptococcaceae; Streptococcus	Firmicutes	Bacilli	Lactobacillales	Streptococcaceae	Streptococcus
d6_BX164 d6_DQ168 d6_DQ543	0.00155829	0.000889529	0.002115	0.00154271	1597	Bacteria; Actinobacteria; Actinobacteria; Actinomycetales; Micrococcaceae; Rothia	Actinobacteria	Actinobacteria	Actinomycetales	Micrococcaceae	Rothia
d6_BW659 d6_BX150 d6_BX196 d6_BX197 d6_CY554 d6_DX644	0.00154202	0.00233844	0.000821895	0.00154087	1598	Bacteria; Firmicutes; Bacilli; Lactobacillales; Streptococcaceae; Streptococcus	Firmicutes	Bacilli	Lactobacillales	Streptococcaceae	Streptococcus
d6_EJ589 d6_EJ612	0.000829944	0.00116922	0.00258268	0.00153963	1599	Bacteria; Firmicutes; Clostridia; Clostridiales; Veillonellaceae	Firmicutes	Clostridia	Clostridiales	Veillonellaceae
d6_BX160	0.00155829	0.00233893	0.000799552	0.00153892	1600	Bacteria; Firmicutes; Bacilli; Lactobacillales; Streptococcaceae; Streptococcus	Firmicutes	Bacilli	Lactobacillales	Streptococcaceae	Streptococcus
d6_CB446	0.00234557	0.000889529	0.00131544	0.00153848	1601	Bacteria; Fusobacteria; Fusobacteria; Fusobacteriales; Fusobacteriaceae; Fusobacterium	Fusobacteria	Fusobacteria	Fusobacteriales	Fusobacteriaceae	Fusobacterium
d6_DS397	0.000787278	0.00116922	0.00261324	0.00153545	1602	Bacteria; Actinobacteria; Actinobacteria; Actinomycetales; Corynebacteriaceae; Corynebacterium	Actinobacteria	Actinobacteria	Actinomycetales	Corynebacteriaceae	Corynebacterium
d6_DK966	0.0023293	0.000889529	0.00131544	0.00153287	1603	Bacteria; Actinobacteria; Actinobacteria; Actinomycetales; Actinomycetaceae; Actinomyces	Actinobacteria	Actinobacteria	Actinomycetales	Actinomycetaceae	Actinomyces
d6_DW809	0.000870777	0.00244432	0.001374	0.00153264	1604	Bacteria; Bacteroidetes; Bacteroidia; Bacteroidales; Prevotellaceae; Prevotella	Bacteroidetes	Bacteroidia	Bacteroidales	Prevotellaceae	Prevotella
d6_DG233	0.00176715	0.00116922	0.00159926	0.00152369	1605	Bacteria; Bacteroidetes; Flavobacteria; Flavobacteriales; Flavobacteriaceae; Capnocytophaga	Bacteroidetes	Flavobacteria	Flavobacteriales	Flavobacteriaceae	Capnocytophaga
d6_BX156	0.00077101	0.0014494	0.00234322	0.00152369	1606	Bacteria; Firmicutes; Bacilli; Lactobacillales; Streptococcaceae; Streptococcus	Firmicutes	Bacilli	Lactobacillales	Streptococcaceae	Streptococcus
d6_BX160	0.000870777	0.0014494	0.00222731	0.00151812	1607	Bacteria; Firmicutes; Bacilli; Lactobacillales; Streptococcaceae; Streptococcus	Firmicutes	Bacilli	Lactobacillales	Streptococcaceae	Streptococcus
d6_DS359 d6_DS361	0.00172384	0.00205875	0.000821895	0.00151676	1608	Bacteria; Actinobacteria; Actinobacteria; Actinomycetales; Corynebacteriaceae; Corynebacterium	Actinobacteria	Actinobacteria	Actinomycetales	Corynebacteriaceae	Corynebacterium
d6_DS361	0.000829944	0.00116922	0.00251487	0.00151625	1609	Bacteria; Actinobacteria; Actinobacteria; Actinomycetales; Corynebacteriaceae; Corynebacterium	Actinobacteria	Actinobacteria	Actinomycetales	Corynebacteriaceae	Corynebacterium
d6_DG224	0.00251112	0.00116922	0.000821895	0.00151218	1610	Bacteria; Bacteroidetes; Flavobacteria; Flavobacteriales; Flavobacteriaceae; Capnocytophaga	Bacteroidetes	Flavobacteria	Flavobacteriales	Flavobacteriaceae	Capnocytophaga
d6_CW862	0.00163293	0.00116922	0.00169298	0.00150973	1611	Bacteria; Actinobacteria; Actinobacteria; Actinomycetales; Actinomycetaceae; Actinomyces	Actinobacteria	Actinobacteria	Actinomycetales	Actinomycetaceae	Actinomyces
d6_DK965	0.00129618	0.00186688	0.001374	0.00150013	1612	Bacteria; Actinobacteria; Actinobacteria; Actinomycetales; Actinomycetaceae; Actinomyces	Actinobacteria	Actinobacteria	Actinomycetales	Actinomycetaceae	Actinomyces
d6_DK966	0.00129618	0.00186688	0.001374	0.00150013	1613	Bacteria; Actinobacteria; Actinobacteria; Actinomycetales; Actinomycetaceae; Actinomyces	Actinobacteria	Actinobacteria	Actinomycetales	Actinomycetaceae	Actinomyces
d6_DS397	0.00161722	0.000889529	0.00192121	0.00149621	1614	Bacteria; Actinobacteria; Actinobacteria; Actinomycetales; Corynebacteriaceae; Corynebacterium	Actinobacteria	Actinobacteria	Actinomycetales	Corynebacteriaceae	Corynebacterium
d6_BA622 d6_BU260	0.00165989	0.00173232	0.00111832	0.00149562	1615	Bacteria; Firmicutes; Bacilli; Lactobacillales; Carnobacteriaceae; Granulicatella	Firmicutes	Bacilli	Lactobacillales	Carnobacteriaceae	Granulicatella
d6_DS359 d6_DS361	0.00270117	0.000889529	0.000821895	0.00149091	1616	Bacteria; Actinobacteria; Actinobacteria; Actinomycetales; Corynebacteriaceae; Corynebacterium	Actinobacteria	Actinobacteria	Actinomycetales	Corynebacteriaceae	Corynebacterium
d6_BV918	0.00259235	0.00115488	0.000687002	0.00148922	1617	Bacteria; Firmicutes; Bacilli; Lactobacillales; Streptococcaceae; Streptococcus	Firmicutes	Bacilli	Lactobacillales	Streptococcaceae	Streptococcus
d6_BU162	0.00086192	0.00205875	0.0015991	0.00148755	1618	Bacteria; Firmicutes; Bacilli; Lactobacillales	Firmicutes	Bacilli	Lactobacillales
d6_DU630	0.000937207	0.000577441	0.00283837	0.00148113	1619	Bacteria; Fusobacteria; Fusobacteria; Fusobacteriales; Leptotrichiaceae; Leptotrichia	Fusobacteria	Fusobacteria	Fusobacteriales	Leptotrichiaceae	Leptotrichia
d6_AX593	0.00154202	0.00116922	0.00169298	0.00147838	1620	Bacteria; Proteobacteria; Betaproteobacteria; Neisseriales; Neisseriaceae; Neisseria	Proteobacteria	Betaproteobacteria	Neisseriales	Neisseriaceae	Neisseria
d6_DQ738	0.00163293	0.00205875	0.000799552	0.00147771	1621	Bacteria; Actinobacteria; Actinobacteria; Actinomycetales; Micrococcaceae; Rothia	Actinobacteria	Actinobacteria	Actinomycetales	Micrococcaceae	Rothia
d6_DK967	0.00154202	0.00205875	0.00087108	0.00147103	1622	Bacteria; Actinobacteria; Actinobacteria; Actinomycetales; Actinomycetaceae; Actinomyces	Actinobacteria	Actinobacteria	Actinomycetales	Actinomycetaceae	Actinomyces
d6_BA622 d6_BU260 d6_BU261	0.00182289	0.000577441	0.00192121	0.00147028	1623	Bacteria; Firmicutes; Bacilli; Lactobacillales; Carnobacteriaceae; Granulicatella	Firmicutes	Bacilli	Lactobacillales	Carnobacteriaceae	Granulicatella
d6_BV918	0.000870777	0.00128944	0.00222731	0.00146848	1624	Bacteria; Firmicutes; Bacilli; Lactobacillales; Streptococcaceae; Streptococcus	Firmicutes	Bacilli	Lactobacillales	Streptococcaceae	Streptococcus
d6_CB446	0.000787278	0.00202684	0.00164379	0.00146732	1625	Bacteria; Fusobacteria; Fusobacteria; Fusobacteriales; Fusobacteriaceae; Fusobacterium	Fusobacteria	Fusobacteria	Fusobacteriales	Fusobacteriaceae	Fusobacterium
d6_DU902 d6_DV312 d6_DV325 d6_DV341 d6_DW767 d6_DW793	0.00129618	0.00173232	0.001374	0.00145837	1626	Bacteria; Bacteroidetes; Bacteroidia; Bacteroidales; Prevotellaceae; Prevotella	Bacteroidetes	Bacteroidia	Bacteroidales	Prevotellaceae	Prevotella
d6_AW905	0.00129618	0.000577441	0.00240867	0.00145674	1627	Bacteria; Proteobacteria; Betaproteobacteria; Neisseriales; Neisseriaceae; Kingella; kingae	Proteobacteria	Betaproteobacteria	Neisseriales	Neisseriaceae	Kingella	kingae
d6_DS361	0.00234557	0.00116922	0.000821895	0.00145509	1628	Bacteria; Actinobacteria; Actinobacteria; Actinomycetales; Corynebacteriaceae; Corynebacterium	Actinobacteria	Actinobacteria	Actinomycetales	Corynebacteriaceae	Corynebacterium
d6_BX156 d6_BX189 d6_BX218 d6_BX480 d6_DE263	0.00165805	0.00116922	0.0015089	0.00145491	1629	Bacteria; Firmicutes; Bacilli; Lactobacillales; Streptococcaceae; Streptococcus	Firmicutes	Bacilli	Lactobacillales	Streptococcaceae	Streptococcus
d6_BX156	0.00155829	0.00205875	0.000799552	0.00145197	1630	Bacteria; Firmicutes; Bacilli; Lactobacillales; Streptococcaceae; Streptococcus	Firmicutes	Bacilli	Lactobacillales	Streptococcaceae	Streptococcus
d6_CB446	0.00086192	0.00177906	0.00174216	0.00145008	1631	Bacteria; Fusobacteria; Fusobacteria; Fusobacteriales; Fusobacteriaceae; Fusobacterium	Fusobacteria	Fusobacteria	Fusobacteriales	Fusobacteriaceae	Fusobacterium
d6_EJ607	0.00129618	0.00230976	0.000821895	0.00144719	1632	Bacteria; Firmicutes; Clostridia; Clostridiales; Veillonellaceae	Firmicutes	Clostridia	Clostridiales	Veillonellaceae
d6_AK821	0.00172384	0.000889529	0.00164379	0.00143731	1633	Bacteria; Bacteroidetes; Bacteroidia; Bacteroidales; Porphyromonadaceae; Porphyromonas; catoniae	Bacteroidetes	Bacteroidia	Bacteroidales	Porphyromonadaceae	Porphyromonas	catoniae
d6_DS395 d6_DS398	0.00247914	0.000889529	0.00087108	0.00143131	1634	Bacteria; Actinobacteria; Actinobacteria; Actinomycetales; Corynebacteriaceae; Corynebacterium	Actinobacteria	Actinobacteria	Actinomycetales	Corynebacteriaceae	Corynebacterium
d6_EJ637	0.00077101	0.00116922	0.00231179	0.0014259	1635	Bacteria; Firmicutes; Clostridia; Clostridiales; Veillonellaceae	Firmicutes	Clostridia	Clostridiales	Veillonellaceae
d6_AB722	0.00223338	0.000577441	0.001374	0.00142313	1636	Bacteria; Bacteroidetes; Bacteroidia; Bacteroidales	Bacteroidetes	Bacteroidia	Bacteroidales
d6_AM501 d6_BA646 d6_CE616	0.00129618	0.000577441	0.00229278	0.00141678	1637	Bacteria; Firmicutes; Clostridia; Clostridiales; Veillonellaceae	Firmicutes	Clostridia	Clostridiales	Veillonellaceae
d6_DK966	0.00086192	0.000889529	0.002421	0.0014081	1638	Bacteria; Actinobacteria; Actinobacteria; Actinomycetales; Actinomycetaceae; Actinomyces	Actinobacteria	Actinobacteria	Actinomycetales	Actinomycetaceae	Actinomyces
d6_DN684	0.000787278	0.000889529	0.00246569	0.00139777	1639	Bacteria; Firmicutes; Bacilli; Lactobacillales; Lactobacillaceae; Lactobacillus	Firmicutes	Bacilli	Lactobacillales	Lactobacillaceae	Lactobacillus
d6_DK966	0.00157456	0.00177906	0.00087108	0.00139544	1640	Bacteria; Actinobacteria; Actinobacteria; Actinomycetales; Actinomycetaceae; Actinomyces	Actinobacteria	Actinobacteria	Actinomycetales	Actinomycetaceae	Actinomyces
d6_DF626	0.00236183	0.000889529	0.00087108	0.00139086	1641	Bacteria; Fusobacteria; Fusobacteria; Fusobacteriales; Fusobacteriaceae; Fusobacterium	Fusobacteria	Fusobacteria	Fusobacteriales	Fusobacteriaceae	Fusobacterium
d6_BA622 d6_BU260	0.00129618	0.000577441	0.00217689	0.00137682	1642	Bacteria; Firmicutes; Bacilli; Lactobacillales; Carnobacteriaceae; Granulicatella	Firmicutes	Bacilli	Lactobacillales	Carnobacteriaceae	Granulicatella
d6_DQ738	0.000787278	0.000889529	0.00239866	0.00137466	1643	Bacteria; Actinobacteria; Actinobacteria; Actinomycetales; Micrococcaceae; Rothia	Actinobacteria	Actinobacteria	Actinomycetales	Micrococcaceae	Rothia
d6_DQ546	0.00077101	0.00177906	0.0015991	0.0013694	1644	Bacteria; Actinobacteria; Actinobacteria; Actinomycetales; Micrococcaceae; Rothia	Actinobacteria	Actinobacteria	Actinomycetales	Micrococcaceae	Rothia
d6_BV918	0.000870777	0.00115488	0.00206101	0.00136937	1645	Bacteria; Firmicutes; Bacilli; Lactobacillales; Streptococcaceae; Streptococcus	Firmicutes	Bacilli	Lactobacillales	Streptococcaceae	Streptococcus
d6_DQ546	0.00077101	0.000889529	0.00239866	0.00136905	1646	Bacteria; Actinobacteria; Actinobacteria; Actinomycetales; Micrococcaceae; Rothia	Actinobacteria	Actinobacteria	Actinomycetales	Micrococcaceae	Rothia
d6_BV636 d6_BX127 d6_BX129 d6_BX131 d6_BX132 d6_BX133 d6_BX134 d6_BX135 d6_BX136 d6_BX156 d6_BX160 d6_BX162 d6_BX166 d6_BX167 d6_BX168 d6_BX172 d6_BX174 d6_BX175 d6_BX176 d6_BX180 d6_BX184 d6_BX185 d6_BX189 d6_BX190 d6_BX191 d6_BX194 d6_BX218 d6_BX479 d6_	0.00129618	0.000577441	0.00214806	0.00136687	1647	Bacteria; Firmicutes; Bacilli; Lactobacillales; Streptococcaceae; Streptococcus	Firmicutes	Bacilli	Lactobacillales	Streptococcaceae	Streptococcus
d6_DQ168 d6_DQ543	0.00155829	0.00177906	0.000799552	0.00136517	1648	Bacteria; Actinobacteria; Actinobacteria; Actinomycetales; Micrococcaceae; Rothia	Actinobacteria	Actinobacteria	Actinomycetales	Micrococcaceae	Rothia
d6_CS610	0.00212612	0.00115488	0.000777363	0.00135961	1649	Bacteria; Proteobacteria; Gammaproteobacteria; Vibrionales; Vibrionaceae; Salinivibrio	Proteobacteria	Gammaproteobacteria	Vibrionales	Vibrionaceae	Salinivibrio
d6_BA622 d6_BU260	0.000829944	0.00186688	0.00135959	0.00133439	1650	Bacteria; Firmicutes; Bacilli; Lactobacillales; Carnobacteriaceae; Granulicatella	Firmicutes	Bacilli	Lactobacillales	Carnobacteriaceae	Granulicatella
d6_BA622 d6_BU260	0.00182289	0.000577441	0.00148989	0.00132155	1651	Bacteria; Firmicutes; Bacilli; Lactobacillales; Carnobacteriaceae; Granulicatella	Firmicutes	Bacilli	Lactobacillales	Carnobacteriaceae	Granulicatella
d6_AK821	0.00234557	0.000889529	0.000672585	0.0013168	1652	Bacteria; Bacteroidetes; Bacteroidia; Bacteroidales; Porphyromonadaceae; Porphyromonas; catoniae	Bacteroidetes	Bacteroidia	Bacteroidales	Porphyromonadaceae	Porphyromonas	catoniae
d6_CB446	0.0019859	0.00115488	0.000777363	0.00131126	1653	Bacteria; Fusobacteria; Fusobacteria; Fusobacteriales; Fusobacteriaceae; Fusobacterium	Fusobacteria	Fusobacteria	Fusobacteriales	Fusobacteriaceae	Fusobacterium
d6_AA084 d6_BV678 d6_BV679 d6_BV680 d6_BV682 d6_BV692 d6_BV700 d6_BV748 d6_BV749 d6_BV756 d6_BV838 d6_BV842 d6_BV850 d6_BV887 d6_BV891 d6_BV996 d6_BX125 d6_BX126 d6_BX127 d6_BX129 d6_BX131 d6_BX133 d6_BX134 d6_BX136 d6_BX160 d6_BX166 d6_BX167 d6_BX175 d6_	0.00129618	0.00115488	0.001374	0.00127916	1654	Bacteria; Firmicutes; Bacilli; Lactobacillales; Streptococcaceae; Streptococcus	Firmicutes	Bacilli	Lactobacillales	Streptococcaceae	Streptococcus
d6_AW232 d6_AW234 d6_AW471	0.00248983	0.000577441	0.000687002	0.00127467	1655	Bacteria; Proteobacteria; Betaproteobacteria; Burkholderiales; Comamonadaceae	Proteobacteria	Betaproteobacteria	Burkholderiales	Comamonadaceae
d6_AW905	0.00129618	0.00115488	0.00135959	0.00127419	1656	Bacteria; Proteobacteria; Betaproteobacteria; Neisseriales; Neisseriaceae; Kingella; kingae	Proteobacteria	Betaproteobacteria	Neisseriales	Neisseriaceae	Kingella	kingae
d6_CB446	0.00234557	0.000577441	0.000821895	0.00127143	1657	Bacteria; Fusobacteria; Fusobacteria; Fusobacteriales; Fusobacteriaceae; Fusobacterium	Fusobacteria	Fusobacteria	Fusobacteriales	Fusobacteriaceae	Fusobacterium
d6_BA622 d6_BU260	0.00129618	0.00173232	0.000777363	0.00125263	1658	Bacteria; Firmicutes; Bacilli; Lactobacillales; Carnobacteriaceae; Granulicatella	Firmicutes	Bacilli	Lactobacillales	Carnobacteriaceae	Granulicatella
d6_BA622 d6_BU260	0.00165989	0.00115488	0.000672585	0.00116271	1659	Bacteria; Firmicutes; Bacilli; Lactobacillales; Carnobacteriaceae; Granulicatella	Firmicutes	Bacilli	Lactobacillales	Carnobacteriaceae	Granulicatella
d6_BA622 d6_BU260	0.000829944	0.00115488	0.00135959	0.00111342	1660	Bacteria; Firmicutes; Bacilli; Lactobacillales; Carnobacteriaceae; Granulicatella	Firmicutes	Bacilli	Lactobacillales	Carnobacteriaceae	Granulicatella
