# Supplementary material for: Defining the healthy "core microbiome" of oral microbial communities
Source: BMC Microbiol. 2009 Dec 15;9:259. doi: 10.1186/1471-2180-9-259 (PMC2805672; doi:10.1186/1471-2180-9-259)
Supplement: Additional file 6 — Full list and absolute abundance of higher taxa per individual sampling site. This is an Excel file listing all 112 higher taxa (genera or more inclusive taxa when sequences could not be confidently classified to the genus level) and their abundance in 29 samples from three individuals: S1, S2 and S3. Data were not normalized. [file 1471-2180-9-259-S6.XLS]

## Sheet: Additional file 6
Additional file 6 – Full list and absolute abundance of higher taxa per individual sampling site
This is an Excel file listing all 112 higher taxa (genera or more inclusive taxa when sequences could not be confidently classified to the genus level) and their abundance in 29 samples from three individuals: S1, S2 and S3. Data were not normalized.
		S1										S2									S3
Rank	Taxonomy	B_incisor	L_incisor	Appr_incisor	B_molar	L_molar	Appr_molar	Palate	Cheek	Tongue	Saliva	B_incisor	L_incisor	Appr_incisor	L_molar	Appr_molar	Palate	Cheek	Tongue	Saliva	B_incisor	L_incisor	Appr_incisor	B_molar	L_molar	Appr_molar	Palate	Cheek	Tongue	Saliva
Class	Actinobacteria; Actinobacteria	0	2	57	0	3	78	0	0	0	13	1	1	1	0	6	0	0	0	6	4	11	54	23	2	27	46	22	7	6
Order	Actinobacteria; Actinobacteria; Acidimicrobiales	0	0	1	0	0	0	3	0	0	13	0	0	2	1	0	1	1	0	0	0	0	0	0	0	0	0	1	0	1
Order	Actinobacteria; Actinobacteria; Actinomycetales	4	572	11	49	17	83	89	0	3	5	1	1	0	0	51	2	0	11	6	0	140	0	22	277	0	5	3	9	66
Genus	Actinobacteria; Actinobacteria; Actinomycetales; Actinomycetaceae; Actinobaculum	32	6	71	210	508	1337	1041	3	0	5	0	3	0	0	125	0	0	0	1	0	2	0	8	28	19	7	2	0	0
Genus	Actinobacteria; Actinobacteria; Actinomycetales; Actinomycetaceae; Actinomyces	1454	993	426	1221	766	526	295	24	432	776	1095	996	382	115	548	1075	702	1375	884	2055	648	653	665	686	88	150	140	476	416
Family	Actinobacteria; Actinobacteria; Actinomycetales; Brevibacteriaceae	0	0	0	0	0	0	0	0	0	24	0	0	0	0	0	0	0	0	0	0	0	0	0	0	0	0	0	0	10
Genus	Actinobacteria; Actinobacteria; Actinomycetales; Corynebacteriaceae; Corynebacterium	2470	1640	1740	1416	3670	353	2094	2	1	132	73	2456	84	51	990	8	21	2	30	1434	1917	1689	331	2579	131	140	138	9	376
Genus	Actinobacteria; Actinobacteria; Actinomycetales; Dermabacteraceae; Brachybacterium	0	0	0	0	0	0	0	0	0	0	0	0	0	0	0	0	0	0	0	0	4	0	4	7	0	0	0	0	0
Genus	Actinobacteria; Actinobacteria; Actinomycetales; Dermacoccaceae; Dermacoccus	0	0	0	0	0	0	0	0	0	0	0	0	0	0	0	0	0	0	0	0	5	0	0	0	0	0	0	0	0
Genus	Actinobacteria; Actinobacteria; Actinomycetales; Dermatophilaceae; Dermatophilus	0	0	0	0	0	0	0	0	0	0	0	0	0	0	0	0	0	0	0	0	5	0	0	1	0	0	0	0	0
Family	Actinobacteria; Actinobacteria; Actinomycetales; Micrococcaceae	0	2	0	0	0	0	0	0	4	0	0	0	0	5	0	0	0	0	0	0	0	1	1	0	1	1	0	0	0
Genus	Actinobacteria; Actinobacteria; Actinomycetales; Micrococcaceae; Rothia	175	215	8	524	259	13	62	38	517	196	442	1959	1448	920	345	468	315	1413	516	292	481	253	5326	530	609	1221	384	1414	555
Family	Actinobacteria; Actinobacteria; Actinomycetales; Propionibacteriaceae	1	7	15	1	4	5	2	0	0	0	0	105	0	0	13	0	0	0	0	0	146	0	4	17	6	7	6	0	33
Genus	Actinobacteria; Actinobacteria; Actinomycetales; Propionibacteriaceae; Propionibacterium	0	0	0	0	0	0	0	0	0	8	0	0	0	0	17	0	2	0	0	0	72	0	5	27	1	0	0	0	3
Family	Actinobacteria; Actinobacteria; Bifidobacteriales; Bifidobacteriaceae	0	0	0	0	0	6	0	0	0	8	0	0	6	0	0	0	0	0	0	20	1	4	0	0	1	0	0	0	10
Genus	Actinobacteria; Actinobacteria; Bifidobacteriales; Bifidobacteriaceae; Bifidobacterium	0	0	4	0	0	0	0	0	0	0	0	0	1	0	0	0	0	0	0	0	0	0	0	0	0	0	0	0	6
Genus	Actinobacteria; Actinobacteria; Bifidobacteriales; Bifidobacteriaceae; Parascardovia	0	0	0	0	0	0	0	0	0	0	0	0	0	0	0	0	0	0	0	0	0	0	0	0	0	0	0	0	7
Family	Actinobacteria; Actinobacteria; Coriobacteriales; Coriobacteriaceae	0	0	0	0	0	0	0	0	0	0	0	0	0	0	0	0	0	0	0	7	0	0	0	0	0	0	0	0	0
Genus	Actinobacteria; Actinobacteria; Coriobacteriales; Coriobacteriaceae; Atopobium	0	0	9	0	0	2	1	0	4	10	0	1	6	0	1	37	28	40	21	0	1	29	5	0	2	7	8	37	14
Domain	Bacteria	28	29	5	20	22	4	13	3	14	0	10	19	14	3	7	16	1	42	18	17	95	30	59	35	18	44	14	42	1
Phylum	Bacteroidetes	0	9	0	1	4	9	1	0	0	0	0	0	0	0	0	0	0	0	0	0	7	0	7	12	8	0	0	0	0
Order	Bacteroidetes; Bacteroidia; Bacteroidales	1872	59	253	91	21	11	40	82	35	26	1	23	4	6	21	42	75	274	166	4	97	19	50	81	36	56	17	126	14
Genus	Bacteroidetes; Bacteroidia; Bacteroidales; Porphyromonadaceae; Porphyromonas	149	376	361	521	201	24	446	43	55	306	0	400	59	88	119	36	40	99	78	1	702	430	263	1333	325	256	202	50	250
Genus	Bacteroidetes; Bacteroidia; Bacteroidales; Prevotellaceae; Prevotella	227	463	1091	47	195	204	105	27	385	122	2	69	365	2	38	397	320	2649	807	13	373	416	227	59	366	413	205	2642	54
Genus	Bacteroidetes; Flavobacteria; Flavobacteriales; Cryomorphaceae; Owenweeksia	0	2	0	0	0	0	1	0	0	0	0	1	0	0	0	0	0	0	0	0	0	0	0	0	1	0	0	0	0
Family	Bacteroidetes; Flavobacteria; Flavobacteriales; Flavobacteriaceae	23	49	53	61	36	0	18	6	1	0	0	2	0	2	6	0	4	2	0	1	18	15	29	46	16	17	4	21	3
Genus	Bacteroidetes; Flavobacteria; Flavobacteriales; Flavobacteriaceae; Capnocytophaga	103	948	859	983	1276	62	575	2	2	2	40	460	4	40	244	3	6	7	6	18	856	517	385	619	545	391	24	9	61
Genus	Bacteroidetes; Flavobacteria; Flavobacteriales; Flavobacteriaceae; Riemerella	0	0	0	3	1	0	0	0	0	0	0	0	0	0	0	0	0	0	0	0	0	0	1	0	0	0	0	0	0
Order	Bacteroidetes; Sphingobacteria; Sphingobacteriales	0	0	0	0	0	0	0	0	0	5	0	0	0	0	0	0	3	0	0	0	0	0	0	0	0	0	5	0	0
Genus	Bacteroidetes; Sphingobacteria; Sphingobacteriales; Cytophagaceae; Sporocytophaga	0	1	0	1	2	0	0	0	0	0	0	0	0	0	0	0	0	0	0	0	0	0	0	1	2	0	0	0	0
Phylum	Cyanobacteria	1	0	1	0	0	0	1	3	0	7	0	0	8	0	0	0	3	0	0	0	0	0	0	0	0	0	2	0	2
Phylum	Firmicutes	263	24	25	115	45	60	56	147	202	75	48	61	70	22	29	94	165	123	27	359	147	137	264	407	382	1023	2718	229	99
Genus	Firmicutes; Bacilli; Bacillales; Staphylococcaceae; Gemella	0	0	0	0	0	0	0	0	0	0	9	0	0	0	0	0	0	0	0	0	0	1	3	0	26	9	0	1	0
Genus	Firmicutes; Bacilli; Bacillales; Staphylococcaceae; Staphylococcus	0	0	0	0	0	0	0	0	0	0	23	0	0	0	0	0	0	0	0	0	0	0	0	0	0	0	0	0	0
Order	Firmicutes; Bacilli; Lactobacillales	16	7	3	19	12	3	4	15	17	0	10	10	11	3	31	26	4	65	51	29	5	34	35	48	66	23	16	34	0
Genus	Firmicutes; Bacilli; Lactobacillales; Aerococcaceae; Abiotrophia	0	1	0	2	0	0	0	5	0	0	6	6	3	142	17	1	7	0	2	3	7	8	7	0	2	2	6	0	9
Genus	Firmicutes; Bacilli; Lactobacillales; Aerococcaceae; Aerococcus	5	0	0	0	0	1	0	0	0	0	2	6	0	0	2	0	0	10	2	0	1	4	12	4	7	1	0	13	0
Genus	Firmicutes; Bacilli; Lactobacillales; Carnobacteriaceae; Granulicatella	494	20	26	134	47	45	96	131	297	96	62	68	62	113	479	307	237	572	317	328	219	512	386	581	389	415	204	613	163
Genus	Firmicutes; Bacilli; Lactobacillales; Enterococcaceae; Enterococcus	0	0	0	0	0	0	0	0	0	0	0	0	0	0	0	0	0	0	0	0	0	0	0	2	9	0	0	0	0
Genus	Firmicutes; Bacilli; Lactobacillales; Lactobacillaceae; Lactobacillus	29	1	0	9	3	1	5	2	8	0	7	1	5	2	20	37	2	62	57	33	8	31	26	30	56	19	9	39	0
Genus	Firmicutes; Bacilli; Lactobacillales; Streptococcaceae; Streptococcus	777	407	318	2155	1415	588	1752	10563	1295	1067	2963	814	917	1010	1770	3985	2345	3806	4113	2173	923	2693	2441	1372	1480	5405	9065	2841	1135
Order	Firmicutes; Clostridia; Clostridiales	0	22	68	4	1	51	4	4	1	0	0	8	5	2	3	5	0	6	3	0	8	0	1	0	9	14	8	16	0
Genus	Firmicutes; Clostridia; Clostridiales; Eubacteriaceae; Anaerovorax	1	11	27	0	20	9	7	0	8	5	0	0	2	0	2	30	8	22	6	0	8	0	10	3	7	8	7	0	0
Genus	Firmicutes; Clostridia; Clostridiales; Eubacteriaceae; Mogibacterium	0	0	1	0	0	0	1	0	2	8	0	1	1	0	0	7	1	5	4	0	0	0	0	0	0	0	0	2	0
Family	Firmicutes; Clostridia; Clostridiales; Lachnospiraceae	4	89	175	27	26	75	39	0	16	8	0	44	4	1	18	34	18	105	26	1	85	121	22	88	34	32	3	213	8
Genus	Firmicutes; Clostridia; Clostridiales; Lachnospiraceae; Catonella	0	1	17	0	2	0	0	0	2	1	0	0	0	0	0	10	4	13	5	0	3	0	0	0	0	1	0	5	0
Genus	Firmicutes; Clostridia; Clostridiales; Lachnospiraceae; Moryella	0	0	1	0	1	1	0	0	84	41	0	0	5	1	0	49	29	75	17	0	0	12	0	0	3	18	4	80	1
Genus	Firmicutes; Clostridia; Clostridiales; Lachnospiraceae; Oribacterium	0	2	37	1	11	93	2	0	35	58	0	0	11	0	5	26	32	84	16	0	1	0	2	4	7	11	10	136	2
Genus	Firmicutes; Clostridia; Clostridiales; Lachnospiraceae; Shuttleworthia	0	0	9	0	0	0	0	0	0	0	0	0	1	0	0	0	0	0	0	0	0	0	0	0	0	3	0	0	0
Genus	Firmicutes; Clostridia; Clostridiales; Peptococcaceae; Peptococcus	0	0	0	0	2	10	0	0	0	0	0	0	0	0	0	0	0	0	0	0	0	0	0	0	0	0	0	0	0
Genus	Firmicutes; Clostridia; Clostridiales; Peptostreptococcaceae; Filifactor	0	0	0	0	0	0	0	0	0	0	0	0	0	0	0	0	0	0	0	0	10	0	3	0	10	9	1	0	0
Genus	Firmicutes; Clostridia; Clostridiales; Peptostreptococcaceae; Parvimonas	10	101	13	17	6	2	33	0	0	0	0	6	16	0	0	1	0	0	0	4	32	14	20	2	84	51	21	14	0
Genus	Firmicutes; Clostridia; Clostridiales; Peptostreptococcaceae; Peptostreptococcus	0	0	0	0	0	0	0	0	0	1	0	0	3	0	0	23	12	42	6	0	0	0	0	0	0	2	3	49	8
Family	Firmicutes; Clostridia; Clostridiales; Ruminococcaceae	2	0	4	20	14	0	5	1	0	0	2	6	6	0	4	2	2	5	7	16	6	19	6	12	24	16	11	13	0
Genus	Firmicutes; Clostridia; Clostridiales; Ruminococcaceae; Ruminococcus	0	0	0	0	0	0	0	0	0	0	0	0	0	0	0	0	0	0	0	4	0	0	0	0	0	0	2	0	0
Family	Firmicutes; Clostridia; Clostridiales; Syntrophomonadaceae	0	3	17	0	2	4	0	0	0	0	0	0	0	0	0	0	0	0	0	0	3	0	4	0	5	2	0	0	1
Family	Firmicutes; Clostridia; Clostridiales; Veillonellaceae	291	73	348	151	79	202	91	20	523	289	127	233	564	14	264	249	224	943	397	1119	282	1664	301	578	471	537	349	2781	391
Genus	Firmicutes; Clostridia; Clostridiales; Veillonellaceae; Acidaminococcus	2	0	0	0	0	0	0	0	0	0	0	0	4	0	4	0	1	26	2	11	3	8	5	11	1	2	2	27	0
Genus	Firmicutes; Clostridia; Clostridiales; Veillonellaceae; Dialister	0	1	0	0	2	4	0	0	0	0	0	0	0	0	0	0	0	0	0	0	0	0	0	0	0	0	0	0	0
Genus	Firmicutes; Clostridia; Clostridiales; Veillonellaceae; Mitsuokella	0	0	33	0	0	49	0	0	0	0	0	0	0	0	0	0	0	0	0	0	0	3	0	0	0	1	0	1	0
Genus	Firmicutes; Clostridia; Clostridiales; Veillonellaceae; Selenomonas	8	47	475	21	5	274	15	0	0	55	1	5	3	0	19	9	2	12	20	9	52	227	20	41	124	107	11	5	5
Genus	Firmicutes; Clostridia; Clostridiales; Veillonellaceae; Veillonella	5	0	5	10	12	1	0	1	23	0	2	3	19	1	8	7	0	54	28	55	3	63	7	20	8	36	14	61	0
Family	Firmicutes; Erysipelotrichi; Erysipelotrichales; Erysipelotrichaceae	0	2	38	0	3	18	0	0	13	9	0	1	17	0	0	21	21	9	12	0	1	6	1	1	2	9	2	59	2
Genus	Firmicutes; Erysipelotrichi; Erysipelotrichales; Erysipelotrichaceae; Bulleidia	0	0	2	0	2	0	0	0	0	0	0	0	3	0	0	0	0	0	0	0	1	0	0	0	2	3	1	0	0
Genus	Fusobacteria; Fusobacteria; Fusobacteriales; Fusobacteriaceae; Fusobacterium	451	777	649	367	810	397	266	34	272	49	55	830	8	19	81	61	100	451	30	48	701	186	428	401	541	524	148	360	57
Genus	Fusobacteria; Fusobacteria; Fusobacteriales; Leptotrichiaceae; Leptotrichia	607	274	834	278	593	322	310	5	63	19	50	461	20	21	111	113	91	321	35	0	69	18	25	86	60	56	5	143	12
Phylum	Proteobacteria	0	5	0	0	0	0	1	0	0	0	0	2	0	33	2	0	1	0	0	0	1	0	0	2	0	2	0	0	0
Order	Proteobacteria; Alphaproteobacteria; Rhizobiales	0	0	0	0	0	0	0	0	0	2	3	0	3	0	2	0	0	0	0	0	0	0	0	0	0	1	2	0	1
Genus	Proteobacteria; Alphaproteobacteria; Rhizobiales; Bradyrhizobiaceae; Bosea	0	0	0	0	0	0	0	0	0	3	0	0	0	0	0	1	0	0	0	0	0	0	0	0	0	0	1	0	1
Genus	Proteobacteria; Alphaproteobacteria; Rhizobiales; Bradyrhizobiaceae; Bradyrhizobium	0	0	0	0	0	0	0	2	0	5	0	0	3	0	0	0	0	0	0	0	0	0	0	0	0	1	1	0	0
Genus	Proteobacteria; Alphaproteobacteria; Rhizobiales; Hyphomicrobiaceae; Hyphomicrobium	0	0	0	0	0	0	2	2	0	5	0	0	4	0	0	0	0	0	0	0	0	0	0	0	0	0	1	0	0
Genus	Proteobacteria; Alphaproteobacteria; Rhizobiales; Methylocystaceae; Methylocystis	0	0	0	0	0	4	0	0	0	11	1	0	4	1	1	2	0	0	0	0	0	0	0	0	0	0	4	0	0
Genus	Proteobacteria; Alphaproteobacteria; Rhizobiales; Phyllobacteriaceae; Mesorhizobium	0	0	0	0	0	0	0	1	0	14	0	0	16	0	0	1	2	0	0	0	0	0	0	0	0	1	5	0	3
Class	Proteobacteria; Betaproteobacteria	1	4	0	0	4	0	1	1	0	0	0	3	5	0	2	0	0	0	0	0	0	1	0	2	0	0	3	0	0
Order	Proteobacteria; Betaproteobacteria; Burkholderiales	25	22	0	699	2	0	2	4	0	2	1	60	55	337	49	3	5	1	5	0	12	1	1	1	0	1	0	0	22
Genus	Proteobacteria; Betaproteobacteria; Burkholderiales; Alcaligenaceae; Derxia	57	198	6	48	48	1	9	0	2	10	57	47	37	26	69	0	10	0	1	7	46	43	3	16	6	5	0	1	6
Genus	Proteobacteria; Betaproteobacteria; Burkholderiales; Burkholderiaceae; Ralstonia	0	0	0	0	0	0	0	1	0	0	2	0	4	0	0	0	0	0	0	0	0	0	4	0	0	0	1	0	0
Family	Proteobacteria; Betaproteobacteria; Burkholderiales; Comamonadaceae	3	0	0	63	0	1	0	0	0	0	0	0	0	0	0	0	0	1	0	0	1	0	0	0	0	0	0	1	1
Genus	Proteobacteria; Betaproteobacteria; Burkholderiales; Comamonadaceae; Acidovorax	1	0	2	0	0	27	12	51	0	210	15	16	122	0	18	26	56	0	4	0	0	0	1	0	0	21	63	0	45
Genus	Proteobacteria; Betaproteobacteria; Burkholderiales; Comamonadaceae; Pelomonas	0	0	0	0	0	0	0	0	0	6	0	0	0	0	0	0	2	0	0	0	0	0	0	0	0	0	0	0	0
Genus	Proteobacteria; Betaproteobacteria; Burkholderiales; Comamonadaceae; Rhodoferax	0	0	0	0	0	0	0	0	0	0	0	0	0	0	0	2	0	0	0	0	0	0	0	0	0	0	3	0	0
Family	Proteobacteria; Betaproteobacteria; Burkholderiales; Oxalobacteraceae	0	0	0	0	0	0	0	1	0	2	0	0	0	0	0	0	0	0	0	0	0	0	0	0	0	1	1	0	2
Genus	Proteobacteria; Betaproteobacteria; Methylophilales; Methylophilaceae; Methylovorus	0	0	0	0	0	1	3	1	0	6	0	0	7	0	1	1	0	0	0	2	0	0	0	0	0	0	6	0	0
Family	Proteobacteria; Betaproteobacteria; Neisseriales; Neisseriaceae	165	1076	118	1658	396	28	146	4	22	7	128	83	7	82	141	2	1	16	1	6	665	86	69	355	166	122	27	22	41
Genus	Proteobacteria; Betaproteobacteria; Neisseriales; Neisseriaceae; Chitinilyticum	15	16	0	33	1	0	0	0	0	0	6	4	0	36	2	3	0	27	2	0	13	0	0	4	1	0	0	0	0
Genus	Proteobacteria; Betaproteobacteria; Neisseriales; Neisseriaceae; Conchiformibius	0	0	0	0	0	0	0	0	0	0	0	0	0	0	0	0	0	0	0	0	0	0	0	0	5	0	0	0	0
Genus	Proteobacteria; Betaproteobacteria; Neisseriales; Neisseriaceae; Kingella	0	5	1	23	70	133	85	2	5	0	0	0	3	0	0	0	0	25	2	0	0	8	0	0	0	0	1	5	0
Genus	Proteobacteria; Betaproteobacteria; Neisseriales; Neisseriaceae; Neisseria	1225	2136	796	422	131	53	391	29	1896	489	492	1763	197	2121	1685	274	326	2771	231	50	1940	1774	637	1435	885	724	300	611	294
Genus	Proteobacteria; Betaproteobacteria; Neisseriales; Neisseriaceae; Simonsiella	5	7	0	70	86	1	48	0	0	0	0	0	1	0	0	0	0	0	1	0	0	0	0	0	0	20	2	0	0
Genus	Proteobacteria; Betaproteobacteria; Rhodocyclales; Rhodocyclaceae; Propionivibrio	0	5	32	0	3	8	0	0	0	0	0	0	0	0	1	0	0	0	0	0	3	0	2	0	0	2	1	0	0
Genus	Proteobacteria; Deltaproteobacteria; Desulfobacterales; Desulfobulbaceae; Desulfobulbus	0	0	4	0	4	0	0	0	0	0	0	0	0	0	0	0	0	0	0	0	2	0	2	0	1	2	0	0	0
Genus	Proteobacteria; Epsilonproteobacteria; Campylobacterales; Campylobacteraceae; Campylobacter	21	152	249	57	150	176	71	1	13	2	3	79	2	0	62	31	37	156	27	22	98	206	116	92	283	234	29	176	23
Class	Proteobacteria; Gammaproteobacteria	21	12	2	23	7	0	5	13	60	2	85	13	8	86	42	36	10	146	29	1	0	0	0	0	0	13	1	60	0
Genus	Proteobacteria; Gammaproteobacteria; Aeromonadales; Succinivibrionaceae; Succinivibrio	0	0	0	0	0	0	0	0	0	0	0	0	0	0	0	0	0	0	0	4	0	0	0	0	0	0	1	0	0
Genus	Proteobacteria; Gammaproteobacteria; Alteromonadales; Shewanellaceae; Shewanella	3	2	0	2	2	0	6	0	25	0	4	1	6	7	19	5	2	52	14	1	0	0	0	0	0	1	7	10	0
Genus	Proteobacteria; Gammaproteobacteria; Cardiobacteriales; Cardiobacteriaceae; Cardiobacterium	90	324	270	212	292	46	233	0	0	0	18	257	1	11	27	0	1	1	8	0	312	25	22	175	41	19	12	2	27
Genus	Proteobacteria; Gammaproteobacteria; Cardiobacteriales; Cardiobacteriaceae; Suttonella	0	0	0	0	0	0	0	0	0	0	0	0	0	0	0	0	0	0	0	0	49	0	0	0	0	0	0	0	0
Family	Proteobacteria; Gammaproteobacteria; Enterobacteriales; Enterobacteriaceae	0	0	0	0	0	0	0	0	5	0	11	0	0	18	0	10	0	28	6	0	0	0	0	0	0	0	0	0	0
Genus	Proteobacteria; Gammaproteobacteria; Enterobacteriales; Enterobacteriaceae; Enterobacter	0	0	5	0	0	0	0	1	1	0	7	0	6	0	7	1	0	21	6	0	0	0	0	0	0	0	0	10	0
Genus	Proteobacteria; Gammaproteobacteria; Enterobacteriales; Enterobacteriaceae; Plesiomonas	0	0	0	0	0	0	0	0	0	0	0	0	0	2	0	0	0	5	3	0	0	0	0	1	0	0	0	0	0
Genus	Proteobacteria; Gammaproteobacteria; Enterobacteriales; Enterobacteriaceae; Serratia	0	0	0	0	0	0	0	0	0	0	0	1	0	0	4	0	0	0	0	0	0	0	0	0	0	0	0	0	0
Family	Proteobacteria; Gammaproteobacteria; Pasteurellales; Pasteurellaceae	119	110	205	461	1120	66	624	26	14	10	56	652	6	115	84	57	61	45	39	38	19	3	9	4	20	40	367	22	3
Genus	Proteobacteria; Gammaproteobacteria; Pasteurellales; Pasteurellaceae; Actinobacillus	0	3	1	12	21	0	14	0	0	0	0	0	0	0	0	0	0	0	0	0	0	0	0	0	0	0	0	0	0
Genus	Proteobacteria; Gammaproteobacteria; Pasteurellales; Pasteurellaceae; Aggregatibacter	2	0	0	0	2	0	4	0	0	0	0	24	0	3	15	4	4	2	4	0	7	0	77	3	31	47	7	0	0
Genus	Proteobacteria; Gammaproteobacteria; Pasteurellales; Pasteurellaceae; Haemophilus	778	180	185	691	194	166	921	178	1304	237	1737	274	251	2894	1779	899	680	3020	991	11	5	4	7	9	8	375	181	1033	77
Genus	Proteobacteria; Gammaproteobacteria; Pasteurellales; Pasteurellaceae; Pasteurella	5	0	0	0	0	0	0	0	0	0	0	0	0	0	0	0	0	0	0	0	0	0	0	0	0	0	0	0	0
Genus	Proteobacteria; Gammaproteobacteria; Pseudomonadales; Pseudomonadaceae; Pseudomonas	0	0	0	0	0	0	0	0	0	0	0	0	0	0	0	0	0	0	0	0	0	0	0	0	0	0	7	0	0
Family	Proteobacteria; Gammaproteobacteria; Vibrionales; Vibrionaceae	0	0	0	0	0	0	0	0	2	0	0	0	0	0	0	3	0	7	0	0	0	0	0	0	0	0	0	4	0
Genus	Proteobacteria; Gammaproteobacteria; Vibrionales; Vibrionaceae; Salinivibrio	0	0	0	0	0	0	0	0	6	0	0	0	9	0	0	16	0	75	33	0	0	0	0	0	0	0	0	4	0
Genus	Proteobacteria; Gammaproteobacteria; Vibrionales; Vibrionaceae; Vibrio	1	4	2	5	0	0	0	0	17	1	5	9	4	47	12	3	0	37	6	0	0	0	0	0	1	0	0	1	0
Genus	Spirochaetes; Spirochaetes; Spirochaetales; Spirochaetaceae; Treponema	0	62	124	7	30	52	1	0	0	1	0	0	0	0	11	0	0	5	3	0	45	1	24	4	9	26	2	0	0
Phylum	TM7	8	43	578	5	41	731	19	5	29	78	3	143	29	0	70	55	74	76	132	742	103	432	89	33	134	106	35	17	43
