# Supplementary material for: Defining the healthy "core microbiome" of oral microbial communities
Source: BMC Microbiol. 2009 Dec 15;9:259. doi: 10.1186/1471-2180-9-259 (PMC2805672; doi:10.1186/1471-2180-9-259)
Supplement: Additional file 7 — Full list of taxa and PCA loadings. This is an Excel file listing the loadings of the first three components of the Principal Component Analysis (PCA) on all 818 OTUs (3% genetic difference) and all 29 samples (the corresponding PCA plots are shown in Figure 7). The loadings marked in bold and highlighted are above the arbitrary significance threshold of 1 or -1. The positive values are highlighted yellow; the negative values are highlighted turquoise. [file 1471-2180-9-259-S7.XLS]

## Sheet: Additional file 7
Additional file 7 – Full list of taxa and PCA loadings
This is an Excel file listing the loadings of the first three components of the Principal Component Analysis (PCA) on all 818 OTUs (3% genetic difference) and all 29 samples (the corresponding PCA plots are shown in Figure 7). The loadings marked in bold and highlighted are above the arbitrary significance threshold of 1 or -1. The positive values are highlighted yellow; the negative values are h…
Taxonomy	Rank	OTU ID	Axis 1	Axis 2	Axis 3
Bacteria	domain	159	-0.002369	-0.007739	-0.01811
Bacteria	domain	424	-0.01069	0.002612	-0.01682
Bacteria	domain	114	-0.0252	-0.0296	-0.01602
Bacteria	domain	409	0.01208	-0.07128	-0.01549
Bacteria	domain	732	-0.002911	0.0108	-0.01348
Bacteria	domain	74	-0.0119	0.008074	-0.01337
Bacteria	domain	596	-0.01587	0.02185	-0.0004241
Bacteria	domain	177	-0.02853	0.009065	0.000899
Bacteria	domain	251	-0.02115	-0.06556	0.001216
Bacteria	domain	556	-0.01364	-0.02695	0.00244
Bacteria	domain	562	-0.01101	-0.001188	0.004283
Bacteria	domain	305	-0.01034	0.005008	0.01007
Bacteria	domain	365	0.01691	-0.02022	0.01399
Bacteria	domain	655	-0.05436	0.03879	0.01829
Bacteria	domain	469	0.0365	-0.004801	0.02092
Bacteria	domain	358	0.0245	-0.0108	0.02448
Bacteria	domain	287	0.03063	0.001354	0.02909
Bacteria;Actinobacteria;Actinobacteria	class	388	0.008044	-0.004529	0.007597
Bacteria;Actinobacteria;Actinobacteria	class	96	-0.006006	-0.02487	0.0137
Bacteria;Actinobacteria;Actinobacteria	class	646	-0.006322	0.005732	0.02798
Bacteria;Actinobacteria;Actinobacteria	class	31	-0.03967	-0.06777	0.05592
Bacteria;Actinobacteria;Actinobacteria	class	39	-0.018	-0.07495	0.05887
Bacteria;Actinobacteria;Actinobacteria;Acidimicrobiales	orderx	355	0.009166	0.01426	0.005468
Bacteria;Actinobacteria;Actinobacteria;Actinomycetales	orderx	423	-0.02802	-0.08291	-0.02625
Bacteria;Actinobacteria;Actinobacteria;Actinomycetales	orderx	22	-0.005566	-0.009461	-0.005546
Bacteria;Actinobacteria;Actinobacteria;Actinomycetales	orderx	635	-0.006785	0.008808	0.007213
Bacteria;Actinobacteria;Actinobacteria;Actinomycetales	orderx	699	-0.01636	0.02308	0.007688
Bacteria;Actinobacteria;Actinobacteria;Actinomycetales	orderx	614	-0.01966	0.02887	0.01684
Bacteria;Actinobacteria;Actinobacteria;Actinomycetales	orderx	762	-0.0384	0.02785	0.02085
Bacteria;Actinobacteria;Actinobacteria;Actinomycetales	orderx	417	0.03503	-0.0003988	0.03051
Bacteria;Actinobacteria;Actinobacteria;Actinomycetales	orderx	690	-0.07417	0.07283	0.06483
Bacteria;Actinobacteria;Actinobacteria;Actinomycetales;Actinomycetaceae;Actinobaculum	genus	552	-0.01267	0.01072	-0.0001102
Bacteria;Actinobacteria;Actinobacteria;Actinomycetales;Actinomycetaceae;Actinobaculum	genus	760	-0.005681	0.0124	0.007748
Bacteria;Actinobacteria;Actinobacteria;Actinomycetales;Actinomycetaceae;Actinobaculum	genus	658	-0.002805	0.004914	0.01441
Bacteria;Actinobacteria;Actinobacteria;Actinomycetales;Actinomycetaceae;Actinobaculum	genus	639	-0.02655	0.0452	0.01487
Bacteria;Actinobacteria;Actinobacteria;Actinomycetales;Actinomycetaceae;Actinobaculum	genus	700	-0.008973	0.007934	0.01944
Bacteria;Actinobacteria;Actinobacteria;Actinomycetales;Actinomycetaceae;Actinobaculum	genus	789	-0.01311	0.019	0.01963
Bacteria;Actinobacteria;Actinobacteria;Actinomycetales;Actinomycetaceae;Actinobaculum	genus	794	-0.01443	0.03149	0.02165
Bacteria;Actinobacteria;Actinobacteria;Actinomycetales;Actinomycetaceae;Actinobaculum	genus	806	-0.01242	0.02713	0.02603
Bacteria;Actinobacteria;Actinobacteria;Actinomycetales;Actinomycetaceae;Actinobaculum	genus	740	-0.01883	0.03054	0.02669
Bacteria;Actinobacteria;Actinobacteria;Actinomycetales;Actinomycetaceae;Actinobaculum	genus	441	-0.03518	0.05294	0.034
Bacteria;Actinobacteria;Actinobacteria;Actinomycetales;Actinomycetaceae;Actinobaculum	genus	640	-0.02802	0.05352	0.04383
Bacteria;Actinobacteria;Actinobacteria;Actinomycetales;Actinomycetaceae;Actinobaculum	genus	421	-0.09732	0.09231	0.09597
Bacteria;Actinobacteria;Actinobacteria;Actinomycetales;Actinomycetaceae;Actinomyces	genus	382	-0.07567	0.007293	-0.1273
Bacteria;Actinobacteria;Actinobacteria;Actinomycetales;Actinomycetaceae;Actinomyces	genus	162	-0.06407	-0.0623	-0.1052
Bacteria;Actinobacteria;Actinobacteria;Actinomycetales;Actinomycetaceae;Actinomyces	genus	374	-0.08317	0.03654	-0.1013
Bacteria;Actinobacteria;Actinobacteria;Actinomycetales;Actinomycetaceae;Actinomyces	genus	500	-0.08533	0.02209	-0.05877
Bacteria;Actinobacteria;Actinobacteria;Actinomycetales;Actinomycetaceae;Actinomyces	genus	310	-0.0264	0.002542	-0.05858
Bacteria;Actinobacteria;Actinobacteria;Actinomycetales;Actinomycetaceae;Actinomyces	genus	43	-0.03815	-0.008672	-0.05072
Bacteria;Actinobacteria;Actinobacteria;Actinomycetales;Actinomycetaceae;Actinomyces	genus	227	-0.04435	0.001399	-0.04529
Bacteria;Actinobacteria;Actinobacteria;Actinomycetales;Actinomycetaceae;Actinomyces	genus	153	-0.02576	-0.07024	-0.0444
Bacteria;Actinobacteria;Actinobacteria;Actinomycetales;Actinomycetaceae;Actinomyces	genus	437	-0.01755	0.004091	-0.04252
Bacteria;Actinobacteria;Actinobacteria;Actinomycetales;Actinomycetaceae;Actinomyces	genus	450	-0.0028	0.009178	-0.03209
Bacteria;Actinobacteria;Actinobacteria;Actinomycetales;Actinomycetaceae;Actinomyces	genus	752	-0.122	0.04541	-0.03156
Bacteria;Actinobacteria;Actinobacteria;Actinomycetales;Actinomycetaceae;Actinomyces	genus	75	-0.00214	-0.01505	-0.03008
Bacteria;Actinobacteria;Actinobacteria;Actinomycetales;Actinomycetaceae;Actinomyces	genus	167	-0.03168	0.02912	-0.0279
Bacteria;Actinobacteria;Actinobacteria;Actinomycetales;Actinomycetaceae;Actinomyces	genus	436	-0.04221	0.00813	-0.02483
Bacteria;Actinobacteria;Actinobacteria;Actinomycetales;Actinomycetaceae;Actinomyces	genus	123	-0.01504	0.01476	-0.02052
Bacteria;Actinobacteria;Actinobacteria;Actinomycetales;Actinomycetaceae;Actinomyces	genus	160	-0.001609	-0.01157	-0.01605
Bacteria;Actinobacteria;Actinobacteria;Actinomycetales;Actinomycetaceae;Actinomyces	genus	176	-0.003777	0.0003334	-0.01568
Bacteria;Actinobacteria;Actinobacteria;Actinomycetales;Actinomycetaceae;Actinomyces	genus	308	0.001456	0.002481	-0.0144
Bacteria;Actinobacteria;Actinobacteria;Actinomycetales;Actinomycetaceae;Actinomyces	genus	578	-0.08237	-0.0337	-0.01383
Bacteria;Actinobacteria;Actinobacteria;Actinomycetales;Actinomycetaceae;Actinomyces	genus	480	-0.0644	0.02846	-0.01366
Bacteria;Actinobacteria;Actinobacteria;Actinomycetales;Actinomycetaceae;Actinomyces	genus	485	-0.02717	-0.002296	-0.01232
Bacteria;Actinobacteria;Actinobacteria;Actinomycetales;Actinomycetaceae;Actinomyces	genus	12	-0.001428	-0.009709	-0.01158
Bacteria;Actinobacteria;Actinobacteria;Actinomycetales;Actinomycetaceae;Actinomyces	genus	131	-0.02737	-0.0265	-0.01107
Bacteria;Actinobacteria;Actinobacteria;Actinomycetales;Actinomycetaceae;Actinomyces	genus	334	-0.001374	-0.009152	-0.01023
Bacteria;Actinobacteria;Actinobacteria;Actinomycetales;Actinomycetaceae;Actinomyces	genus	194	-0.001894	-0.01152	-0.008859
Bacteria;Actinobacteria;Actinobacteria;Actinomycetales;Actinomycetaceae;Actinomyces	genus	430	-0.0135	-0.01044	-0.008357
Bacteria;Actinobacteria;Actinobacteria;Actinomycetales;Actinomycetaceae;Actinomyces	genus	197	-0.003797	-0.006006	-0.007658
Bacteria;Actinobacteria;Actinobacteria;Actinomycetales;Actinomycetaceae;Actinomyces	genus	361	-0.004681	-0.01471	-0.007342
Bacteria;Actinobacteria;Actinobacteria;Actinomycetales;Actinomycetaceae;Actinomyces	genus	306	-0.006826	0.001896	-0.006257
Bacteria;Actinobacteria;Actinobacteria;Actinomycetales;Actinomycetaceae;Actinomyces	genus	514	-0.0199	0.02918	-0.005165
Bacteria;Actinobacteria;Actinobacteria;Actinomycetales;Actinomycetaceae;Actinomyces	genus	473	-0.002382	-0.01307	-0.004345
Bacteria;Actinobacteria;Actinobacteria;Actinomycetales;Actinomycetaceae;Actinomyces	genus	183	-0.02382	-0.00498	-0.004325
Bacteria;Actinobacteria;Actinobacteria;Actinomycetales;Actinomycetaceae;Actinomyces	genus	570	-0.003103	0.007954	-0.003733
Bacteria;Actinobacteria;Actinobacteria;Actinomycetales;Actinomycetaceae;Actinomyces	genus	285	-0.007545	-0.005633	-0.003708
Bacteria;Actinobacteria;Actinobacteria;Actinomycetales;Actinomycetaceae;Actinomyces	genus	37	-0.002371	-0.003414	-0.003478
Bacteria;Actinobacteria;Actinobacteria;Actinomycetales;Actinomycetaceae;Actinomyces	genus	102	-0.004508	-0.004715	-0.003137
Bacteria;Actinobacteria;Actinobacteria;Actinomycetales;Actinomycetaceae;Actinomyces	genus	170	-0.005375	-0.01222	-0.002588
Bacteria;Actinobacteria;Actinobacteria;Actinomycetales;Actinomycetaceae;Actinomyces	genus	405	-0.003086	-0.01177	-0.002497
Bacteria;Actinobacteria;Actinobacteria;Actinomycetales;Actinomycetaceae;Actinomyces	genus	523	-0.003086	-0.01177	-0.002497
Bacteria;Actinobacteria;Actinobacteria;Actinomycetales;Actinomycetaceae;Actinomyces	genus	662	-0.007302	0.01265	-0.002378
Bacteria;Actinobacteria;Actinobacteria;Actinomycetales;Actinomycetaceae;Actinomyces	genus	245	-0.003721	-0.009355	0.001086
Bacteria;Actinobacteria;Actinobacteria;Actinomycetales;Actinomycetaceae;Actinomyces	genus	571	-0.009041	0.0002664	0.001403
Bacteria;Actinobacteria;Actinobacteria;Actinomycetales;Actinomycetaceae;Actinomyces	genus	105	-0.01491	-0.003252	0.001718
Bacteria;Actinobacteria;Actinobacteria;Actinomycetales;Actinomycetaceae;Actinomyces	genus	536	-0.01392	0.0129	0.001985
Bacteria;Actinobacteria;Actinobacteria;Actinomycetales;Actinomycetaceae;Actinomyces	genus	481	0.01583	-0.01185	0.004341
Bacteria;Actinobacteria;Actinobacteria;Actinomycetales;Actinomycetaceae;Actinomyces	genus	465	0.008113	0.0009443	0.004545
Bacteria;Actinobacteria;Actinobacteria;Actinomycetales;Actinomycetaceae;Actinomyces	genus	692	-0.01702	0.02376	0.005458
Bacteria;Actinobacteria;Actinobacteria;Actinomycetales;Actinomycetaceae;Actinomyces	genus	688	-0.0063	0.008179	0.006698
Bacteria;Actinobacteria;Actinobacteria;Actinomycetales;Actinomycetaceae;Actinomyces	genus	790	-0.0063	0.008179	0.006698
Bacteria;Actinobacteria;Actinobacteria;Actinomycetales;Actinomycetaceae;Actinomyces	genus	577	-0.005081	0.01542	0.006825
Bacteria;Actinobacteria;Actinobacteria;Actinomycetales;Actinomycetaceae;Actinomyces	genus	205	0.01177	0.001841	0.01024
Bacteria;Actinobacteria;Actinobacteria;Actinomycetales;Actinomycetaceae;Actinomyces	genus	557	0.01214	0.001546	0.01073
Bacteria;Actinobacteria;Actinobacteria;Actinomycetales;Actinomycetaceae;Actinomyces	genus	380	0.0117	0.0004375	0.01491
Bacteria;Actinobacteria;Actinobacteria;Actinomycetales;Actinomycetaceae;Actinomyces	genus	277	0.01203	0.00045	0.01533
Bacteria;Actinobacteria;Actinobacteria;Actinomycetales;Actinomycetaceae;Actinomyces	genus	419	0.09967	-0.03997	0.01569
Bacteria;Actinobacteria;Actinobacteria;Actinomycetales;Actinomycetaceae;Actinomyces	genus	468	0.01205	-0.006385	0.01792
Bacteria;Actinobacteria;Actinobacteria;Actinomycetales;Actinomycetaceae;Actinomyces	genus	186	-0.02311	0.01348	0.01847
Bacteria;Actinobacteria;Actinobacteria;Actinomycetales;Actinomycetaceae;Actinomyces	genus	711	-0.01027	0.01626	0.0186
Bacteria;Actinobacteria;Actinobacteria;Actinomycetales;Actinomycetaceae;Actinomyces	genus	525	0.02664	-0.00899	0.01989
Bacteria;Actinobacteria;Actinobacteria;Actinomycetales;Actinomycetaceae;Actinomyces	genus	737	-0.00494	0.003693	0.0212
Bacteria;Actinobacteria;Actinobacteria;Actinomycetales;Actinomycetaceae;Actinomyces	genus	57	-0.06428	0.0005528	0.02239
Bacteria;Actinobacteria;Actinobacteria;Actinomycetales;Actinomycetaceae;Actinomyces	genus	663	-0.02058	-0.04528	0.02341
Bacteria;Actinobacteria;Actinobacteria;Actinomycetales;Actinomycetaceae;Actinomyces	genus	175	0.02882	0.000206	0.02489
Bacteria;Actinobacteria;Actinobacteria;Actinomycetales;Actinomycetaceae;Actinomyces	genus	333	0.02553	-0.001173	0.02602
Bacteria;Actinobacteria;Actinobacteria;Actinomycetales;Actinomycetaceae;Actinomyces	genus	196	0.03482	-0.0008992	0.03065
Bacteria;Actinobacteria;Actinobacteria;Actinomycetales;Actinomycetaceae;Actinomyces	genus	204	0.05642	-0.01742	0.0321
Bacteria;Actinobacteria;Actinobacteria;Actinomycetales;Actinomycetaceae;Actinomyces	genus	426	0.04565	0.001683	0.03802
Bacteria;Actinobacteria;Actinobacteria;Actinomycetales;Actinomycetaceae;Actinomyces	genus	548	-0.02873	0.02673	0.04355
Bacteria;Actinobacteria;Actinobacteria;Actinomycetales;Actinomycetaceae;Actinomyces	genus	759	-0.04865	0.04083	0.06131
Bacteria;Actinobacteria;Actinobacteria;Actinomycetales;Actinomycetaceae;Actinomyces	genus	11	0.09928	0.02199	0.07117
Bacteria;Actinobacteria;Actinobacteria;Actinomycetales;Actinomycetaceae;Actinomyces;georgiae	species	99	-0.003791	-0.01442	-0.01534
Bacteria;Actinobacteria;Actinobacteria;Actinomycetales;Actinomycetaceae;Actinomyces;georgiae	species	807	-0.01607	-0.003639	-0.01469
Bacteria;Actinobacteria;Actinobacteria;Actinomycetales;Actinomycetaceae;Actinomyces;georgiae	species	433	-0.0005074	-0.005206	-0.01253
Bacteria;Actinobacteria;Actinobacteria;Actinomycetales;Actinomycetaceae;Actinomyces;israelii	species	575	-0.03447	-0.07253	0.03927
Bacteria;Actinobacteria;Actinobacteria;Actinomycetales;Actinomycetaceae;Actinomyces;nasicola	species	90	-0.01434	-0.0217	-0.006707
Bacteria;Actinobacteria;Actinobacteria;Actinomycetales;Actinomycetaceae;Actinomyces;nasicola	species	527	-0.004824	-0.008199	-0.004806
Bacteria;Actinobacteria;Actinobacteria;Actinomycetales;Brevibacteriaceae	family	8	0.006866	0.001788	-0.005605
Bacteria;Actinobacteria;Actinobacteria;Actinomycetales;Corynebacteriaceae;Corynebacterium	genus	610	-0.08148	0.005939	-0.06014
Bacteria;Actinobacteria;Actinobacteria;Actinomycetales;Corynebacteriaceae;Corynebacterium	genus	279	-0.02026	-0.01991	-0.04539
Bacteria;Actinobacteria;Actinobacteria;Actinomycetales;Corynebacteriaceae;Corynebacterium	genus	28	-0.05267	0.009576	-0.04055
Bacteria;Actinobacteria;Actinobacteria;Actinomycetales;Corynebacteriaceae;Corynebacterium	genus	413	-0.05532	-0.01719	-0.03499
Bacteria;Actinobacteria;Actinobacteria;Actinomycetales;Corynebacteriaceae;Corynebacterium	genus	53	-0.06663	0.03396	-0.0234
Bacteria;Actinobacteria;Actinobacteria;Actinomycetales;Corynebacteriaceae;Corynebacterium	genus	1	-0.06448	0.008278	-0.02246
Bacteria;Actinobacteria;Actinobacteria;Actinomycetales;Corynebacteriaceae;Corynebacterium	genus	414	-0.07093	-0.01527	-0.02055
Bacteria;Actinobacteria;Actinobacteria;Actinomycetales;Corynebacteriaceae;Corynebacterium	genus	145	-0.1442	-0.003829	-0.01808
Bacteria;Actinobacteria;Actinobacteria;Actinomycetales;Corynebacteriaceae;Corynebacterium	genus	516	-0.02186	-0.001052	-0.01783
Bacteria;Actinobacteria;Actinobacteria;Actinomycetales;Corynebacteriaceae;Corynebacterium	genus	280	-0.1469	0.02541	-0.01524
Bacteria;Actinobacteria;Actinobacteria;Actinomycetales;Corynebacteriaceae;Corynebacterium	genus	564	-0.02033	-0.01368	-0.01372
Bacteria;Actinobacteria;Actinobacteria;Actinomycetales;Corynebacteriaceae;Corynebacterium	genus	291	-0.0389	-0.006162	-0.01357
Bacteria;Actinobacteria;Actinobacteria;Actinomycetales;Corynebacteriaceae;Corynebacterium	genus	304	-0.04373	0.007941	-0.01273
Bacteria;Actinobacteria;Actinobacteria;Actinomycetales;Corynebacteriaceae;Corynebacterium	genus	652	-0.002661	0.009876	-0.01232
Bacteria;Actinobacteria;Actinobacteria;Actinomycetales;Corynebacteriaceae;Corynebacterium	genus	558	-0.0816	0.03755	-0.01192
Bacteria;Actinobacteria;Actinobacteria;Actinomycetales;Corynebacteriaceae;Corynebacterium	genus	767	-0.02885	-0.002523	-0.01164
Bacteria;Actinobacteria;Actinobacteria;Actinomycetales;Corynebacteriaceae;Corynebacterium	genus	673	-0.004376	0.005174	-0.009277
Bacteria;Actinobacteria;Actinobacteria;Actinomycetales;Corynebacteriaceae;Corynebacterium	genus	634	-0.005804	0.0096	-0.006693
Bacteria;Actinobacteria;Actinobacteria;Actinomycetales;Corynebacteriaceae;Corynebacterium	genus	172	-0.01135	-0.01187	-0.006155
Bacteria;Actinobacteria;Actinobacteria;Actinomycetales;Corynebacteriaceae;Corynebacterium	genus	569	-0.09232	0.0372	0.0003339
Bacteria;Actinobacteria;Actinobacteria;Actinomycetales;Corynebacteriaceae;Corynebacterium	genus	137	-0.006363	-0.008143	0.001241
Bacteria;Actinobacteria;Actinobacteria;Actinomycetales;Corynebacteriaceae;Corynebacterium	genus	256	-0.0509	-0.004596	0.002489
Bacteria;Actinobacteria;Actinobacteria;Actinomycetales;Corynebacteriaceae;Corynebacterium	genus	349	-0.009998	0.01046	0.003705
Bacteria;Actinobacteria;Actinobacteria;Actinomycetales;Corynebacteriaceae;Corynebacterium	genus	567	-0.00622	0.002907	0.006698
Bacteria;Actinobacteria;Actinobacteria;Actinomycetales;Corynebacteriaceae;Corynebacterium	genus	772	-0.0063	0.008179	0.006698
Bacteria;Actinobacteria;Actinobacteria;Actinomycetales;Corynebacteriaceae;Corynebacterium	genus	260	-0.02515	0.01274	0.007942
Bacteria;Actinobacteria;Actinobacteria;Actinomycetales;Corynebacteriaceae;Corynebacterium	genus	768	-0.009138	0.01337	0.008517
Bacteria;Actinobacteria;Actinobacteria;Actinomycetales;Corynebacteriaceae;Corynebacterium	genus	665	-0.01043	0.01584	0.009265
Bacteria;Actinobacteria;Actinobacteria;Actinomycetales;Corynebacteriaceae;Corynebacterium	genus	169	-0.03734	0.01087	0.01001
Bacteria;Actinobacteria;Actinobacteria;Actinomycetales;Corynebacteriaceae;Corynebacterium	genus	478	-0.004954	-0.007478	0.01316
Bacteria;Actinobacteria;Actinobacteria;Actinomycetales;Corynebacteriaceae;Corynebacterium	genus	633	-0.03726	0.01474	0.01332
Bacteria;Actinobacteria;Actinobacteria;Actinomycetales;Corynebacteriaceae;Corynebacterium	genus	601	-0.01983	0.02831	0.014
Bacteria;Actinobacteria;Actinobacteria;Actinomycetales;Corynebacteriaceae;Corynebacterium	genus	161	-0.003727	-0.01549	0.01412
Bacteria;Actinobacteria;Actinobacteria;Actinomycetales;Corynebacteriaceae;Corynebacterium	genus	416	-0.01445	0.02459	0.02257
Bacteria;Actinobacteria;Actinobacteria;Actinomycetales;Corynebacteriaceae;Corynebacterium	genus	41	-0.0279	0.01323	0.02273
Bacteria;Actinobacteria;Actinobacteria;Actinomycetales;Corynebacteriaceae;Corynebacterium	genus	764	-0.04218	0.07327	0.02586
Bacteria;Actinobacteria;Actinobacteria;Actinomycetales;Corynebacteriaceae;Corynebacterium	genus	609	-0.0557	0.0572	0.0353
Bacteria;Actinobacteria;Actinobacteria;Actinomycetales;Corynebacteriaceae;Corynebacterium;aquilae	species	479	-0.01848	-0.004321	0.005412
Bacteria;Actinobacteria;Actinobacteria;Actinomycetales;Corynebacteriaceae;Corynebacterium;ciconiae	species	788	-0.0035	0.01355	-0.005408
Bacteria;Actinobacteria;Actinobacteria;Actinomycetales;Corynebacteriaceae;Corynebacterium;durum	species	483	-0.01311	-0.001935	-0.005582
Bacteria;Actinobacteria;Actinobacteria;Actinomycetales;Dermabacteraceae;Brachybacterium	genus	51	-0.01352	-0.02656	-0.006735
Bacteria;Actinobacteria;Actinobacteria;Actinomycetales;Dermacoccaceae;Dermacoccus	genus	410	-0.005908	-0.007561	0.001153
Bacteria;Actinobacteria;Actinobacteria;Actinomycetales;Dermatophilaceae;Dermatophilus	genus	339	-0.007764	-0.01071	-0.0006958
Bacteria;Actinobacteria;Actinobacteria;Actinomycetales;Micrococcaceae	family	586	-0.0001457	-0.006331	-0.002642
Bacteria;Actinobacteria;Actinobacteria;Actinomycetales;Micrococcaceae;Rothia	genus	513	-0.04927	-0.08189	-0.1539
Bacteria;Actinobacteria;Actinobacteria;Actinomycetales;Micrococcaceae;Rothia	genus	395	-0.02604	-0.0708	-0.1016
Bacteria;Actinobacteria;Actinobacteria;Actinomycetales;Micrococcaceae;Rothia	genus	721	-0.05645	-0.02267	-0.09508
Bacteria;Actinobacteria;Actinobacteria;Actinomycetales;Micrococcaceae;Rothia	genus	19	-0.03303	-0.05602	-0.08099
Bacteria;Actinobacteria;Actinobacteria;Actinomycetales;Micrococcaceae;Rothia	genus	292	-0.05679	-0.03195	-0.06648
Bacteria;Actinobacteria;Actinobacteria;Actinomycetales;Micrococcaceae;Rothia	genus	3	-0.03349	-0.03851	-0.05016
Bacteria;Actinobacteria;Actinobacteria;Actinomycetales;Micrococcaceae;Rothia	genus	324	-0.05498	-0.03107	-0.04922
Bacteria;Actinobacteria;Actinobacteria;Actinomycetales;Micrococcaceae;Rothia	genus	373	-0.03039	-0.008439	-0.03023
Bacteria;Actinobacteria;Actinobacteria;Actinomycetales;Micrococcaceae;Rothia	genus	657	0.003121	0.009296	-0.02978
Bacteria;Actinobacteria;Actinobacteria;Actinomycetales;Micrococcaceae;Rothia	genus	289	-0.00395	-0.00836	-0.01955
Bacteria;Actinobacteria;Actinobacteria;Actinomycetales;Micrococcaceae;Rothia	genus	526	-0.002933	0.006054	-0.01698
Bacteria;Actinobacteria;Actinobacteria;Actinomycetales;Micrococcaceae;Rothia	genus	13	-0.003975	-0.01844	-0.0153
Bacteria;Actinobacteria;Actinobacteria;Actinomycetales;Micrococcaceae;Rothia	genus	572	-0.02113	0.01609	-0.01147
Bacteria;Actinobacteria;Actinobacteria;Actinomycetales;Micrococcaceae;Rothia	genus	383	-0.008841	-0.0213	-0.01117
Bacteria;Actinobacteria;Actinobacteria;Actinomycetales;Micrococcaceae;Rothia	genus	263	-0.01029	-0.02004	-0.009436
Bacteria;Actinobacteria;Actinobacteria;Actinomycetales;Micrococcaceae;Rothia	genus	288	-0.02117	-0.0009031	-0.008862
Bacteria;Actinobacteria;Actinobacteria;Actinomycetales;Micrococcaceae;Rothia	genus	653	-0.003555	0.004204	-0.007538
Bacteria;Actinobacteria;Actinobacteria;Actinomycetales;Micrococcaceae;Rothia	genus	103	-0.007606	-0.02528	-0.007282
Bacteria;Actinobacteria;Actinobacteria;Actinomycetales;Micrococcaceae;Rothia	genus	496	-0.02184	-0.007269	-0.0053
Bacteria;Actinobacteria;Actinobacteria;Actinomycetales;Micrococcaceae;Rothia	genus	331	-0.007424	-0.008443	-0.00438
Bacteria;Actinobacteria;Actinobacteria;Actinomycetales;Micrococcaceae;Rothia	genus	377	-0.02322	-0.02375	-0.003297
Bacteria;Actinobacteria;Actinobacteria;Actinomycetales;Micrococcaceae;Rothia	genus	379	-0.00687	-0.02857	0.002634
Bacteria;Actinobacteria;Actinobacteria;Actinomycetales;Micrococcaceae;Rothia	genus	214	-0.002881	-0.01292	0.004325
Bacteria;Actinobacteria;Actinobacteria;Actinomycetales;Micrococcaceae;Rothia	genus	495	-0.01307	0.001461	0.005663
Bacteria;Actinobacteria;Actinobacteria;Actinomycetales;Micrococcaceae;Rothia	genus	559	0.01195	0.002126	0.008407
Bacteria;Actinobacteria;Actinobacteria;Actinomycetales;Micrococcaceae;Rothia	genus	93	0.06594	0.008492	0.01783
Bacteria;Actinobacteria;Actinobacteria;Actinomycetales;Micrococcaceae;Rothia	genus	164	0.01358	-0.01149	0.01845
Bacteria;Actinobacteria;Actinobacteria;Actinomycetales;Micrococcaceae;Rothia	genus	300	0.02617	0.0003041	0.0201
Bacteria;Actinobacteria;Actinobacteria;Actinomycetales;Micrococcaceae;Rothia	genus	539	0.03007	-0.005713	0.02406
Bacteria;Actinobacteria;Actinobacteria;Actinomycetales;Micrococcaceae;Rothia	genus	492	0.02913	-0.01803	0.0333
Bacteria;Actinobacteria;Actinobacteria;Actinomycetales;Micrococcaceae;Rothia	genus	299	0.04628	0.006855	0.03599
Bacteria;Actinobacteria;Actinobacteria;Actinomycetales;Micrococcaceae;Rothia	genus	456	0.1185	-0.0389	0.05481
Bacteria;Actinobacteria;Actinobacteria;Actinomycetales;Micrococcaceae;Rothia	genus	64	0.1231	0.005522	0.09269
Bacteria;Actinobacteria;Actinobacteria;Actinomycetales;Micrococcaceae;Rothia;aeria	species	76	-0.003086	-0.01177	-0.002497
Bacteria;Actinobacteria;Actinobacteria;Actinomycetales;Micrococcaceae;Rothia;nasimurium	species	129	-0.004115	-0.01718	0.00179
Bacteria;Actinobacteria;Actinobacteria;Actinomycetales;Propionibacteriaceae	family	613	-0.005333	0.006306	-0.01131
Bacteria;Actinobacteria;Actinobacteria;Actinomycetales;Propionibacteriaceae	family	438	-0.06743	-0.02891	0.01942
Bacteria;Actinobacteria;Actinobacteria;Actinomycetales;Propionibacteriaceae;Propionibacterium	genus	648	-0.003603	0.003541	-0.00919
Bacteria;Actinobacteria;Actinobacteria;Actinomycetales;Propionibacteriaceae;Propionibacterium	genus	499	0.006685	-0.001417	-0.00377
Bacteria;Actinobacteria;Actinobacteria;Actinomycetales;Propionibacteriaceae;Propionibacterium;australiense	species	101	-0.02683	-0.04855	-0.00667
Bacteria;Actinobacteria;Actinobacteria;Bifidobacteriales;Bifidobacteriaceae	family	746	0.005339	-0.0005654	-0.01148
Bacteria;Actinobacteria;Actinobacteria;Bifidobacteriales;Bifidobacteriaceae	family	588	-0.004909	-0.02009	-0.003669
Bacteria;Actinobacteria;Actinobacteria;Bifidobacteriales;Bifidobacteriaceae;Bifidobacterium	genus	152	0.0009789	-0.001992	-0.00639
Bacteria;Actinobacteria;Actinobacteria;Bifidobacteriales;Bifidobacteriaceae;Bifidobacterium	genus	643	-0.002875	0.003903	0.01734
Bacteria;Actinobacteria;Actinobacteria;Bifidobacteriales;Bifidobacteriaceae;Parascardovia;denticolens	species	223	0.001049	-0.002135	-0.006846
Bacteria;Actinobacteria;Actinobacteria;Coriobacteriales;Coriobacteriaceae	family	222	-0.0005437	-0.005578	-0.01342
Bacteria;Actinobacteria;Actinobacteria;Coriobacteriales;Coriobacteriaceae;Atopobium	genus	17	0.05944	-0.04942	0.07837
Bacteria;Bacteroidetes	phylum	209	-0.003086	-0.01177	-0.002497
Bacteria;Bacteroidetes	phylum	268	-0.03303	-0.01636	0.0108
Bacteria;Bacteroidetes	phylum	565	-0.01014	0.003601	0.01978
Bacteria;Bacteroidetes;Bacteroidia;Bacteroidales	orderx	785	-0.01089	0.06046	-0.03043
Bacteria;Bacteroidetes;Bacteroidia;Bacteroidales	orderx	716	-0.002579	0.01939	-0.02586
Bacteria;Bacteroidetes;Bacteroidia;Bacteroidales	orderx	627	-0.004158	0.01543	-0.01926
Bacteria;Bacteroidetes;Bacteroidia;Bacteroidales	orderx	739	-0.004485	0.017	-0.01402
Bacteria;Bacteroidetes;Bacteroidia;Bacteroidales	orderx	297	0.0001578	-0.00864	-0.01174
Bacteria;Bacteroidetes;Bacteroidia;Bacteroidales	orderx	701	-0.01339	0.1041	-0.007972
Bacteria;Bacteroidetes;Bacteroidia;Bacteroidales	orderx	229	-0.01105	-0.01544	-0.001976
Bacteria;Bacteroidetes;Bacteroidia;Bacteroidales	orderx	216	-0.006205	-0.02559	0.001636
Bacteria;Bacteroidetes;Bacteroidia;Bacteroidales	orderx	253	-0.01713	-0.008636	0.01088
Bacteria;Bacteroidetes;Bacteroidia;Bacteroidales	orderx	317	0.01432	-0.00204	0.01683
Bacteria;Bacteroidetes;Bacteroidia;Bacteroidales	orderx	404	-0.008056	-0.01403	0.02267
Bacteria;Bacteroidetes;Bacteroidia;Bacteroidales	orderx	237	-0.03083	-0.009468	0.0245
Bacteria;Bacteroidetes;Bacteroidia;Bacteroidales	orderx	62	-0.02712	-0.01821	0.03131
Bacteria;Bacteroidetes;Bacteroidia;Bacteroidales	orderx	88	0.04825	0.001189	0.04084
Bacteria;Bacteroidetes;Bacteroidia;Bacteroidales	orderx	219	-0.07384	-0.03698	0.06867
Bacteria;Bacteroidetes;Bacteroidia;Bacteroidales	orderx	128	-0.06202	-0.03705	0.07399
Bacteria;Bacteroidetes;Bacteroidia;Bacteroidales	orderx	594	0.08777	-0.02979	0.07698
Bacteria;Bacteroidetes;Bacteroidia;Bacteroidales;Porphyromonadaceae;Porphyromonas	genus	146	-0.009093	-0.01314	0.007531
Bacteria;Bacteroidetes;Bacteroidia;Bacteroidales;Porphyromonadaceae;Porphyromonas	genus	814	-0.004705	0.01242	0.007535
Bacteria;Bacteroidetes;Bacteroidia;Bacteroidales;Porphyromonadaceae;Porphyromonas	genus	593	-0.0588	-0.01008	0.0745
Bacteria;Bacteroidetes;Bacteroidia;Bacteroidales;Porphyromonadaceae;Porphyromonas;asaccharolytica	species	435	0.001049	-0.002135	-0.006846
Bacteria;Bacteroidetes;Bacteroidia;Bacteroidales;Porphyromonadaceae;Porphyromonas;catoniae	species	644	-0.00743	0.01909	-0.01766
Bacteria;Bacteroidetes;Bacteroidia;Bacteroidales;Porphyromonadaceae;Porphyromonas;catoniae	species	649	0.001443	0.006151	-0.01325
Bacteria;Bacteroidetes;Bacteroidia;Bacteroidales;Porphyromonadaceae;Porphyromonas;catoniae	species	282	-0.01244	-0.0333	-0.005191
Bacteria;Bacteroidetes;Bacteroidia;Bacteroidales;Porphyromonadaceae;Porphyromonas;catoniae	species	422	-0.008122	-0.01231	-0.00259
Bacteria;Bacteroidetes;Bacteroidia;Bacteroidales;Porphyromonadaceae;Porphyromonas;catoniae	species	118	-0.005484	-0.01426	-0.001036
Bacteria;Bacteroidetes;Bacteroidia;Bacteroidales;Porphyromonadaceae;Porphyromonas;catoniae	species	529	-0.01417	-0.03749	0.002074
Bacteria;Bacteroidetes;Bacteroidia;Bacteroidales;Porphyromonadaceae;Porphyromonas;catoniae	species	386	-0.00675	-0.01086	0.002619
Bacteria;Bacteroidetes;Bacteroidia;Bacteroidales;Porphyromonadaceae;Porphyromonas;catoniae	species	453	-0.005852	-0.01459	0.004036
Bacteria;Bacteroidetes;Bacteroidia;Bacteroidales;Porphyromonadaceae;Porphyromonas;catoniae	species	69	-0.001004	-0.01388	0.006816
Bacteria;Bacteroidetes;Bacteroidia;Bacteroidales;Porphyromonadaceae;Porphyromonas;catoniae	species	92	-0.01742	-0.02131	0.008386
Bacteria;Bacteroidetes;Bacteroidia;Bacteroidales;Porphyromonadaceae;Porphyromonas;catoniae	species	255	-0.008021	-0.009325	0.01023
Bacteria;Bacteroidetes;Bacteroidia;Bacteroidales;Porphyromonadaceae;Porphyromonas;catoniae	species	439	-0.01199	-0.03546	0.01405
Bacteria;Bacteroidetes;Bacteroidia;Bacteroidales;Porphyromonadaceae;Porphyromonas;catoniae	species	727	-0.06876	0.07099	0.03607
Bacteria;Bacteroidetes;Bacteroidia;Bacteroidales;Porphyromonadaceae;Porphyromonas;catoniae	species	168	-0.09036	-0.009039	0.05746
Bacteria;Bacteroidetes;Bacteroidia;Bacteroidales;Porphyromonadaceae;Porphyromonas;catoniae	species	475	-0.03791	-0.04158	0.06331
Bacteria;Bacteroidetes;Bacteroidia;Bacteroidales;Prevotellaceae;Prevotella	genus	656	0.005368	0.01516	-0.006558
Bacteria;Bacteroidetes;Bacteroidia;Bacteroidales;Prevotellaceae;Prevotella	genus	661	0.004784	0.002037	-0.004515
Bacteria;Bacteroidetes;Bacteroidia;Bacteroidales;Prevotellaceae;Prevotella	genus	116	-0.008892	-0.006073	-0.0003374
Bacteria;Bacteroidetes;Bacteroidia;Bacteroidales;Prevotellaceae;Prevotella	genus	132	-0.004438	-0.01352	0.002357
Bacteria;Bacteroidetes;Bacteroidia;Bacteroidales;Prevotellaceae;Prevotella	genus	139	-0.002881	-0.01292	0.004325
Bacteria;Bacteroidetes;Bacteroidia;Bacteroidales;Prevotellaceae;Prevotella	genus	189	-0.005017	-0.02366	0.004769
Bacteria;Bacteroidetes;Bacteroidia;Bacteroidales;Prevotellaceae;Prevotella	genus	462	0.008691	0.000325	0.01108
Bacteria;Bacteroidetes;Bacteroidia;Bacteroidales;Prevotellaceae;Prevotella	genus	574	0.009359	0.00035	0.01193
Bacteria;Bacteroidetes;Bacteroidia;Bacteroidales;Prevotellaceae;Prevotella	genus	38	0.01541	-0.006668	0.01565
Bacteria;Bacteroidetes;Bacteroidia;Bacteroidales;Prevotellaceae;Prevotella	genus	330	-0.01382	-0.01416	0.01585
Bacteria;Bacteroidetes;Bacteroidia;Bacteroidales;Prevotellaceae;Prevotella	genus	218	0.01846	-0.002102	0.01789
Bacteria;Bacteroidetes;Bacteroidia;Bacteroidales;Prevotellaceae;Prevotella	genus	134	0.02753	-0.002191	0.01807
Bacteria;Bacteroidetes;Bacteroidia;Bacteroidales;Prevotellaceae;Prevotella	genus	408	0.02826	0.0007449	0.01963
Bacteria;Bacteroidetes;Bacteroidia;Bacteroidales;Prevotellaceae;Prevotella	genus	718	-0.00494	0.003693	0.0212
Bacteria;Bacteroidetes;Bacteroidia;Bacteroidales;Prevotellaceae;Prevotella	genus	94	0.02792	-0.003699	0.02365
Bacteria;Bacteroidetes;Bacteroidia;Bacteroidales;Prevotellaceae;Prevotella	genus	706	-0.0235	0.0006847	0.02432
Bacteria;Bacteroidetes;Bacteroidia;Bacteroidales;Prevotellaceae;Prevotella	genus	689	-0.0057	0.004261	0.02446
Bacteria;Bacteroidetes;Bacteroidia;Bacteroidales;Prevotellaceae;Prevotella	genus	444	-0.01432	0.003174	0.02524
Bacteria;Bacteroidetes;Bacteroidia;Bacteroidales;Prevotellaceae;Prevotella	genus	502	0.01809	-0.03052	0.02665
Bacteria;Bacteroidetes;Bacteroidia;Bacteroidales;Prevotellaceae;Prevotella	genus	303	-0.02349	-0.04752	0.02808
Bacteria;Bacteroidetes;Bacteroidia;Bacteroidales;Prevotellaceae;Prevotella	genus	54	0.0352	-0.004641	0.02866
Bacteria;Bacteroidetes;Bacteroidia;Bacteroidales;Prevotellaceae;Prevotella	genus	546	0.02231	0.004419	0.02908
Bacteria;Bacteroidetes;Bacteroidia;Bacteroidales;Prevotellaceae;Prevotella	genus	20	-0.02468	-0.0815	0.03086
Bacteria;Bacteroidetes;Bacteroidia;Bacteroidales;Prevotellaceae;Prevotella	genus	535	0.0326	0.003358	0.03184
Bacteria;Bacteroidetes;Bacteroidia;Bacteroidales;Prevotellaceae;Prevotella	genus	15	0.03228	-0.001885	0.03226
Bacteria;Bacteroidetes;Bacteroidia;Bacteroidales;Prevotellaceae;Prevotella	genus	443	0.03939	0.0001293	0.03257
Bacteria;Bacteroidetes;Bacteroidia;Bacteroidales;Prevotellaceae;Prevotella	genus	272	0.03357	0.003925	0.04073
Bacteria;Bacteroidetes;Bacteroidia;Bacteroidales;Prevotellaceae;Prevotella	genus	636	-0.01639	-0.005527	0.0451
Bacteria;Bacteroidetes;Bacteroidia;Bacteroidales;Prevotellaceae;Prevotella	genus	21	0.0547	-0.00224	0.04732
Bacteria;Bacteroidetes;Bacteroidia;Bacteroidales;Prevotellaceae;Prevotella	genus	376	-0.02115	0.01297	0.0536
Bacteria;Bacteroidetes;Bacteroidia;Bacteroidales;Prevotellaceae;Prevotella	genus	775	-0.01656	0.02847	0.0556
Bacteria;Bacteroidetes;Bacteroidia;Bacteroidales;Prevotellaceae;Prevotella	genus	750	-0.03526	-0.08252	0.05668
Bacteria;Bacteroidetes;Bacteroidia;Bacteroidales;Prevotellaceae;Prevotella	genus	598	-0.04003	0.02237	0.05806
Bacteria;Bacteroidetes;Bacteroidia;Bacteroidales;Prevotellaceae;Prevotella	genus	687	-0.02271	-0.002271	0.06052
Bacteria;Bacteroidetes;Bacteroidia;Bacteroidales;Prevotellaceae;Prevotella	genus	108	-0.06855	-0.06167	0.07271
Bacteria;Bacteroidetes;Bacteroidia;Bacteroidales;Prevotellaceae;Prevotella	genus	181	0.134	-0.05978	0.08418
Bacteria;Bacteroidetes;Bacteroidia;Bacteroidales;Prevotellaceae;Prevotella	genus	30	0.06343	-0.01975	0.08434
Bacteria;Bacteroidetes;Bacteroidia;Bacteroidales;Prevotellaceae;Prevotella	genus	34	-0.09724	-0.1233	0.08558
Bacteria;Bacteroidetes;Bacteroidia;Bacteroidales;Prevotellaceae;Prevotella	genus	242	-0.06042	0.008724	0.101
Bacteria;Bacteroidetes;Bacteroidia;Bacteroidales;Prevotellaceae;Prevotella;intermedia	species	551	0.02167	-7.912e-05	0.01928
Bacteria;Bacteroidetes;Bacteroidia;Bacteroidales;Prevotellaceae;Prevotella;nanceiensis	species	67	-0.005002	-0.02115	0.003121
Bacteria;Bacteroidetes;Bacteroidia;Bacteroidales;Prevotellaceae;Prevotella;nanceiensis	species	520	0.01949	0.003934	0.0117
Bacteria;Bacteroidetes;Bacteroidia;Bacteroidales;Prevotellaceae;Prevotella;nanceiensis	species	731	0.07521	0.05173	0.01856
Bacteria;Bacteroidetes;Bacteroidia;Bacteroidales;Prevotellaceae;Prevotella;nigrescens	species	458	-0.06591	-0.02001	0.1125
Bacteria;Bacteroidetes;Bacteroidia;Bacteroidales;Prevotellaceae;Prevotella;oralis	species	136	-0.006481	0.002386	0.02845
Bacteria;Bacteroidetes;Bacteroidia;Bacteroidales;Prevotellaceae;Prevotella;oulorum	species	296	-0.01404	-0.02197	0.0687
Bacteria;Bacteroidetes;Bacteroidia;Bacteroidales;Prevotellaceae;Prevotella;pallens	species	179	0.09954	-0.08033	0.0717
Bacteria;Bacteroidetes;Bacteroidia;Bacteroidales;Prevotellaceae;Prevotella;shahii	species	412	-0.00458	-0.01223	0.008311
Bacteria;Bacteroidetes;Bacteroidia;Bacteroidales;Prevotellaceae;Prevotella;shahii	species	538	0.01291	0.000974	0.012
Bacteria;Bacteroidetes;Bacteroidia;Bacteroidales;Prevotellaceae;Prevotella;shahii	species	261	0.01812	0.003367	0.01552
Bacteria;Bacteroidetes;Bacteroidia;Bacteroidales;Prevotellaceae;Prevotella;shahii	species	623	-0.0622	0.04509	0.0833
Bacteria;Bacteroidetes;Bacteroidia;Bacteroidales;Prevotellaceae;Prevotella;tannerae	species	812	-0.007861	0.01086	0.007836
Bacteria;Bacteroidetes;Bacteroidia;Bacteroidales;Prevotellaceae;Prevotella;tannerae	species	660	-0.007754	0.01007	0.008244
Bacteria;Bacteroidetes;Bacteroidia;Bacteroidales;Prevotellaceae;Prevotella;tannerae	species	714	-0.06579	-0.01023	0.117
Bacteria;Bacteroidetes;Flavobacteria;Flavobacteriales;Cryomorphaceae;Owenweeksia	genus	467	-0.007345	0.005716	0.005042
Bacteria;Bacteroidetes;Flavobacteria;Flavobacteriales;Flavobacteriaceae	family	705	0.003637	0.003684	-0.007511
Bacteria;Bacteroidetes;Flavobacteria;Flavobacteriales;Flavobacteriaceae	family	240	-0.04343	-0.0544	-0.003843
Bacteria;Bacteroidetes;Flavobacteria;Flavobacteriales;Flavobacteriaceae	family	544	-0.05411	0.06175	0.06939
Bacteria;Bacteroidetes;Flavobacteria;Flavobacteriales;Flavobacteriaceae;Capnocytophaga	genus	345	-0.07403	-0.05425	-0.02767
Bacteria;Bacteroidetes;Flavobacteria;Flavobacteriales;Flavobacteriaceae;Capnocytophaga	genus	185	-0.004002	0.00376	-0.01002
Bacteria;Bacteroidetes;Flavobacteria;Flavobacteriales;Flavobacteriaceae;Capnocytophaga	genus	271	-0.006196	-0.003782	-0.005901
Bacteria;Bacteroidetes;Flavobacteria;Flavobacteriales;Flavobacteriaceae;Capnocytophaga	genus	787	-0.005015	0.009024	-0.004289
Bacteria;Bacteroidetes;Flavobacteria;Flavobacteriales;Flavobacteriaceae;Capnocytophaga	genus	654	-0.04494	-0.06321	-0.0009709
Bacteria;Bacteroidetes;Flavobacteria;Flavobacteriales;Flavobacteriaceae;Capnocytophaga	genus	119	-0.008377	-0.01765	0.0004129
Bacteria;Bacteroidetes;Flavobacteria;Flavobacteriales;Flavobacteriaceae;Capnocytophaga	genus	195	-0.005908	-0.007561	0.001153
Bacteria;Bacteroidetes;Flavobacteria;Flavobacteriales;Flavobacteriaceae;Capnocytophaga	genus	117	-0.05826	-0.18	0.003524
Bacteria;Bacteroidetes;Flavobacteria;Flavobacteriales;Flavobacteriaceae;Capnocytophaga	genus	686	-0.008927	0.01387	0.004748
Bacteria;Bacteroidetes;Flavobacteria;Flavobacteriales;Flavobacteriaceae;Capnocytophaga	genus	664	-0.04491	-0.003851	0.005908
Bacteria;Bacteroidetes;Flavobacteria;Flavobacteriales;Flavobacteriaceae;Capnocytophaga	genus	248	-0.01132	0.003426	0.007319
Bacteria;Bacteroidetes;Flavobacteria;Flavobacteriales;Flavobacteriaceae;Capnocytophaga	genus	420	-0.01822	-0.05911	0.007331
Bacteria;Bacteroidetes;Flavobacteria;Flavobacteriales;Flavobacteriaceae;Capnocytophaga	genus	795	-0.05676	0.03433	0.009771
Bacteria;Bacteroidetes;Flavobacteria;Flavobacteriales;Flavobacteriaceae;Capnocytophaga	genus	384	-0.08335	-0.008917	0.01291
Bacteria;Bacteroidetes;Flavobacteria;Flavobacteriales;Flavobacteriaceae;Capnocytophaga	genus	56	-0.01418	-0.005538	0.0141
Bacteria;Bacteroidetes;Flavobacteria;Flavobacteriales;Flavobacteriaceae;Capnocytophaga	genus	429	-0.009756	0.002418	0.01645
Bacteria;Bacteroidetes;Flavobacteria;Flavobacteriales;Flavobacteriaceae;Capnocytophaga	genus	584	-0.01871	0.02004	0.01765
Bacteria;Bacteroidetes;Flavobacteria;Flavobacteriales;Flavobacteriaceae;Capnocytophaga	genus	252	-0.04633	0.024	0.0186
Bacteria;Bacteroidetes;Flavobacteria;Flavobacteriales;Flavobacteriaceae;Capnocytophaga	genus	283	-0.04383	-0.02123	0.01994
Bacteria;Bacteroidetes;Flavobacteria;Flavobacteriales;Flavobacteriaceae;Capnocytophaga	genus	273	-0.02434	-0.002701	0.02271
Bacteria;Bacteroidetes;Flavobacteria;Flavobacteriales;Flavobacteriaceae;Capnocytophaga	genus	585	-0.02577	0.02028	0.02328
Bacteria;Bacteroidetes;Flavobacteria;Flavobacteriales;Flavobacteriaceae;Capnocytophaga	genus	541	-0.005275	-0.0009354	0.02347
Bacteria;Bacteroidetes;Flavobacteria;Flavobacteriales;Flavobacteriaceae;Capnocytophaga	genus	18	-0.08589	-0.05671	0.02783
Bacteria;Bacteroidetes;Flavobacteria;Flavobacteriales;Flavobacteriaceae;Capnocytophaga	genus	528	-0.02507	0.01689	0.03466
Bacteria;Bacteroidetes;Flavobacteria;Flavobacteriales;Flavobacteriaceae;Capnocytophaga	genus	607	-0.03919	0.06043	0.03602
Bacteria;Bacteroidetes;Flavobacteria;Flavobacteriales;Flavobacteriaceae;Capnocytophaga	genus	208	-0.04752	-0.0307	0.03609
Bacteria;Bacteroidetes;Flavobacteria;Flavobacteriales;Flavobacteriaceae;Capnocytophaga	genus	666	-0.03644	0.05954	0.04637
Bacteria;Bacteroidetes;Flavobacteria;Flavobacteriales;Flavobacteriaceae;Capnocytophaga	genus	476	-0.1492	-0.01959	0.08246
Bacteria;Bacteroidetes;Flavobacteria;Flavobacteriales;Flavobacteriaceae;Capnocytophaga	genus	631	-0.09315	0.009842	0.08638
Bacteria;Bacteroidetes;Flavobacteria;Flavobacteriales;Flavobacteriaceae;Capnocytophaga;haemolytica	species	809	-0.01534	0.0209	-0.01224
Bacteria;Bacteroidetes;Flavobacteria;Flavobacteriales;Flavobacteriaceae;Capnocytophaga;haemolytica	species	638	-0.02775	0.04466	0.04502
Bacteria;Bacteroidetes;Flavobacteria;Flavobacteriales;Flavobacteriaceae;Capnocytophaga;sputigena	species	517	-0.07796	0.009226	-0.01975
Bacteria;Bacteroidetes;Flavobacteria;Flavobacteriales;Flavobacteriaceae;Riemerella;anatipestifer	species	579	-0.007332	0.006041	-0.002349
Bacteria;Bacteroidetes;Sphingobacteria;Sphingobacteriales	orderx	490	0.008182	-0.002728	-0.0008908
Bacteria;Bacteroidetes;Sphingobacteria;Sphingobacteriales;Cytophagaceae;Sporocytophaga	genus	337	-0.01164	0.001315	0.004797
Bacteria;Cyanobacteria	phylum	728	0.002607	0.004551	-0.007097
Bacteria;Cyanobacteria	phylum	281	0.003012	0.0007217	-0.002615
Bacteria;Cyanobacteria	phylum	425	0.0106	0.00927	0.001561
Bacteria;Firmicutes	phylum	592	0.01682	-0.04301	-0.03014
Bacteria;Firmicutes	phylum	226	0.01318	-0.08604	-0.02171
Bacteria;Firmicutes	phylum	650	-0.009049	-0.003379	-0.01907
Bacteria;Firmicutes	phylum	800	-0.008415	0.01075	-0.01625
Bacteria;Firmicutes	phylum	231	0.002974	-0.0128	-0.0138
Bacteria;Firmicutes	phylum	309	-5.767e-05	-0.007003	-0.0112
Bacteria;Firmicutes	phylum	259	-0.005195	-0.00883	-0.005176
Bacteria;Firmicutes	phylum	55	-0.008032	-0.0763	-0.003996
Bacteria;Firmicutes	phylum	307	-0.04694	-0.2037	-0.001675
Bacteria;Firmicutes	phylum	357	-0.008218	-0.0113	-0.0006071
Bacteria;Firmicutes	phylum	747	-0.01115	0.02495	0.0008853
Bacteria;Firmicutes	phylum	531	0.008865	-0.0002121	0.002206
Bacteria;Firmicutes	phylum	505	-0.001382	-0.06584	0.00222
Bacteria;Firmicutes	phylum	320	0.0005291	-0.009329	0.002543
Bacteria;Firmicutes	phylum	518	0.02706	-0.02046	0.01758
Bacteria;Firmicutes	phylum	150	-0.007094	-0.01352	0.0181
Bacteria;Firmicutes	phylum	620	0.07364	-0.01644	0.02102
Bacteria;Firmicutes	phylum	461	-0.02672	0.01766	0.0623
Bacteria;Firmicutes;Bacilli;Bacillales;Staphylococcaceae;Gemella	genus	213	0.001848	0.003148	-0.01828
Bacteria;Firmicutes;Bacilli;Bacillales;Staphylococcaceae;Gemella	genus	353	-0.007073	-0.05456	0.01615
Bacteria;Firmicutes;Bacilli;Bacillales;Staphylococcaceae;Staphylococcus	genus	314	0.002576	0.004389	-0.02548
Bacteria;Firmicutes;Bacilli;Lactobacillales	orderx	68	-0.01591	0.0001983	-0.02094
Bacteria;Firmicutes;Bacilli;Lactobacillales	orderx	347	-0.01115	-0.03447	-0.01739
Bacteria;Firmicutes;Bacilli;Lactobacillales	orderx	122	0.0092	-0.06068	-0.008228
Bacteria;Firmicutes;Bacilli;Lactobacillales	orderx	726	-0.004802	0.00724	-0.007016
Bacteria;Firmicutes;Bacilli;Lactobacillales	orderx	187	-0.01653	-0.01437	-0.006233
Bacteria;Firmicutes;Bacilli;Lactobacillales	orderx	121	-0.01751	-0.008418	-0.002265
Bacteria;Firmicutes;Bacilli;Lactobacillales	orderx	563	0.008136	0.00238	0.009056
Bacteria;Firmicutes;Bacilli;Lactobacillales	orderx	246	0.05425	0.004159	0.04044
Bacteria;Firmicutes;Bacilli;Lactobacillales;Aerococcaceae;Abiotrophia	genus	547	-0.002443	-0.02159	-0.09012
Bacteria;Firmicutes;Bacilli;Lactobacillales;Aerococcaceae;Aerococcus	genus	104	-0.009557	-0.04065	-0.01289
Bacteria;Firmicutes;Bacilli;Lactobacillales;Aerococcaceae;Aerococcus	genus	381	0.008144	-0.004475	0.01076
Bacteria;Firmicutes;Bacilli;Lactobacillales;Aerococcaceae;Aerococcus	genus	77	0.008279	-0.01567	0.01185
Bacteria;Firmicutes;Bacilli;Lactobacillales;Aerococcaceae;Aerococcus	genus	120	0.01232	-0.003725	0.0134
Bacteria;Firmicutes;Bacilli;Lactobacillales;Carnobacteriaceae;Granulicatella	genus	239	0.01647	-0.05951	-0.01986
Bacteria;Firmicutes;Bacilli;Lactobacillales;Carnobacteriaceae;Granulicatella	genus	23	0.01278	-0.07267	-0.01238
Bacteria;Firmicutes;Bacilli;Lactobacillales;Carnobacteriaceae;Granulicatella	genus	95	0.001424	-0.0768	-0.007346
Bacteria;Firmicutes;Bacilli;Lactobacillales;Carnobacteriaceae;Granulicatella	genus	44	-0.007731	-0.004771	-0.002283
Bacteria;Firmicutes;Bacilli;Lactobacillales;Carnobacteriaceae;Granulicatella	genus	163	0.006972	-0.003925	0.006584
Bacteria;Firmicutes;Bacilli;Lactobacillales;Carnobacteriaceae;Granulicatella	genus	335	0.007983	-0.08035	0.01818
Bacteria;Firmicutes;Bacilli;Lactobacillales;Enterococcaceae;Enterococcus	genus	49	-0.006625	-0.02144	0.002531
Bacteria;Firmicutes;Bacilli;Lactobacillales;Lactobacillaceae;Lactobacillus	genus	2	0.02689	-0.0712	-0.01082
Bacteria;Firmicutes;Bacilli;Lactobacillales;Lactobacillaceae;Lactobacillus	genus	298	-0.01327	-0.008626	-0.003533
Bacteria;Firmicutes;Bacilli;Lactobacillales;Lactobacillaceae;Lactobacillus	genus	428	-0.006415	-0.006789	-0.003025
Bacteria;Firmicutes;Bacilli;Lactobacillales;Streptococcaceae;Streptococcus	genus	669	-0.03465	0.02772	-0.08303
Bacteria;Firmicutes;Bacilli;Lactobacillales;Streptococcaceae;Streptococcus	genus	276	-0.001301	-0.09525	-0.07846
Bacteria;Firmicutes;Bacilli;Lactobacillales;Streptococcaceae;Streptococcus	genus	262	0.01998	-0.0671	-0.06519
Bacteria;Firmicutes;Bacilli;Lactobacillales;Streptococcaceae;Streptococcus	genus	336	0.01474	-0.07282	-0.05931
Bacteria;Firmicutes;Bacilli;Lactobacillales;Streptococcaceae;Streptococcus	genus	466	-0.03988	-0.1167	-0.0582
Bacteria;Firmicutes;Bacilli;Lactobacillales;Streptococcaceae;Streptococcus	genus	803	-0.0392	-0.03733	-0.05044
Bacteria;Firmicutes;Bacilli;Lactobacillales;Streptococcaceae;Streptococcus	genus	165	0.08905	-0.06064	-0.04842
Bacteria;Firmicutes;Bacilli;Lactobacillales;Streptococcaceae;Streptococcus	genus	397	-0.036	-0.01144	-0.03859
Bacteria;Firmicutes;Bacilli;Lactobacillales;Streptococcaceae;Streptococcus	genus	109	-0.0477	-0.04499	-0.0312
Bacteria;Firmicutes;Bacilli;Lactobacillales;Streptococcaceae;Streptococcus	genus	676	-0.07486	-0.03655	-0.02875
Bacteria;Firmicutes;Bacilli;Lactobacillales;Streptococcaceae;Streptococcus	genus	157	0.01052	-0.05671	-0.02375
Bacteria;Firmicutes;Bacilli;Lactobacillales;Streptococcaceae;Streptococcus	genus	26	-0.01612	-0.02799	-0.02168
Bacteria;Firmicutes;Bacilli;Lactobacillales;Streptococcaceae;Streptococcus	genus	744	0.003217	-0.005448	-0.02026
Bacteria;Firmicutes;Bacilli;Lactobacillales;Streptococcaceae;Streptococcus	genus	173	-0.01946	0.002346	-0.01958
Bacteria;Firmicutes;Bacilli;Lactobacillales;Streptococcaceae;Streptococcus	genus	82	-0.03048	-0.05603	-0.0194
Bacteria;Firmicutes;Bacilli;Lactobacillales;Streptococcaceae;Streptococcus	genus	364	-0.00672	-0.03971	-0.01859
Bacteria;Firmicutes;Bacilli;Lactobacillales;Streptococcaceae;Streptococcus	genus	354	-0.01221	-0.09209	-0.01846
Bacteria;Firmicutes;Bacilli;Lactobacillales;Streptococcaceae;Streptococcus	genus	680	-0.001778	0.01274	-0.01693
Bacteria;Firmicutes;Bacilli;Lactobacillales;Streptococcaceae;Streptococcus	genus	622	0.004477	-0.003843	-0.01526
Bacteria;Firmicutes;Bacilli;Lactobacillales;Streptococcaceae;Streptococcus	genus	553	-0.01286	0.002121	-0.0133
Bacteria;Firmicutes;Bacilli;Lactobacillales;Streptococcaceae;Streptococcus	genus	713	0.001443	0.006151	-0.01325
Bacteria;Firmicutes;Bacilli;Lactobacillales;Streptococcaceae;Streptococcus	genus	723	0.001443	0.006151	-0.01325
Bacteria;Firmicutes;Bacilli;Lactobacillales;Streptococcaceae;Streptococcus	genus	224	0.002941	-0.07368	-0.01018
Bacteria;Firmicutes;Bacilli;Lactobacillales;Streptococcaceae;Streptococcus	genus	58	-0.01234	-0.009014	-0.009409
Bacteria;Firmicutes;Bacilli;Lactobacillales;Streptococcaceae;Streptococcus	genus	392	-0.008013	-0.00263	-0.007217
Bacteria;Firmicutes;Bacilli;Lactobacillales;Streptococcaceae;Streptococcus	genus	221	-0.01284	-0.04836	-0.006903
Bacteria;Firmicutes;Bacilli;Lactobacillales;Streptococcaceae;Streptococcus	genus	783	-0.006799	0.008319	-0.006701
Bacteria;Firmicutes;Bacilli;Lactobacillales;Streptococcaceae;Streptococcus	genus	442	-0.007728	-0.005039	-0.003799
Bacteria;Firmicutes;Bacilli;Lactobacillales;Streptococcaceae;Streptococcus	genus	813	0.003887	0.001655	-0.003669
Bacteria;Firmicutes;Bacilli;Lactobacillales;Streptococcaceae;Streptococcus	genus	341	-0.008426	-0.002455	-0.002523
Bacteria;Firmicutes;Bacilli;Lactobacillales;Streptococcaceae;Streptococcus	genus	346	-0.009299	0.002965	-0.002289
Bacteria;Firmicutes;Bacilli;Lactobacillales;Streptococcaceae;Streptococcus	genus	203	-0.01152	-0.01394	-0.001173
Bacteria;Firmicutes;Bacilli;Lactobacillales;Streptococcaceae;Streptococcus	genus	338	0.005169	-0.03327	-0.0003813
Bacteria;Firmicutes;Bacilli;Lactobacillales;Streptococcaceae;Streptococcus	genus	311	-0.01218	-0.0393	-8.002e-05
Bacteria;Firmicutes;Bacilli;Lactobacillales;Streptococcaceae;Streptococcus	genus	180	-0.004147	-0.017	0.0007406
Bacteria;Firmicutes;Bacilli;Lactobacillales;Streptococcaceae;Streptococcus	genus	463	-0.008928	0.002545	0.001709
Bacteria;Firmicutes;Bacilli;Lactobacillales;Streptococcaceae;Streptococcus	genus	400	0.006057	0.001585	0.002662
Bacteria;Firmicutes;Bacilli;Lactobacillales;Streptococcaceae;Streptococcus	genus	470	-0.007535	-0.005224	0.005523
Bacteria;Firmicutes;Bacilli;Lactobacillales;Streptococcaceae;Streptococcus	genus	191	-0.01047	0.004356	0.007132
Bacteria;Firmicutes;Bacilli;Lactobacillales;Streptococcaceae;Streptococcus	genus	79	-0.02897	-0.0447	0.008305
Bacteria;Firmicutes;Bacilli;Lactobacillales;Streptococcaceae;Streptococcus	genus	537	0.0107	-0.004703	0.008919
Bacteria;Firmicutes;Bacilli;Lactobacillales;Streptococcaceae;Streptococcus	genus	509	-0.02457	-0.04066	0.009092
Bacteria;Firmicutes;Bacilli;Lactobacillales;Streptococcaceae;Streptococcus	genus	460	0.009155	-0.005228	0.00925
Bacteria;Firmicutes;Bacilli;Lactobacillales;Streptococcaceae;Streptococcus	genus	459	-0.02759	-0.03067	0.01025
Bacteria;Firmicutes;Bacilli;Lactobacillales;Streptococcaceae;Streptococcus	genus	113	0.01098	-0.002165	0.01257
Bacteria;Firmicutes;Bacilli;Lactobacillales;Streptococcaceae;Streptococcus	genus	265	0.007678	0.002417	0.01307
Bacteria;Firmicutes;Bacilli;Lactobacillales;Streptococcaceae;Streptococcus	genus	387	0.02186	0.002787	0.01636
Bacteria;Firmicutes;Bacilli;Lactobacillales;Streptococcaceae;Streptococcus	genus	198	0.01804	-0.0005428	0.01651
Bacteria;Firmicutes;Bacilli;Lactobacillales;Streptococcaceae;Streptococcus	genus	595	-0.01017	0.02259	0.0182
Bacteria;Firmicutes;Bacilli;Lactobacillales;Streptococcaceae;Streptococcus	genus	356	0.02535	0.002982	0.02022
Bacteria;Firmicutes;Bacilli;Lactobacillales;Streptococcaceae;Streptococcus	genus	452	0.1086	0.01147	0.0221
Bacteria;Firmicutes;Bacilli;Lactobacillales;Streptococcaceae;Streptococcus	genus	743	-0.01903	0.007935	0.02231
Bacteria;Firmicutes;Bacilli;Lactobacillales;Streptococcaceae;Streptococcus	genus	278	0.03313	-0.005229	0.02342
Bacteria;Firmicutes;Bacilli;Lactobacillales;Streptococcaceae;Streptococcus	genus	449	0.09271	-0.004839	0.02668
Bacteria;Firmicutes;Bacilli;Lactobacillales;Streptococcaceae;Streptococcus	genus	482	-0.02248	0.02304	0.02669
Bacteria;Firmicutes;Bacilli;Lactobacillales;Streptococcaceae;Streptococcus	genus	521	0.03996	0.001069	0.02935
Bacteria;Firmicutes;Bacilli;Lactobacillales;Streptococcaceae;Streptococcus	genus	250	0.05775	0.003111	0.03759
Bacteria;Firmicutes;Bacilli;Lactobacillales;Streptococcaceae;Streptococcus	genus	230	0.1523	0.007765	0.03802
Bacteria;Firmicutes;Bacilli;Lactobacillales;Streptococcaceae;Streptococcus	genus	778	-0.005228	0.02609	0.04429
Bacteria;Firmicutes;Bacilli;Lactobacillales;Streptococcaceae;Streptococcus	genus	217	-0.00528	-0.02601	0.05254
Bacteria;Firmicutes;Bacilli;Lactobacillales;Streptococcaceae;Streptococcus	genus	389	-0.001857	-0.006224	0.06295
Bacteria;Firmicutes;Bacilli;Lactobacillales;Streptococcaceae;Streptococcus;canis	species	46	-0.005484	-0.01426	-0.001036
Bacteria;Firmicutes;Bacilli;Lactobacillales;Streptococcaceae;Streptococcus;constellatus	species	270	-0.003103	-0.01391	0.004657
Bacteria;Firmicutes;Bacilli;Lactobacillales;Streptococcaceae;Streptococcus;cristatus	species	679	-0.0729	0.0257	-0.006623
Bacteria;Firmicutes;Bacilli;Lactobacillales;Streptococcaceae;Streptococcus;cristatus	species	815	-0.04326	0.01168	0.009738
Bacteria;Firmicutes;Bacilli;Lactobacillales;Streptococcaceae;Streptococcus;marimammalium	species	769	-0.00103	0.009958	-0.01347
Bacteria;Firmicutes;Bacilli;Lactobacillales;Streptococcaceae;Streptococcus;milleri	species	59	0.006883	-0.09155	0.01039
Bacteria;Firmicutes;Bacilli;Lactobacillales;Streptococcaceae;Streptococcus;mutans	species	589	-0.001987	-0.02529	-0.03516
Bacteria;Firmicutes;Bacilli;Lactobacillales;Streptococcaceae;Streptococcus;oligofermentans	species	406	-0.01586	0.01873	0.01525
Bacteria;Firmicutes;Bacilli;Lactobacillales;Streptococcaceae;Streptococcus;pneumoniae	species	27	-0.04106	-0.004494	-0.04568
Bacteria;Firmicutes;Bacilli;Lactobacillales;Streptococcaceae;Streptococcus;pneumoniae	species	254	0.006108	-0.02658	-0.01077
Bacteria;Firmicutes;Bacilli;Lactobacillales;Streptococcaceae;Streptococcus;pneumoniae	species	133	-0.002823	-0.009246	-0.005338
Bacteria;Firmicutes;Bacilli;Lactobacillales;Streptococcaceae;Streptococcus;pneumoniae	species	323	-0.03753	0.006514	-0.003613
Bacteria;Firmicutes;Bacilli;Lactobacillales;Streptococcaceae;Streptococcus;pneumoniae	species	399	0.004623	-0.005535	0.00133
Bacteria;Firmicutes;Bacilli;Lactobacillales;Streptococcaceae;Streptococcus;pneumoniae	species	266	-0.04874	-0.01856	0.002515
Bacteria;Firmicutes;Bacilli;Lactobacillales;Streptococcaceae;Streptococcus;pneumoniae	species	695	0.002897	-0.007571	0.007364
Bacteria;Firmicutes;Bacilli;Lactobacillales;Streptococcaceae;Streptococcus;pneumoniae	species	396	0.03107	-0.004273	0.009476
Bacteria;Firmicutes;Bacilli;Lactobacillales;Streptococcaceae;Streptococcus;pneumoniae	species	391	0.01207	-0.0009449	0.01257
Bacteria;Firmicutes;Bacilli;Lactobacillales;Streptococcaceae;Streptococcus;thermophilus	species	6	0.03906	0.001269	0.03231
Bacteria;Firmicutes;Clostridia;Clostridiales	orderx	605	0.01238	0.008065	-0.0118
Bacteria;Firmicutes;Clostridia;Clostridiales	orderx	86	-0.003103	-0.01391	0.004657
Bacteria;Firmicutes;Clostridia;Clostridiales	orderx	773	-0.02285	0.001388	0.04446
Bacteria;Firmicutes;Clostridia;Clostridiales	orderx	29	0.004892	0.01052	0.08068
Bacteria;Firmicutes;Clostridia;Clostridiales	orderx	286	-0.02321	0.01258	0.08944
Bacteria;Firmicutes;Clostridia;Clostridiales;Eubacteriaceae;Anaerovorax	genus	35	-0.05161	-0.01493	0.06437
Bacteria;Firmicutes;Clostridia;Clostridiales;Eubacteriaceae;Anaerovorax	genus	188	0.04327	0.01888	0.07786
Bacteria;Firmicutes;Clostridia;Clostridiales;Eubacteriaceae;Mogibacterium	genus	78	0.03373	0.01294	0.03215
Bacteria;Firmicutes;Clostridia;Clostridiales;Lachnospiraceae	family	158	-0.005937	-0.01009	-0.005916
Bacteria;Firmicutes;Clostridia;Clostridiales;Lachnospiraceae	family	225	-0.002871	-0.01463	0.0001676
Bacteria;Firmicutes;Clostridia;Clostridiales;Lachnospiraceae	family	366	-0.005908	-0.007561	0.001153
Bacteria;Firmicutes;Clostridia;Clostridiales;Lachnospiraceae	family	91	-0.006698	-0.01277	0.003514
Bacteria;Firmicutes;Clostridia;Clostridiales;Lachnospiraceae	family	267	0.006731	-0.004588	0.009853
Bacteria;Firmicutes;Clostridia;Clostridiales;Lachnospiraceae	family	393	0.01172	-0.001259	0.01071
Bacteria;Firmicutes;Clostridia;Clostridiales;Lachnospiraceae	family	667	-0.01535	0.01804	0.01442
Bacteria;Firmicutes;Clostridia;Clostridiales;Lachnospiraceae	family	98	0.03648	0.009152	0.01962
Bacteria;Firmicutes;Clostridia;Clostridiales;Lachnospiraceae	family	33	-0.04209	-0.0007184	0.0482
Bacteria;Firmicutes;Clostridia;Clostridiales;Lachnospiraceae	family	89	0.07967	0.002353	0.05686
Bacteria;Firmicutes;Clostridia;Clostridiales;Lachnospiraceae	family	602	-0.06405	0.06942	0.05743
Bacteria;Firmicutes;Clostridia;Clostridiales;Lachnospiraceae	family	707	-0.06336	-0.01346	0.07039
Bacteria;Firmicutes;Clostridia;Clostridiales;Lachnospiraceae	family	487	-0.04821	-0.0759	0.0828
Bacteria;Firmicutes;Clostridia;Clostridiales;Lachnospiraceae;Catonella	genus	455	0.02623	0.007902	0.07684
Bacteria;Firmicutes;Clostridia;Clostridiales;Lachnospiraceae;Moryella	genus	350	0.08873	-0.03408	0.083
Bacteria;Firmicutes;Clostridia;Clostridiales;Lachnospiraceae;Oribacterium	genus	135	0.09044	-0.01159	0.06433
Bacteria;Firmicutes;Clostridia;Clostridiales;Lachnospiraceae;Oribacterium	genus	671	-0.04157	-0.006709	0.08523
Bacteria;Firmicutes;Clostridia;Clostridiales;Lachnospiraceae;Shuttleworthia	genus	720	-0.005445	-0.003933	0.03004
Bacteria;Firmicutes;Clostridia;Clostridiales;Peptococcaceae;Peptococcus	genus	645	-0.007165	0.01194	0.02106
Bacteria;Firmicutes;Clostridia;Clostridiales;Peptostreptococcaceae;Filifactor	genus	342	-0.01495	-0.05462	0.01204
Bacteria;Firmicutes;Clostridia;Clostridiales;Peptostreptococcaceae;Parvimonas	genus	7	-0.06316	-0.04629	0.05438
Bacteria;Firmicutes;Clostridia;Clostridiales;Peptostreptococcaceae;Peptostreptococcus	genus	4	0.06506	-0.01396	0.03946
Bacteria;Firmicutes;Clostridia;Clostridiales;Ruminococcaceae	family	249	0.009708	-0.04804	-0.0269
Bacteria;Firmicutes;Clostridia;Clostridiales;Ruminococcaceae	family	234	0.006972	-0.003925	0.006584
Bacteria;Firmicutes;Clostridia;Clostridiales;Ruminococcaceae	family	274	-0.00499	0.005009	0.007549
Bacteria;Firmicutes;Clostridia;Clostridiales;Ruminococcaceae	family	228	-0.04269	-0.04342	0.02253
Bacteria;Firmicutes;Clostridia;Clostridiales;Ruminococcaceae;Ruminococcus	genus	238	0.0001578	-0.00864	-0.01174
Bacteria;Firmicutes;Clostridia;Clostridiales;Syntrophomonadaceae	family	693	-0.01054	0.0114	0.03868
Bacteria;Firmicutes;Clostridia;Clostridiales;Syntrophomonadaceae	family	494	-0.02478	-0.02027	0.04411
Bacteria;Firmicutes;Clostridia;Clostridiales;Veillonellaceae	family	600	-0.0008937	0.05308	-0.03481
Bacteria;Firmicutes;Clostridia;Clostridiales;Veillonellaceae	family	497	0.004509	-0.07636	-0.02388
Bacteria;Firmicutes;Clostridia;Clostridiales;Veillonellaceae	family	142	-0.006431	-0.01037	-0.01502
Bacteria;Firmicutes;Clostridia;Clostridiales;Veillonellaceae	family	97	-0.001056	-0.0004951	-0.015
Bacteria;Firmicutes;Clostridia;Clostridiales;Veillonellaceae	family	368	0.01882	-0.04898	-0.01216
Bacteria;Firmicutes;Clostridia;Clostridiales;Veillonellaceae	family	542	-0.003433	-0.0174	-0.01212
Bacteria;Firmicutes;Clostridia;Clostridiales;Veillonellaceae	family	766	-0.003653	0.01391	-0.01017
Bacteria;Firmicutes;Clostridia;Clostridiales;Veillonellaceae	family	793	-0.003155	0.01206	-0.007857
Bacteria;Firmicutes;Clostridia;Clostridiales;Veillonellaceae	family	190	-0.005195	-0.00883	-0.005176
Bacteria;Firmicutes;Clostridia;Clostridiales;Veillonellaceae	family	486	-0.005195	-0.00883	-0.005176
Bacteria;Firmicutes;Clostridia;Clostridiales;Veillonellaceae	family	25	0.008551	-0.02155	-0.003985
Bacteria;Firmicutes;Clostridia;Clostridiales;Veillonellaceae	family	805	0.003887	0.001655	-0.003669
Bacteria;Firmicutes;Clostridia;Clostridiales;Veillonellaceae	family	148	-0.003086	-0.01177	-0.002497
Bacteria;Firmicutes;Clostridia;Clostridiales;Veillonellaceae	family	107	0.003542	-0.01379	-0.002004
Bacteria;Firmicutes;Clostridia;Clostridiales;Veillonellaceae	family	247	-0.00268	-0.01365	0.0001565
Bacteria;Firmicutes;Clostridia;Clostridiales;Veillonellaceae	family	371	-0.005908	-0.007561	0.001153
Bacteria;Firmicutes;Clostridia;Clostridiales;Veillonellaceae	family	493	-0.01201	0.005504	0.001738
Bacteria;Firmicutes;Clostridia;Clostridiales;Veillonellaceae	family	73	-0.004305	-0.02031	0.001898
Bacteria;Firmicutes;Clostridia;Clostridiales;Veillonellaceae	family	212	-0.003527	-0.02533	0.002708
Bacteria;Firmicutes;Clostridia;Clostridiales;Veillonellaceae	family	318	-0.01041	-0.02475	0.004161
Bacteria;Firmicutes;Clostridia;Clostridiales;Veillonellaceae	family	411	0.03836	-0.07448	0.004206
Bacteria;Firmicutes;Clostridia;Clostridiales;Veillonellaceae	family	498	0.0099	-0.003208	0.004833
Bacteria;Firmicutes;Clostridia;Clostridiales;Veillonellaceae	family	301	-0.007264	-0.01967	0.004893
Bacteria;Firmicutes;Clostridia;Clostridiales;Veillonellaceae	family	457	-0.005287	-0.02291	0.005194
Bacteria;Firmicutes;Clostridia;Clostridiales;Veillonellaceae	family	754	0.009871	0.008475	0.005322
Bacteria;Firmicutes;Clostridia;Clostridiales;Veillonellaceae	family	138	0.007567	0.001581	0.005722
Bacteria;Firmicutes;Clostridia;Clostridiales;Veillonellaceae	family	515	-0.008564	-0.0252	0.005875
Bacteria;Firmicutes;Clostridia;Clostridiales;Veillonellaceae	family	45	-0.003123	-0.03284	0.007812
Bacteria;Firmicutes;Clostridia;Clostridiales;Veillonellaceae	family	427	0.007047	-0.00854	0.008383
Bacteria;Firmicutes;Clostridia;Clostridiales;Veillonellaceae	family	83	0.01397	-0.0008922	0.009749
Bacteria;Firmicutes;Clostridia;Clostridiales;Veillonellaceae	family	730	-0.004591	0.007662	0.01374
Bacteria;Firmicutes;Clostridia;Clostridiales;Veillonellaceae	family	130	0.01433	-0.03651	0.01429
Bacteria;Firmicutes;Clostridia;Clostridiales;Veillonellaceae	family	200	0.01196	-0.03939	0.01703
Bacteria;Firmicutes;Clostridia;Clostridiales;Veillonellaceae	family	143	0.003101	-0.02072	0.0219
Bacteria;Firmicutes;Clostridia;Clostridiales;Veillonellaceae	family	211	0.02807	-0.01059	0.02324
Bacteria;Firmicutes;Clostridia;Clostridiales;Veillonellaceae	family	14	-0.007623	-0.01504	0.02545
Bacteria;Firmicutes;Clostridia;Clostridiales;Veillonellaceae	family	445	0.03707	-0.001308	0.02939
Bacteria;Firmicutes;Clostridia;Clostridiales;Veillonellaceae	family	110	0.02076	-0.07147	0.02989
Bacteria;Firmicutes;Clostridia;Clostridiales;Veillonellaceae	family	178	-0.02886	-0.13	0.03063
Bacteria;Firmicutes;Clostridia;Clostridiales;Veillonellaceae	family	70	0.03777	-0.001407	0.03572
Bacteria;Firmicutes;Clostridia;Clostridiales;Veillonellaceae	family	691	-0.01976	-0.03221	0.04202
Bacteria;Firmicutes;Clostridia;Clostridiales;Veillonellaceae	family	681	0.05935	0.00551	0.04951
Bacteria;Firmicutes;Clostridia;Clostridiales;Veillonellaceae	family	193	-0.03473	-0.06125	0.08817
Bacteria;Firmicutes;Clostridia;Clostridiales;Veillonellaceae	family	403	-0.04949	-0.07683	0.09124
Bacteria;Firmicutes;Clostridia;Clostridiales;Veillonellaceae	family	370	0.0434	-0.1114	0.09618
Bacteria;Firmicutes;Clostridia;Clostridiales;Veillonellaceae;Acidaminococcus	genus	52	-0.00309	-0.01293	-0.005468
Bacteria;Firmicutes;Clostridia;Clostridiales;Veillonellaceae;Acidaminococcus	genus	293	0.01735	-0.05696	0.001659
Bacteria;Firmicutes;Clostridia;Clostridiales;Veillonellaceae;Dialister	genus	808	-0.008387	0.01298	0.01747
Bacteria;Firmicutes;Clostridia;Clostridiales;Veillonellaceae;Mitsuokella	genus	621	-0.01487	0.001183	0.07532
Bacteria;Firmicutes;Clostridia;Clostridiales;Veillonellaceae;Selenomonas	genus	125	-0.03538	-0.1268	-0.002548
Bacteria;Firmicutes;Clostridia;Clostridiales;Veillonellaceae;Selenomonas	genus	501	-0.002881	-0.01292	0.004325
Bacteria;Firmicutes;Clostridia;Clostridiales;Veillonellaceae;Selenomonas	genus	126	-0.003103	-0.01391	0.004657
Bacteria;Firmicutes;Clostridia;Clostridiales;Veillonellaceae;Selenomonas	genus	672	-0.007482	0.008058	0.02469
Bacteria;Firmicutes;Clostridia;Clostridiales;Veillonellaceae;Selenomonas	genus	112	-0.03193	0.008301	0.06067
Bacteria;Firmicutes;Clostridia;Clostridiales;Veillonellaceae;Selenomonas	genus	507	-0.01733	-0.01971	0.06886
Bacteria;Firmicutes;Clostridia;Clostridiales;Veillonellaceae;Selenomonas	genus	677	-0.04438	-0.03016	0.1031
Bacteria;Firmicutes;Clostridia;Clostridiales;Veillonellaceae;Selenomonas	genus	619	-0.03372	-0.0002259	0.1037
Bacteria;Firmicutes;Clostridia;Clostridiales;Veillonellaceae;Selenomonas	genus	512	-0.04207	-0.05322	0.1127
Bacteria;Firmicutes;Clostridia;Clostridiales;Veillonellaceae;Veillonella	genus	61	-0.02172	-0.01486	-0.01421
Bacteria;Firmicutes;Clostridia;Clostridiales;Veillonellaceae;Veillonella	genus	344	0.007411	-0.05751	-0.009269
Bacteria;Firmicutes;Clostridia;Clostridiales;Veillonellaceae;Veillonella	genus	269	0.004904	-0.01426	-0.007679
Bacteria;Firmicutes;Clostridia;Clostridiales;Veillonellaceae;Veillonella	genus	378	-6.75e-05	0.005525	0.002008
Bacteria;Firmicutes;Clostridia;Clostridiales;Veillonellaceae;Veillonella	genus	201	0.00858	-0.01333	0.002438
Bacteria;Firmicutes;Clostridia;Clostridiales;Veillonellaceae;Veillonella	genus	545	0.006972	-0.003925	0.006584
Bacteria;Firmicutes;Clostridia;Clostridiales;Veillonellaceae;Veillonella	genus	369	0.01019	0.0009616	0.009664
Bacteria;Firmicutes;Clostridia;Clostridiales;Veillonellaceae;Veillonella	genus	24	0.01285	-0.05749	0.02038
Bacteria;Firmicutes;Clostridia;Clostridiales;Veillonellaceae;Veillonella	genus	343	0.04411	-0.04056	0.02685
Bacteria;Firmicutes;Clostridia;Clostridiales;Veillonellaceae;Veillonella	genus	87	0.03221	-0.0116	0.03395
Bacteria;Firmicutes;Erysipelotrichi;Erysipelotrichales;Erysipelotrichaceae	family	363	0.04297	-0.01642	0.1141
Bacteria;Firmicutes;Erysipelotrichi;Erysipelotrichales;Erysipelotrichaceae;Bulleidia	genus	174	-0.008066	-0.01349	0.02002
Bacteria;Fusobacteria;Fusobacteria;Fusobacteriales;Fusobacteriaceae;Fusobacterium	genus	668	-0.01575	0.06841	-0.03439
Bacteria;Fusobacteria;Fusobacteria;Fusobacteriales;Fusobacteriaceae;Fusobacterium	genus	524	0.0007859	0.0007759	-0.001769
Bacteria;Fusobacteria;Fusobacteria;Fusobacteriales;Fusobacteriaceae;Fusobacterium	genus	712	-0.01209	0.01944	-0.0004656
Bacteria;Fusobacteria;Fusobacteria;Fusobacteriales;Fusobacteriaceae;Fusobacterium	genus	451	-0.01088	0.009006	-7.056e-05
Bacteria;Fusobacteria;Fusobacteria;Fusobacteriales;Fusobacteriaceae;Fusobacterium	genus	432	-0.02077	0.0007552	0.001639
Bacteria;Fusobacteria;Fusobacteria;Fusobacteriales;Fusobacteriaceae;Fusobacterium	genus	431	-0.02541	0.008691	0.004607
Bacteria;Fusobacteria;Fusobacteria;Fusobacteriales;Fusobacteriaceae;Fusobacterium	genus	464	-0.01186	0.001866	0.006121
Bacteria;Fusobacteria;Fusobacteria;Fusobacteriales;Fusobacteriaceae;Fusobacterium	genus	127	-0.02392	-0.0299	0.01848
Bacteria;Fusobacteria;Fusobacteria;Fusobacteriales;Fusobacteriaceae;Fusobacterium	genus	233	-0.05247	-0.0114	0.01989
Bacteria;Fusobacteria;Fusobacteria;Fusobacteriales;Fusobacteriaceae;Fusobacterium	genus	206	0.007945	0.001597	0.02195
Bacteria;Fusobacteria;Fusobacteria;Fusobacteriales;Fusobacteriaceae;Fusobacterium	genus	394	-0.01872	0.01664	0.02368
Bacteria;Fusobacteria;Fusobacteria;Fusobacteriales;Fusobacteriaceae;Fusobacterium	genus	608	-0.1038	0.008217	0.03103
Bacteria;Fusobacteria;Fusobacteria;Fusobacteriales;Fusobacteriaceae;Fusobacterium	genus	550	-0.0089	-0.00174	0.03142
Bacteria;Fusobacteria;Fusobacteria;Fusobacteriales;Fusobacteriaceae;Fusobacterium	genus	352	-0.02469	-0.02008	0.04428
Bacteria;Fusobacteria;Fusobacteria;Fusobacteriales;Fusobacteriaceae;Fusobacterium	genus	202	-0.04761	-0.0292	0.05997
Bacteria;Fusobacteria;Fusobacteria;Fusobacteriales;Fusobacteriaceae;Fusobacterium	genus	375	0.04822	-0.03564	0.06567
Bacteria;Fusobacteria;Fusobacteria;Fusobacteriales;Fusobacteriaceae;Fusobacterium	genus	313	-0.02103	-0.01911	0.07166
Bacteria;Fusobacteria;Fusobacteria;Fusobacteriales;Fusobacteriaceae;Fusobacterium	genus	758	-0.1207	-0.0474	0.1103
Bacteria;Fusobacteria;Fusobacteria;Fusobacteriales;Leptotrichiaceae;Leptotrichia	genus	755	-0.08388	0.1195	-0.02454
Bacteria;Fusobacteria;Fusobacteria;Fusobacteriales;Leptotrichiaceae;Leptotrichia	genus	733	-0.002495	0.009259	-0.01155
Bacteria;Fusobacteria;Fusobacteria;Fusobacteriales;Leptotrichiaceae;Leptotrichia	genus	295	-0.01007	0.002806	-0.0004824
Bacteria;Fusobacteria;Fusobacteria;Fusobacteriales;Leptotrichiaceae;Leptotrichia	genus	735	-0.005947	0.009427	0.004968
Bacteria;Fusobacteria;Fusobacteria;Fusobacteriales;Leptotrichiaceae;Leptotrichia	genus	84	-0.004211	-0.01888	0.00632
Bacteria;Fusobacteria;Fusobacteria;Fusobacteriales;Leptotrichiaceae;Leptotrichia	genus	302	0.009765	0.004864	0.012
Bacteria;Fusobacteria;Fusobacteria;Fusobacteriales;Leptotrichiaceae;Leptotrichia	genus	258	0.01506	-0.007196	0.01399
Bacteria;Fusobacteria;Fusobacteria;Fusobacteriales;Leptotrichiaceae;Leptotrichia	genus	709	-0.01483	0.02561	0.02986
Bacteria;Fusobacteria;Fusobacteria;Fusobacteriales;Leptotrichiaceae;Leptotrichia	genus	48	0.00829	-0.01098	0.03036
Bacteria;Fusobacteria;Fusobacteria;Fusobacteriales;Leptotrichiaceae;Leptotrichia	genus	630	-0.08656	0.1033	0.05061
Bacteria;Fusobacteria;Fusobacteria;Fusobacteriales;Leptotrichiaceae;Leptotrichia	genus	71	-0.06734	0.02827	0.05299
Bacteria;Fusobacteria;Fusobacteria;Fusobacteriales;Leptotrichiaceae;Leptotrichia	genus	50	0.0187	-0.02835	0.05892
Bacteria;Fusobacteria;Fusobacteria;Fusobacteriales;Leptotrichiaceae;Leptotrichia	genus	615	-0.08582	0.1111	0.07554
Bacteria;Fusobacteria;Fusobacteria;Fusobacteriales;Leptotrichiaceae;Leptotrichia	genus	604	-0.05042	-0.02725	0.09788
Bacteria;Fusobacteria;Fusobacteria;Fusobacteriales;Leptotrichiaceae;Leptotrichia	genus	80	0.04958	0.06336	0.09882
Bacteria;Fusobacteria;Fusobacteria;Fusobacteriales;Leptotrichiaceae;Leptotrichia	genus	9	0.02684	-0.03482	0.1386
Bacteria;Fusobacteria;Fusobacteria;Fusobacteriales;Leptotrichiaceae;Leptotrichia;goodfellowii	species	816	-0.008352	0.01125	0.001394
Bacteria;Fusobacteria;Fusobacteria;Fusobacteriales;Leptotrichiaceae;Leptotrichia;goodfellowii	species	724	-0.0063	0.008179	0.006698
Bacteria;Fusobacteria;Fusobacteria;Fusobacteriales;Leptotrichiaceae;Leptotrichia;goodfellowii	species	603	-0.04967	0.08761	0.02903
Bacteria;Proteobacteria	phylum	647	-0.001359	0.02068	-0.02427
Bacteria;Proteobacteria	phylum	611	-0.01283	-0.003705	0.00276
Bacteria;Proteobacteria;Alphaproteobacteria;Rhizobiales	orderx	244	0.005289	-0.003684	-0.01803
Bacteria;Proteobacteria;Alphaproteobacteria;Rhizobiales;Bradyrhizobiaceae;Bosea	genus	275	0.005866	-0.001264	-0.0006381
Bacteria;Proteobacteria;Alphaproteobacteria;Rhizobiales;Bradyrhizobiaceae;Bradyrhizobium	genus	763	0.008282	-0.001559	-0.004403
Bacteria;Proteobacteria;Alphaproteobacteria;Rhizobiales;Hyphomicrobiaceae;Hyphomicrobium	genus	587	0.007477	0.009715	-0.003648
Bacteria;Proteobacteria;Alphaproteobacteria;Rhizobiales;Methylocystaceae;Methylocystis	genus	703	0.01096	0.007244	-0.002032
Bacteria;Proteobacteria;Alphaproteobacteria;Rhizobiales;Phyllobacteriaceae;Mesorhizobium	genus	484	0.01946	-0.003718	-0.009487
Bacteria;Proteobacteria;Betaproteobacteria	class	36	0.004947	-0.007358	-0.00811
Bacteria;Proteobacteria;Betaproteobacteria	class	626	-0.01973	0.02223	-0.003632
Bacteria;Proteobacteria;Betaproteobacteria;Burkholderiales	orderx	616	-0.009784	0.09574	-0.1031
Bacteria;Proteobacteria;Betaproteobacteria;Burkholderiales	orderx	685	-0.02268	0.03689	-0.05172
Bacteria;Proteobacteria;Betaproteobacteria;Burkholderiales	orderx	817	-0.02756	0.00975	-0.00738
Bacteria;Proteobacteria;Betaproteobacteria;Burkholderiales	orderx	617	-0.006944	0.0125	-0.005939
Bacteria;Proteobacteria;Betaproteobacteria;Burkholderiales	orderx	554	-0.006709	0.005075	-0.003351
Bacteria;Proteobacteria;Betaproteobacteria;Burkholderiales;Alcaligenaceae;Derxia	genus	321	-0.06669	0.04359	-0.06862
Bacteria;Proteobacteria;Betaproteobacteria;Burkholderiales;Burkholderiaceae;Ralstonia	genus	576	0.003262	-0.008831	-0.01791
Bacteria;Proteobacteria;Betaproteobacteria;Burkholderiales;Comamonadaceae	family	533	-0.01014	0.02375	-0.007502
Bacteria;Proteobacteria;Betaproteobacteria;Burkholderiales;Comamonadaceae;Acidovorax	genus	797	0.03934	0.02467	-0.02115
Bacteria;Proteobacteria;Betaproteobacteria;Burkholderiales;Comamonadaceae;Pelomonas	genus	454	0.006682	0.00416	0.001547
Bacteria;Proteobacteria;Betaproteobacteria;Burkholderiales;Comamonadaceae;Rhodoferax	genus	359	0.005045	-0.00495	0.0006102
Bacteria;Proteobacteria;Betaproteobacteria;Burkholderiales;Oxalobacteraceae	family	140	0.003845	-0.00569	-0.00414
Bacteria;Proteobacteria;Betaproteobacteria;Methylophilales;Methylophilaceae;Methylovorus	genus	360	0.008794	0.006201	-0.00638
Bacteria;Proteobacteria;Betaproteobacteria;Neisseriales;Neisseriaceae	family	580	-0.0881	0.03642	-0.03643
Bacteria;Proteobacteria;Betaproteobacteria;Neisseriales;Neisseriaceae	family	725	-0.01101	0.02538	-0.02041
Bacteria;Proteobacteria;Betaproteobacteria;Neisseriales;Neisseriaceae	family	818	-0.005935	-0.005937	-0.01736
Bacteria;Proteobacteria;Betaproteobacteria;Neisseriales;Neisseriaceae	family	47	-0.008716	-0.01632	-0.01642
Bacteria;Proteobacteria;Betaproteobacteria;Neisseriales;Neisseriaceae	family	447	-0.03262	0.005837	-0.01414
Bacteria;Proteobacteria;Betaproteobacteria;Neisseriales;Neisseriaceae	family	540	-0.01011	-0.02148	-0.001826
Bacteria;Proteobacteria;Betaproteobacteria;Neisseriales;Neisseriaceae	family	42	-0.09721	-0.03246	0.003652
Bacteria;Proteobacteria;Betaproteobacteria;Neisseriales;Neisseriaceae	family	555	0.01086	0.0005534	0.007337
Bacteria;Proteobacteria;Betaproteobacteria;Neisseriales;Neisseriaceae	family	141	-0.01013	0.007952	0.00828
Bacteria;Proteobacteria;Betaproteobacteria;Neisseriales;Neisseriaceae	family	736	-0.02577	0.02087	0.01118
Bacteria;Proteobacteria;Betaproteobacteria;Neisseriales;Neisseriaceae	family	582	0.01039	0.0006023	0.01131
Bacteria;Proteobacteria;Betaproteobacteria;Neisseriales;Neisseriaceae	family	215	0.01152	-0.003272	0.01264
Bacteria;Proteobacteria;Betaproteobacteria;Neisseriales;Neisseriaceae	family	72	-0.003691	-0.06747	0.01705
Bacteria;Proteobacteria;Betaproteobacteria;Neisseriales;Neisseriaceae	family	683	-0.1194	0.007798	0.01773
Bacteria;Proteobacteria;Betaproteobacteria;Neisseriales;Neisseriaceae	family	290	-0.01995	-0.03957	0.02114
Bacteria;Proteobacteria;Betaproteobacteria;Neisseriales;Neisseriaceae	family	749	-0.02264	0.03311	0.03675
Bacteria;Proteobacteria;Betaproteobacteria;Neisseriales;Neisseriaceae;Chitinibacter	genus	741	-0.01211	0.0297	-0.04083
Bacteria;Proteobacteria;Betaproteobacteria;Neisseriales;Neisseriaceae;Chitinibacter	genus	756	-0.01501	0.03848	-0.03393
Bacteria;Proteobacteria;Betaproteobacteria;Neisseriales;Neisseriaceae;Chitinibacter	genus	751	-0.02268	0.007595	-0.009563
Bacteria;Proteobacteria;Betaproteobacteria;Neisseriales;Neisseriaceae;Chitinibacter	genus	171	-0.01268	-0.001578	-0.002177
Bacteria;Proteobacteria;Betaproteobacteria;Neisseriales;Neisseriaceae;Chitinibacter	genus	385	0.01871	0.01141	0.01077
Bacteria;Proteobacteria;Betaproteobacteria;Neisseriales;Neisseriaceae;Conchiformibius;kuhniae	species	329	-0.002881	-0.01292	0.004325
Bacteria;Proteobacteria;Betaproteobacteria;Neisseriales;Neisseriaceae;Kingella	genus	446	0.01884	0.003568	0.01396
Bacteria;Proteobacteria;Betaproteobacteria;Neisseriales;Neisseriaceae;Kingella	genus	682	-0.04259	0.08454	0.06109
Bacteria;Proteobacteria;Betaproteobacteria;Neisseriales;Neisseriaceae;Kingella;kingae	species	111	0.01068	-0.01038	0.008809
Bacteria;Proteobacteria;Betaproteobacteria;Neisseriales;Neisseriaceae;Kingella;kingae	species	319	0.02082	-0.01266	0.02917
Bacteria;Proteobacteria;Betaproteobacteria;Neisseriales;Neisseriaceae;Neisseria	genus	784	-0.08181	-0.1359	-0.08625
Bacteria;Proteobacteria;Betaproteobacteria;Neisseriales;Neisseriaceae;Neisseria	genus	591	-0.04462	0.06009	-0.07745
Bacteria;Proteobacteria;Betaproteobacteria;Neisseriales;Neisseriaceae;Neisseria	genus	100	-0.05242	-0.1684	-0.06989
Bacteria;Proteobacteria;Betaproteobacteria;Neisseriales;Neisseriaceae;Neisseria	genus	629	0.001776	0.007571	-0.01631
Bacteria;Proteobacteria;Betaproteobacteria;Neisseriales;Neisseriaceae;Neisseria	genus	199	-0.01666	-0.02273	-0.0154
Bacteria;Proteobacteria;Betaproteobacteria;Neisseriales;Neisseriaceae;Neisseria	genus	770	-0.03931	0.006714	-0.01508
Bacteria;Proteobacteria;Betaproteobacteria;Neisseriales;Neisseriaceae;Neisseria	genus	543	-0.05584	-0.05002	-0.01386
Bacteria;Proteobacteria;Betaproteobacteria;Neisseriales;Neisseriaceae;Neisseria	genus	811	0.001443	0.006151	-0.01325
Bacteria;Proteobacteria;Betaproteobacteria;Neisseriales;Neisseriaceae;Neisseria	genus	241	0.006576	0.02447	-0.01286
Bacteria;Proteobacteria;Betaproteobacteria;Neisseriales;Neisseriaceae;Neisseria	genus	786	0.006559	-0.002325	-0.009194
Bacteria;Proteobacteria;Betaproteobacteria;Neisseriales;Neisseriaceae;Neisseria	genus	561	-0.01166	0.003312	-0.008032
Bacteria;Proteobacteria;Betaproteobacteria;Neisseriales;Neisseriaceae;Neisseria	genus	390	-0.004824	-0.008199	-0.004806
Bacteria;Proteobacteria;Betaproteobacteria;Neisseriales;Neisseriaceae;Neisseria	genus	568	-0.0166	0.0177	-0.0003862
Bacteria;Proteobacteria;Betaproteobacteria;Neisseriales;Neisseriaceae;Neisseria	genus	798	-0.06455	0.1274	-0.0001462
Bacteria;Proteobacteria;Betaproteobacteria;Neisseriales;Neisseriaceae;Neisseria	genus	147	-0.002488	-0.01268	0.0001453
Bacteria;Proteobacteria;Betaproteobacteria;Neisseriales;Neisseriaceae;Neisseria	genus	325	-0.006817	-0.008724	0.00133
Bacteria;Proteobacteria;Betaproteobacteria;Neisseriales;Neisseriaceae;Neisseria	genus	472	-0.002536	-0.01584	0.002401
Bacteria;Proteobacteria;Betaproteobacteria;Neisseriales;Neisseriaceae;Neisseria	genus	367	-0.003103	-0.01391	0.004657
Bacteria;Proteobacteria;Betaproteobacteria;Neisseriales;Neisseriaceae;Neisseria	genus	264	0.00521	-0.008348	0.00588
Bacteria;Proteobacteria;Betaproteobacteria;Neisseriales;Neisseriaceae;Neisseria	genus	154	0.00155	-0.01324	0.008318
Bacteria;Proteobacteria;Betaproteobacteria;Neisseriales;Neisseriaceae;Neisseria	genus	510	0.0107	0.0004	0.01363
Bacteria;Proteobacteria;Betaproteobacteria;Neisseriales;Neisseriaceae;Neisseria	genus	232	0.00455	-0.03055	0.01589
Bacteria;Proteobacteria;Betaproteobacteria;Neisseriales;Neisseriaceae;Neisseria	genus	149	0.02026	0.0004106	0.02089
Bacteria;Proteobacteria;Betaproteobacteria;Neisseriales;Neisseriaceae;Neisseria	genus	678	0.00374	-0.0347	0.02112
Bacteria;Proteobacteria;Betaproteobacteria;Neisseriales;Neisseriaceae;Neisseria	genus	641	-0.00494	0.003693	0.0212
Bacteria;Proteobacteria;Betaproteobacteria;Neisseriales;Neisseriaceae;Neisseria;elongata	species	659	-0.01989	0.04295	-0.06921
Bacteria;Proteobacteria;Betaproteobacteria;Neisseriales;Neisseriaceae;Neisseria;elongata	species	599	0.001443	0.006151	-0.01325
Bacteria;Proteobacteria;Betaproteobacteria;Neisseriales;Neisseriaceae;Neisseria;meningitidis	species	508	-0.007291	-0.009142	-0.001918
Bacteria;Proteobacteria;Betaproteobacteria;Neisseriales;Neisseriaceae;Neisseria;meningitidis	species	489	-0.008819	0.007433	-0.0003661
Bacteria;Proteobacteria;Betaproteobacteria;Neisseriales;Neisseriaceae;Neisseria;meningitidis	species	792	-0.0151	0.002575	0.003092
Bacteria;Proteobacteria;Betaproteobacteria;Neisseriales;Neisseriaceae;Neisseria;meningitidis	species	184	0.01015	-0.01011	0.01058
Bacteria;Proteobacteria;Betaproteobacteria;Neisseriales;Neisseriaceae;Neisseria;meningitidis	species	284	0.0127	0.000475	0.01619
Bacteria;Proteobacteria;Betaproteobacteria;Neisseriales;Neisseriaceae;Neisseria;meningitidis	species	637	0.01461	-0.05487	0.0655
Bacteria;Proteobacteria;Betaproteobacteria;Neisseriales;Neisseriaceae;Simonsiella;muelleri	species	729	-0.03947	0.0627	0.02526
Bacteria;Proteobacteria;Betaproteobacteria;Rhodocyclales;Rhodocyclaceae;Propionivibrio	genus	612	-0.007158	0.009022	0.00451
Bacteria;Proteobacteria;Betaproteobacteria;Rhodocyclales;Rhodocyclaceae;Propionivibrio	genus	694	-0.0239	-0.003221	0.06314
Bacteria;Proteobacteria;Deltaproteobacteria;Desulfobacterales;Desulfobulbaceae;Desulfobulbus	genus	781	-0.01681	-0.01266	0.02762
Bacteria;Proteobacteria;Epsilonproteobacteria;Campylobacterales;Campylobacteraceae;Campylobacter	genus	32	-0.007076	-0.03225	-0.0005787
Bacteria;Proteobacteria;Epsilonproteobacteria;Campylobacterales;Campylobacteraceae;Campylobacter	genus	488	-0.007673	0.006907	-0.0001848
Bacteria;Proteobacteria;Epsilonproteobacteria;Campylobacterales;Campylobacteraceae;Campylobacter	genus	504	-0.00858	-0.01632	0.003943
Bacteria;Proteobacteria;Epsilonproteobacteria;Campylobacterales;Campylobacteraceae;Campylobacter	genus	771	-0.006785	0.008808	0.007213
Bacteria;Proteobacteria;Epsilonproteobacteria;Campylobacterales;Campylobacteraceae;Campylobacter	genus	166	0.009359	0.00035	0.01193
Bacteria;Proteobacteria;Epsilonproteobacteria;Campylobacterales;Campylobacteraceae;Campylobacter	genus	81	0.009663	-0.009571	0.01223
Bacteria;Proteobacteria;Epsilonproteobacteria;Campylobacterales;Campylobacteraceae;Campylobacter	genus	294	-0.01218	-0.03685	0.01416
Bacteria;Proteobacteria;Epsilonproteobacteria;Campylobacterales;Campylobacteraceae;Campylobacter	genus	738	-0.004973	0.007935	0.01562
Bacteria;Proteobacteria;Epsilonproteobacteria;Campylobacterales;Campylobacteraceae;Campylobacter	genus	696	-0.00494	0.003693	0.0212
Bacteria;Proteobacteria;Epsilonproteobacteria;Campylobacterales;Campylobacteraceae;Campylobacter	genus	312	-0.01654	0.0136	0.02202
Bacteria;Proteobacteria;Epsilonproteobacteria;Campylobacterales;Campylobacteraceae;Campylobacter	genus	362	0.01177	-0.02073	0.03099
Bacteria;Proteobacteria;Epsilonproteobacteria;Campylobacterales;Campylobacteraceae;Campylobacter	genus	316	-0.04655	-0.05514	0.1232
Bacteria;Proteobacteria;Gammaproteobacteria	class	761	0.03845	0.05541	-0.05897
Bacteria;Proteobacteria;Gammaproteobacteria	class	402	0.04667	0.03069	-0.02855
Bacteria;Proteobacteria;Gammaproteobacteria	class	532	0.03658	0.02611	-6.353e-05
Bacteria;Proteobacteria;Gammaproteobacteria	class	810	-0.02019	0.03381	0.002763
Bacteria;Proteobacteria;Gammaproteobacteria	class	257	0.007173	-0.008855	0.009362
Bacteria;Proteobacteria;Gammaproteobacteria	class	327	0.05338	0.01057	0.01222
Bacteria;Proteobacteria;Gammaproteobacteria	class	326	0.009663	0.008449	0.01319
Bacteria;Proteobacteria;Gammaproteobacteria	class	332	0.001785	0.01231	0.01458
Bacteria;Proteobacteria;Gammaproteobacteria	class	474	0.04348	0.01348	0.01545
Bacteria;Proteobacteria;Gammaproteobacteria	class	519	0.02689	-0.001764	0.02475
Bacteria;Proteobacteria;Gammaproteobacteria;Aeromonadales;Succinivibrionaceae;Succinivibrio	genus	522	-5.767e-05	-0.007003	-0.0112
Bacteria;Proteobacteria;Gammaproteobacteria;Alteromonadales;Shewanellaceae;Shewanella	genus	398	-0.007852	0.0149	-0.02039
Bacteria;Proteobacteria;Gammaproteobacteria;Alteromonadales;Shewanellaceae;Shewanella	genus	415	0.0197	-0.003689	-0.01285
Bacteria;Proteobacteria;Gammaproteobacteria;Alteromonadales;Shewanellaceae;Shewanella	genus	710	-0.005169	0.005844	-0.004426
Bacteria;Proteobacteria;Gammaproteobacteria;Alteromonadales;Shewanellaceae;Shewanella	genus	434	0.01039	0.0006023	0.01131
Bacteria;Proteobacteria;Gammaproteobacteria;Alteromonadales;Shewanellaceae;Shewanella	genus	348	0.05102	0.03385	0.031
Bacteria;Proteobacteria;Gammaproteobacteria;Cardiobacteriales;Cardiobacteriaceae;Cardiobacterium	genus	549	-0.01525	-0.00103	-0.0006164
Bacteria;Proteobacteria;Gammaproteobacteria;Cardiobacteriales;Cardiobacteriaceae;Cardiobacterium	genus	742	-0.02718	0.04822	0.01083
Bacteria;Proteobacteria;Gammaproteobacteria;Cardiobacteriales;Cardiobacteriaceae;Cardiobacterium	genus	573	-0.08829	-0.0546	0.02537
Bacteria;Proteobacteria;Gammaproteobacteria;Cardiobacteriales;Cardiobacteriaceae;Cardiobacterium;hominis	species	192	-0.05849	0.04349	-0.02811
Bacteria;Proteobacteria;Gammaproteobacteria;Cardiobacteriales;Cardiobacteriaceae;Cardiobacterium;hominis	species	583	-0.002325	3.577e-05	-0.01305
Bacteria;Proteobacteria;Gammaproteobacteria;Cardiobacteriales;Cardiobacteriaceae;Cardiobacterium;valvarum	species	702	-0.007512	0.01218	-0.004288
Bacteria;Proteobacteria;Gammaproteobacteria;Cardiobacteriales;Cardiobacteriaceae;Cardiobacterium;valvarum	species	597	-0.1176	0.09456	0.06838
Bacteria;Proteobacteria;Gammaproteobacteria;Cardiobacteriales;Cardiobacteriaceae;Suttonella;ornithocola	species	124	-0.01273	-0.01629	0.002483
Bacteria;Proteobacteria;Gammaproteobacteria;Enterobacteriales;Enterobacteriaceae	family	782	0.001998	0.008517	-0.01834
Bacteria;Proteobacteria;Gammaproteobacteria;Enterobacteriales;Enterobacteriaceae	family	704	0.001665	0.007098	-0.01529
Bacteria;Proteobacteria;Gammaproteobacteria;Enterobacteriales;Enterobacteriaceae	family	418	0.04102	0.008532	0.01301
Bacteria;Proteobacteria;Gammaproteobacteria;Enterobacteriales;Enterobacteriaceae;Enterobacter	genus	236	0.0408	0.006435	0.004101
Bacteria;Proteobacteria;Gammaproteobacteria;Enterobacteriales;Enterobacteriaceae;Enterobacter	genus	777	-0.00494	0.003693	0.0212
Bacteria;Proteobacteria;Gammaproteobacteria;Enterobacteriales;Enterobacteriaceae;Plesiomonas	genus	144	0.01238	0.002176	0.003121
Bacteria;Proteobacteria;Gammaproteobacteria;Enterobacteriales;Enterobacteriaceae;Serratia	genus	745	-0.003341	0.003556	-0.007932
Bacteria;Proteobacteria;Gammaproteobacteria;Pasteurellales;Pasteurellaceae	family	407	0.02031	-0.04611	-0.08311
Bacteria;Proteobacteria;Gammaproteobacteria;Pasteurellales;Pasteurellaceae	family	765	-0.0172	0.09346	-0.04182
Bacteria;Proteobacteria;Gammaproteobacteria;Pasteurellales;Pasteurellaceae	family	63	0.04279	0.03469	-0.02915
Bacteria;Proteobacteria;Gammaproteobacteria;Pasteurellales;Pasteurellaceae	family	106	0.001456	0.002481	-0.0144
Bacteria;Proteobacteria;Gammaproteobacteria;Pasteurellales;Pasteurellaceae	family	328	0.0004897	-0.01412	-0.004742
Bacteria;Proteobacteria;Gammaproteobacteria;Pasteurellales;Pasteurellaceae	family	10	-0.008631	0.001592	-0.001401
Bacteria;Proteobacteria;Gammaproteobacteria;Pasteurellales;Pasteurellaceae	family	503	-0.008704	0.008217	-0.001202
Bacteria;Proteobacteria;Gammaproteobacteria;Pasteurellales;Pasteurellaceae	family	717	-0.02961	0.04378	0.003517
Bacteria;Proteobacteria;Gammaproteobacteria;Pasteurellales;Pasteurellaceae	family	698	0.007153	0.001805	0.004204
Bacteria;Proteobacteria;Gammaproteobacteria;Pasteurellales;Pasteurellaceae	family	780	-0.01179	0.02653	0.006064
Bacteria;Proteobacteria;Gammaproteobacteria;Pasteurellales;Pasteurellaceae	family	340	-0.01638	0.01797	0.008108
Bacteria;Proteobacteria;Gammaproteobacteria;Pasteurellales;Pasteurellaceae	family	566	-0.01356	0.01717	0.008494
Bacteria;Proteobacteria;Gammaproteobacteria;Pasteurellales;Pasteurellaceae	family	670	-0.0203	0.03301	0.01832
Bacteria;Proteobacteria;Gammaproteobacteria;Pasteurellales;Pasteurellaceae	family	722	-0.02874	0.002639	0.028
Bacteria;Proteobacteria;Gammaproteobacteria;Pasteurellales;Pasteurellaceae	family	632	-0.04729	0.08756	0.06969
Bacteria;Proteobacteria;Gammaproteobacteria;Pasteurellales;Pasteurellaceae	family	774	-0.07474	0.1675	0.1039
Bacteria;Proteobacteria;Gammaproteobacteria;Pasteurellales;Pasteurellaceae;Actinobacillus	genus	799	-0.01535	0.03402	0.008989
Bacteria;Proteobacteria;Gammaproteobacteria;Pasteurellales;Pasteurellaceae;Actinobacillus	genus	802	-0.01606	0.0306	0.01456
Bacteria;Proteobacteria;Gammaproteobacteria;Pasteurellales;Pasteurellaceae;Actinobacillus;rossii	species	642	-0.01479	0.02272	0.008246
Bacteria;Proteobacteria;Gammaproteobacteria;Pasteurellales;Pasteurellaceae;Aggregatibacter	genus	151	-0.0154	-0.0659	-0.0002407
Bacteria;Proteobacteria;Gammaproteobacteria;Pasteurellales;Pasteurellaceae;Aggregatibacter;actinomycetemcomitans	species	606	-0.008558	0.009503	-0.01947
Bacteria;Proteobacteria;Gammaproteobacteria;Pasteurellales;Pasteurellaceae;Haemophilus	genus	182	0.01251	0.06513	-0.04092
Bacteria;Proteobacteria;Gammaproteobacteria;Pasteurellales;Pasteurellaceae;Haemophilus	genus	581	0.0006955	0.01439	-0.03567
Bacteria;Proteobacteria;Gammaproteobacteria;Pasteurellales;Pasteurellaceae;Haemophilus	genus	697	0.04866	0.1489	-0.03265
Bacteria;Proteobacteria;Gammaproteobacteria;Pasteurellales;Pasteurellaceae;Haemophilus	genus	625	-0.00903	0.02601	-0.03012
Bacteria;Proteobacteria;Gammaproteobacteria;Pasteurellales;Pasteurellaceae;Haemophilus	genus	674	-0.006004	0.01859	-0.02052
Bacteria;Proteobacteria;Gammaproteobacteria;Pasteurellales;Pasteurellaceae;Haemophilus	genus	534	0.07505	0.1301	-0.01362
Bacteria;Proteobacteria;Gammaproteobacteria;Pasteurellales;Pasteurellaceae;Haemophilus	genus	5	0.09842	0.03328	-0.007646
Bacteria;Proteobacteria;Gammaproteobacteria;Pasteurellales;Pasteurellaceae;Haemophilus	genus	651	-0.01286	0.02367	0.005545
Bacteria;Proteobacteria;Gammaproteobacteria;Pasteurellales;Pasteurellaceae;Haemophilus	genus	708	-0.002778	0.0113	0.006037
Bacteria;Proteobacteria;Gammaproteobacteria;Pasteurellales;Pasteurellaceae;Haemophilus	genus	796	-0.007397	0.01419	0.007507
Bacteria;Proteobacteria;Gammaproteobacteria;Pasteurellales;Pasteurellaceae;Haemophilus	genus	471	0.02256	0.005065	0.009659
Bacteria;Proteobacteria;Gammaproteobacteria;Pasteurellales;Pasteurellaceae;Haemophilus	genus	16	0.09254	0.08181	0.01133
Bacteria;Proteobacteria;Gammaproteobacteria;Pasteurellales;Pasteurellaceae;Haemophilus	genus	757	-0.007484	0.03268	0.01188
Bacteria;Proteobacteria;Gammaproteobacteria;Pasteurellales;Pasteurellaceae;Haemophilus	genus	628	-0.02052	0.02713	0.01719
Bacteria;Proteobacteria;Gammaproteobacteria;Pasteurellales;Pasteurellaceae;Haemophilus	genus	210	-0.05061	0.0893	0.01813
Bacteria;Proteobacteria;Gammaproteobacteria;Pasteurellales;Pasteurellaceae;Haemophilus	genus	440	0.01902	-0.0009683	0.0203
Bacteria;Proteobacteria;Gammaproteobacteria;Pasteurellales;Pasteurellaceae;Haemophilus	genus	779	-0.01887	0.04152	0.02168
Bacteria;Proteobacteria;Gammaproteobacteria;Pasteurellales;Pasteurellaceae;Haemophilus	genus	243	0.0231	0.002223	0.02439
Bacteria;Proteobacteria;Gammaproteobacteria;Pasteurellales;Pasteurellaceae;Haemophilus	genus	85	0.05353	0.02166	0.02471
Bacteria;Proteobacteria;Gammaproteobacteria;Pasteurellales;Pasteurellaceae;Haemophilus	genus	511	0.05605	0.005536	0.03986
Bacteria;Proteobacteria;Gammaproteobacteria;Pasteurellales;Pasteurellaceae;Haemophilus	genus	477	0.06786	0.09976	0.04197
Bacteria;Proteobacteria;Gammaproteobacteria;Pasteurellales;Pasteurellaceae;Haemophilus;influenzae	species	734	-0.00532	0.003977	0.02283
Bacteria;Proteobacteria;Gammaproteobacteria;Pasteurellales;Pasteurellaceae;Haemophilus;parainfluenzae	species	715	0.001554	0.006625	-0.01427
Bacteria;Proteobacteria;Gammaproteobacteria;Pasteurellales;Pasteurellaceae;Pasteurella;langaaensis	species	791	-0.002162	0.008025	-0.01001
Bacteria;Proteobacteria;Gammaproteobacteria;Pseudomonadales;Pseudomonadaceae;Pseudomonas	genus	351	0.001077	-0.008181	-0.002721
Bacteria;Proteobacteria;Gammaproteobacteria;Vibrionales;Vibrionaceae	family	207	0.01307	-0.0009074	0.01384
Bacteria;Proteobacteria;Gammaproteobacteria;Vibrionales;Vibrionaceae	family	235	0.02046	-0.001234	0.01841
Bacteria;Proteobacteria;Gammaproteobacteria;Vibrionales;Vibrionaceae;Salinivibrio	genus	155	0.02371	-0.002236	0.02486
Bacteria;Proteobacteria;Gammaproteobacteria;Vibrionales;Vibrionaceae;Salinivibrio	genus	60	0.05362	0.008942	0.03498
Bacteria;Proteobacteria;Gammaproteobacteria;Vibrionales;Vibrionaceae;Vibrio	genus	753	-0.007337	0.03255	-0.05163
Bacteria;Proteobacteria;Gammaproteobacteria;Vibrionales;Vibrionaceae;Vibrio	genus	675	-0.001651	0.01129	-0.01569
Bacteria;Proteobacteria;Gammaproteobacteria;Vibrionales;Vibrionaceae;Vibrio	genus	801	-0.0009805	0.009297	-0.01067
Bacteria;Proteobacteria;Gammaproteobacteria;Vibrionales;Vibrionaceae;Vibrio	genus	65	0.03741	0.02207	0.02062
Bacteria;Spirochaetes;Spirochaetes;Spirochaetales;Spirochaetaceae;Treponema	genus	684	-0.002231	0.002192	-0.005689
Bacteria;Spirochaetes;Spirochaetes;Spirochaetales;Spirochaetaceae;Treponema	genus	220	-0.00672	-0.02158	0.002732
Bacteria;Spirochaetes;Spirochaetes;Spirochaetales;Spirochaetaceae;Treponema	genus	618	-0.01859	0.02245	0.02861
Bacteria;Spirochaetes;Spirochaetes;Spirochaetales;Spirochaetaceae;Treponema	genus	530	-0.02469	-0.01362	0.03314
Bacteria;Spirochaetes;Spirochaetes;Spirochaetales;Spirochaetaceae;Treponema	genus	624	-0.01535	0.01061	0.04542
Bacteria;Spirochaetes;Spirochaetes;Spirochaetales;Spirochaetaceae;Treponema	genus	506	-0.0453	-0.02366	0.08727
Bacteria;Spirochaetes;Spirochaetes;Spirochaetales;Spirochaetaceae;Treponema	genus	560	-0.04285	0.02285	0.1044
Bacteria;Spirochaetes;Spirochaetes;Spirochaetales;Spirochaetaceae;Treponema;socranskii	species	372	-0.02665	-0.01598	0.03456
Bacteria;TM7	phylum	491	-0.01213	-0.03649	-0.06066
Bacteria;TM7	phylum	66	-0.01277	-0.06267	-0.02249
Bacteria;TM7	phylum	401	-0.002488	-0.01268	0.0001453
Bacteria;TM7	phylum	156	-0.00224	-0.03714	0.001528
Bacteria;TM7	phylum	448	0.01395	-0.01107	0.002832
Bacteria;TM7	phylum	804	-0.002604	0.004563	0.01338
Bacteria;TM7	phylum	115	-0.02508	-0.02984	0.03563
Bacteria;TM7	phylum	322	-0.02249	-0.04626	0.03664
Bacteria;TM7	phylum	315	0.04294	-0.006414	0.05691
Bacteria;TM7	phylum	719	-0.08463	-0.07934	0.07481
Bacteria;TM7	phylum	590	-0.0263	0.01409	0.08154
Bacteria;TM7	phylum	776	-0.03566	-0.01483	0.09945
Bacteria;TM7	phylum	748	-0.05821	-0.04661	0.1213
Bacteria;TM7	phylum	40	0.01536	-0.03216	0.1253
